# Supplementary material for: RGG: A general GUI Framework for R scripts
Source: BMC Bioinformatics. 2009 Mar 2;10:74. doi: 10.1186/1471-2105-10-74 (PMC2653488; doi:10.1186/1471-2105-10-74)
Supplement: Additional file 2 — RGG runner for Windows/Linux. Software to load and execute rgg files (Windows and Linux). [file 1471-2105-10-74-S2.zip]

Archive with 286 entries (249 files):
- rggrunner/bin/
- rggrunner/bin/rggrunner
- rggrunner/bin/rggrunner.exe
- rggrunner/bin/rggrunner_w.exe
- rggrunner/enterprise5/
- rggrunner/enterprise5/update/
- rggrunner/enterprise5/update/backup/
- rggrunner/enterprise5/update/backup/netbeans/
- rggrunner/enterprise5/update/backup/netbeans/modules/
- rggrunner/enterprise5/update/backup/netbeans/modules/org-netbeans-modules-j2eeserver.jar
- rggrunner/enterprise5/update/backup/netbeans/modules/org-netbeans-modules-websvc-core.jar
- rggrunner/enterprise5/update/backup/netbeans/modules/org-netbeans-modules-websvc-kit.jar
- rggrunner/etc/
- rggrunner/etc/rggrunner.clusters
- rggrunner/etc/rggrunner.conf
- rggrunner/platform8/
- rggrunner/platform8/config/
- rggrunner/platform8/config/ModuleAutoDeps/
- rggrunner/platform8/config/ModuleAutoDeps/org-netbeans-core.xml
- rggrunner/platform8/config/ModuleAutoDeps/org-netbeans-modules-options-api.xml
- rggrunner/platform8/config/ModuleAutoDeps/org-netbeans-modules-queries.xml
- rggrunner/platform8/config/ModuleAutoDeps/org-openide-explorer.xml
- rggrunner/platform8/config/ModuleAutoDeps/org-openide-modules.xml
- rggrunner/platform8/config/ModuleAutoDeps/org-openide-text.xml
- rggrunner/platform8/config/Modules/
- rggrunner/platform8/config/Modules/org-jdesktop-layout.xml
- rggrunner/platform8/config/Modules/org-netbeans-api-progress.xml
- rggrunner/platform8/config/Modules/org-netbeans-core-multiview.xml
- rggrunner/platform8/config/Modules/org-netbeans-core-nativeaccess.xml
- rggrunner/platform8/config/Modules/org-netbeans-core-output2.xml
- rggrunner/platform8/config/Modules/org-netbeans-core-ui.xml
- rggrunner/platform8/config/Modules/org-netbeans-core-windows.xml
- rggrunner/platform8/config/Modules/org-netbeans-core.xml
- rggrunner/platform8/config/Modules/org-netbeans-libs-jna.xml
- rggrunner/platform8/config/Modules/org-netbeans-modules-applemenu.xml
- rggrunner/platform8/config/Modules/org-netbeans-modules-editor-mimelookup-impl.xml
- rggrunner/platform8/config/Modules/org-netbeans-modules-editor-mimelookup.xml
- rggrunner/platform8/config/Modules/org-netbeans-modules-javahelp.xml
- rggrunner/platform8/config/Modules/org-netbeans-modules-masterfs.xml
- rggrunner/platform8/config/Modules/org-netbeans-modules-options-api.xml
- rggrunner/platform8/config/Modules/org-netbeans-modules-options-keymap.xml
- rggrunner/platform8/config/Modules/org-netbeans-modules-progress-ui.xml
- rggrunner/platform8/config/Modules/org-netbeans-modules-queries.xml
- rggrunner/platform8/config/Modules/org-netbeans-modules-sendopts.xml
- rggrunner/platform8/config/Modules/org-netbeans-modules-settings.xml
- rggrunner/platform8/config/Modules/org-netbeans-swing-plaf.xml
- rggrunner/platform8/config/Modules/org-netbeans-swing-tabcontrol.xml
- rggrunner/platform8/config/Modules/org-openide-actions.xml
- rggrunner/platform8/config/Modules/org-openide-awt.xml
- rggrunner/platform8/config/Modules/org-openide-dialogs.xml
- rggrunner/platform8/config/Modules/org-openide-explorer.xml
- rggrunner/platform8/config/Modules/org-openide-io.xml
- rggrunner/platform8/config/Modules/org-openide-loaders.xml
- rggrunner/platform8/config/Modules/org-openide-nodes.xml
- rggrunner/platform8/config/Modules/org-openide-text.xml
- rggrunner/platform8/config/Modules/org-openide-windows.xml
- rggrunner/platform8/core/
- rggrunner/platform8/core/core.jar
- rggrunner/platform8/core/org-openide-filesystems.jar
- rggrunner/platform8/docs/
- rggrunner/platform8/docs/swing-layout-1.0.3-doc.zip
- rggrunner/platform8/docs/swing-layout-1.0.3-src.zip
- rggrunner/platform8/lib/
- rggrunner/platform8/lib/boot.jar
- rggrunner/platform8/lib/nbexec
- rggrunner/platform8/lib/nbexec.exe
- rggrunner/platform8/lib/org-openide-modules.jar
- rggrunner/platform8/lib/org-openide-util.jar
- rggrunner/platform8/modules/
- rggrunner/platform8/modules/ext/
- rggrunner/platform8/modules/ext/jh-2.0_05.jar
- rggrunner/platform8/modules/ext/jna-3.0.2.jar
- rggrunner/platform8/modules/ext/swing-layout-1.0.3.jar
- rggrunner/platform8/modules/locale/
- rggrunner/platform8/modules/locale/org-netbeans-core-ui_ja.jar
- rggrunner/platform8/modules/locale/org-netbeans-core-ui_pt_BR.jar
- rggrunner/platform8/modules/locale/org-netbeans-core-ui_zh_CN.jar
- rggrunner/platform8/modules/locale/org-netbeans-core_ja.jar
- rggrunner/platform8/modules/locale/org-netbeans-core_pt_BR.jar
- rggrunner/platform8/modules/locale/org-netbeans-core_zh_CN.jar
- rggrunner/platform8/modules/locale/org-netbeans-modules-options-keymap_ja.jar
- rggrunner/platform8/modules/locale/org-netbeans-modules-options-keymap_pt_BR.jar
- rggrunner/platform8/modules/locale/org-netbeans-modules-options-keymap_zh_CN.jar
- rggrunner/platform8/modules/locale/org-netbeans-swing-plaf_ja.jar
- rggrunner/platform8/modules/locale/org-netbeans-swing-plaf_pt_BR.jar
- rggrunner/platform8/modules/locale/org-netbeans-swing-plaf_zh_CN.jar
- rggrunner/platform8/modules/locale/org-openide-explorer_ja.jar
- rggrunner/platform8/modules/locale/org-openide-explorer_pt_BR.jar
- rggrunner/platform8/modules/locale/org-openide-explorer_zh_CN.jar
- rggrunner/platform8/modules/locale/org-openide-nodes_ja.jar
- rggrunner/platform8/modules/locale/org-openide-nodes_pt_BR.jar
- rggrunner/platform8/modules/locale/org-openide-nodes_zh_CN.jar
- rggrunner/platform8/modules/locale/org-openide-text_ja.jar
- rggrunner/platform8/modules/locale/org-openide-text_pt_BR.jar
- rggrunner/platform8/modules/locale/org-openide-text_zh_CN.jar
- rggrunner/platform8/modules/org-jdesktop-layout.jar
- rggrunner/platform8/modules/org-netbeans-api-progress.jar
- rggrunner/platform8/modules/org-netbeans-core-multiview.jar
- rggrunner/platform8/modules/org-netbeans-core-nativeaccess.jar
- rggrunner/platform8/modules/org-netbeans-core-output2.jar
- rggrunner/platform8/modules/org-netbeans-core-ui.jar
- rggrunner/platform8/modules/org-netbeans-core-windows.jar
- rggrunner/platform8/modules/org-netbeans-core.jar
- rggrunner/platform8/modules/org-netbeans-libs-jna.jar
- rggrunner/platform8/modules/org-netbeans-modules-applemenu.jar
- rggrunner/platform8/modules/org-netbeans-modules-editor-mimelookup-impl.jar
- rggrunner/platform8/modules/org-netbeans-modules-editor-mimelookup.jar
- rggrunner/platform8/modules/org-netbeans-modules-javahelp.jar
- rggrunner/platform8/modules/org-netbeans-modules-masterfs.jar
- rggrunner/platform8/modules/org-netbeans-modules-options-api.jar
- rggrunner/platform8/modules/org-netbeans-modules-options-keymap.jar
- rggrunner/platform8/modules/org-netbeans-modules-progress-ui.jar
- rggrunner/platform8/modules/org-netbeans-modules-queries.jar
- rggrunner/platform8/modules/org-netbeans-modules-sendopts.jar
- rggrunner/platform8/modules/org-netbeans-modules-settings.jar
- rggrunner/platform8/modules/org-netbeans-swing-plaf.jar
- rggrunner/platform8/modules/org-netbeans-swing-tabcontrol.jar
- rggrunner/platform8/modules/org-openide-actions.jar
- rggrunner/platform8/modules/org-openide-awt.jar
- rggrunner/platform8/modules/org-openide-dialogs.jar
- rggrunner/platform8/modules/org-openide-explorer.jar
- rggrunner/platform8/modules/org-openide-io.jar
- rggrunner/platform8/modules/org-openide-loaders.jar
- rggrunner/platform8/modules/org-openide-nodes.jar
- rggrunner/platform8/modules/org-openide-text.jar
- rggrunner/platform8/modules/org-openide-windows.jar
- rggrunner/platform8/update/
- rggrunner/platform8/update/backup/
- rggrunner/platform8/update/backup/netbeans/
- rggrunner/platform8/update/backup/netbeans/config/
- rggrunner/platform8/update/backup/netbeans/config/ModuleAutoDeps/
- rggrunner/platform8/update/backup/netbeans/config/ModuleAutoDeps/org-netbeans-core.xml
- rggrunner/platform8/update/backup/netbeans/config/ModuleAutoDeps/org-openide-explorer.xml
- rggrunner/platform8/update/backup/netbeans/config/ModuleAutoDeps/org-openide-text.xml
- rggrunner/platform8/update/backup/netbeans/config/Modules/
- rggrunner/platform8/update/backup/netbeans/config/Modules/org-netbeans-core-ui.xml
- rggrunner/platform8/update/backup/netbeans/config/Modules/org-netbeans-core.xml
- rggrunner/platform8/update/backup/netbeans/config/Modules/org-netbeans-modules-options-keymap.xml
- rggrunner/platform8/update/backup/netbeans/config/Modules/org-netbeans-swing-plaf.xml
- rggrunner/platform8/update/backup/netbeans/config/Modules/org-openide-explorer.xml
- rggrunner/platform8/update/backup/netbeans/config/Modules/org-openide-nodes.xml
- rggrunner/platform8/update/backup/netbeans/config/Modules/org-openide-text.xml
- rggrunner/platform8/update/backup/netbeans/modules/
- rggrunner/platform8/update/backup/netbeans/modules/locale/
- rggrunner/platform8/update/backup/netbeans/modules/locale/org-netbeans-core-ui_ja.jar
- rggrunner/platform8/update/backup/netbeans/modules/locale/org-netbeans-core-ui_pt_BR.jar
- rggrunner/platform8/update/backup/netbeans/modules/locale/org-netbeans-core-ui_zh_CN.jar
- rggrunner/platform8/update/backup/netbeans/modules/locale/org-netbeans-core_ja.jar
- rggrunner/platform8/update/backup/netbeans/modules/locale/org-netbeans-core_pt_BR.jar
- rggrunner/platform8/update/backup/netbeans/modules/locale/org-netbeans-core_zh_CN.jar
- rggrunner/platform8/update/backup/netbeans/modules/locale/org-netbeans-modules-options-keymap_ja.jar
- rggrunner/platform8/update/backup/netbeans/modules/locale/org-netbeans-modules-options-keymap_pt_BR.jar
- rggrunner/platform8/update/backup/netbeans/modules/locale/org-netbeans-modules-options-keymap_zh_CN.jar
- rggrunner/platform8/update/backup/netbeans/modules/locale/org-netbeans-swing-plaf_ja.jar
- rggrunner/platform8/update/backup/netbeans/modules/locale/org-netbeans-swing-plaf_pt_BR.jar
- rggrunner/platform8/update/backup/netbeans/modules/locale/org-netbeans-swing-plaf_zh_CN.jar
- rggrunner/platform8/update/backup/netbeans/modules/locale/org-openide-explorer_ja.jar
- rggrunner/platform8/update/backup/netbeans/modules/locale/org-openide-explorer_pt_BR.jar
- rggrunner/platform8/update/backup/netbeans/modules/locale/org-openide-explorer_zh_CN.jar
- rggrunner/platform8/update/backup/netbeans/modules/locale/org-openide-nodes_ja.jar
- rggrunner/platform8/update/backup/netbeans/modules/locale/org-openide-nodes_pt_BR.jar
- rggrunner/platform8/update/backup/netbeans/modules/locale/org-openide-nodes_zh_CN.jar
- rggrunner/platform8/update/backup/netbeans/modules/locale/org-openide-text_ja.jar
- rggrunner/platform8/update/backup/netbeans/modules/locale/org-openide-text_pt_BR.jar
- rggrunner/platform8/update/backup/netbeans/modules/locale/org-openide-text_zh_CN.jar
- rggrunner/platform8/update/backup/netbeans/modules/org-netbeans-core-ui.jar
- rggrunner/platform8/update/backup/netbeans/modules/org-netbeans-core.jar
- rggrunner/platform8/update/backup/netbeans/modules/org-netbeans-modules-options-keymap.jar
- rggrunner/platform8/update/backup/netbeans/modules/org-netbeans-swing-plaf.jar
- rggrunner/platform8/update/backup/netbeans/modules/org-openide-explorer.jar
- rggrunner/platform8/update/backup/netbeans/modules/org-openide-nodes.jar
- rggrunner/platform8/update/backup/netbeans/modules/org-openide-text.jar
- rggrunner/platform8/update_tracking/
- rggrunner/platform8/update_tracking/org-jdesktop-layout.xml
- rggrunner/platform8/update_tracking/org-netbeans-api-progress.xml
- rggrunner/platform8/update_tracking/org-netbeans-bootstrap.xml
- rggrunner/platform8/update_tracking/org-netbeans-core-multiview.xml
- rggrunner/platform8/update_tracking/org-netbeans-core-nativeaccess.xml
- rggrunner/platform8/update_tracking/org-netbeans-core-output2.xml
- rggrunner/platform8/update_tracking/org-netbeans-core-startup.xml
- rggrunner/platform8/update_tracking/org-netbeans-core-ui.xml
- rggrunner/platform8/update_tracking/org-netbeans-core-windows.xml
- rggrunner/platform8/update_tracking/org-netbeans-core.xml
- rggrunner/platform8/update_tracking/org-netbeans-libs-jna.xml
- rggrunner/platform8/update_tracking/org-netbeans-modules-applemenu.xml
- rggrunner/platform8/update_tracking/org-netbeans-modules-editor-mimelookup-impl.xml
- rggrunner/platform8/update_tracking/org-netbeans-modules-editor-mimelookup.xml
- rggrunner/platform8/update_tracking/org-netbeans-modules-javahelp.xml
- rggrunner/platform8/update_tracking/org-netbeans-modules-masterfs.xml
- rggrunner/platform8/update_tracking/org-netbeans-modules-options-api.xml
- rggrunner/platform8/update_tracking/org-netbeans-modules-options-keymap.xml
- rggrunner/platform8/update_tracking/org-netbeans-modules-progress-ui.xml
- rggrunner/platform8/update_tracking/org-netbeans-modules-queries.xml
- rggrunner/platform8/update_tracking/org-netbeans-modules-sendopts.xml
- rggrunner/platform8/update_tracking/org-netbeans-modules-settings.xml
- rggrunner/platform8/update_tracking/org-netbeans-swing-plaf.xml
- rggrunner/platform8/update_tracking/org-netbeans-swing-tabcontrol.xml
- rggrunner/platform8/update_tracking/org-openide-actions.xml
- rggrunner/platform8/update_tracking/org-openide-awt.xml
- rggrunner/platform8/update_tracking/org-openide-dialogs.xml
- rggrunner/platform8/update_tracking/org-openide-explorer.xml
- rggrunner/platform8/update_tracking/org-openide-filesystems.xml
- rggrunner/platform8/update_tracking/org-openide-io.xml
- rggrunner/platform8/update_tracking/org-openide-loaders.xml
- rggrunner/platform8/update_tracking/org-openide-modules.xml
- rggrunner/platform8/update_tracking/org-openide-nodes.xml
- rggrunner/platform8/update_tracking/org-openide-text.xml
- rggrunner/platform8/update_tracking/org-openide-util.xml
- rggrunner/platform8/update_tracking/org-openide-windows.xml
- rggrunner/rggrunner/
- rggrunner/rggrunner/.lastModified
- rggrunner/rggrunner/config/
- rggrunner/rggrunner/config/Modules/
- rggrunner/rggrunner/config/Modules/at-ac-arcs-rgg.xml
- rggrunner/rggrunner/config/Modules/ca-beq-util-win32-registry.xml
- rggrunner/rggrunner/config/Modules/com-jgoodies-forms-util.xml
- rggrunner/rggrunner/config/Modules/com-jgoodies-looks.xml
- rggrunner/rggrunner/config/Modules/com-l2fprod-common.xml
- rggrunner/rggrunner/config/Modules/javax-xml.xml
- rggrunner/rggrunner/config/Modules/org-apache-commons-collections.xml
- rggrunner/rggrunner/config/Modules/org-apache-log4j.xml
- rggrunner/rggrunner/config/Modules/org-apache-oro-io.xml
- rggrunner/rggrunner/config/Modules/org-apache-regexp.xml
- rggrunner/rggrunner/config/Modules/org-apache-wml.xml
- rggrunner/rggrunner/config/Modules/org-arcs-rgg-rggnbmod.xml
- rggrunner/rggrunner/config/Modules/org-jdesktop-beans.xml
- rggrunner/rggrunner/config/Modules/org-jdesktop-el.xml
- rggrunner/rggrunner/config/Modules/org-jdesktop-swingworker.xml
- rggrunner/rggrunner/core/
- rggrunner/rggrunner/core/locale/
- rggrunner/rggrunner/core/locale/core_rggrunner.jar
- rggrunner/rggrunner/modules/
- rggrunner/rggrunner/modules/at-ac-arcs-rgg.jar
- rggrunner/rggrunner/modules/ca-beq-util-win32-registry.jar
- rggrunner/rggrunner/modules/com-jgoodies-forms-util.jar
- rggrunner/rggrunner/modules/com-jgoodies-looks.jar
- rggrunner/rggrunner/modules/com-l2fprod-common.jar
- rggrunner/rggrunner/modules/ext/
- rggrunner/rggrunner/modules/ext/beansbinding-1.2.1.jar
- rggrunner/rggrunner/modules/ext/commons-collections-3.2.jar
- rggrunner/rggrunner/modules/ext/commons-configuration-1.2.jar
- rggrunner/rggrunner/modules/ext/commons-lang-2.2.jar
- rggrunner/rggrunner/modules/ext/commons-logging-1.1.jar
- rggrunner/rggrunner/modules/ext/forms-1.2.0.jar
- rggrunner/rggrunner/modules/ext/jakarta-oro-2.0.8.jar
- rggrunner/rggrunner/modules/ext/jakarta-regexp.jar
- rggrunner/rggrunner/modules/ext/jRegistryKey.jar
- rggrunner/rggrunner/modules/ext/l2fprod-common-directorychooser.jar
- rggrunner/rggrunner/modules/ext/log4j-1.2.15.jar
- rggrunner/rggrunner/modules/ext/looks-2.1.4.jar
- rggrunner/rggrunner/modules/ext/RGG.jar
- rggrunner/rggrunner/modules/ext/swing-worker-1.1.jar
- rggrunner/rggrunner/modules/ext/swingx-0.9.2.jar
- rggrunner/rggrunner/modules/ext/xercesImpl.jar
- rggrunner/rggrunner/modules/ext/xml-apis.jar
- rggrunner/rggrunner/modules/javax-xml.jar
- rggrunner/rggrunner/modules/lib/
- rggrunner/rggrunner/modules/lib/jRegistryKey.dll
- rggrunner/rggrunner/modules/locale/
- rggrunner/rggrunner/modules/locale/org-netbeans-core-windows_rggrunner.jar
- rggrunner/rggrunner/modules/org-apache-commons-collections.jar
- rggrunner/rggrunner/modules/org-apache-log4j.jar
- rggrunner/rggrunner/modules/org-apache-oro-io.jar
- rggrunner/rggrunner/modules/org-apache-regexp.jar
- rggrunner/rggrunner/modules/org-apache-wml.jar
- rggrunner/rggrunner/modules/org-arcs-rgg-rggnbmod.jar
- rggrunner/rggrunner/modules/org-jdesktop-beans.jar
- rggrunner/rggrunner/modules/org-jdesktop-el.jar
- rggrunner/rggrunner/modules/org-jdesktop-swingworker.jar
- rggrunner/rggrunner/update_tracking/
- rggrunner/rggrunner/update_tracking/at-ac-arcs-rgg.xml
- rggrunner/rggrunner/update_tracking/ca-beq-util-win32-registry.xml
- rggrunner/rggrunner/update_tracking/com-jgoodies-forms-util.xml
- rggrunner/rggrunner/update_tracking/com-jgoodies-looks.xml
- rggrunner/rggrunner/update_tracking/com-l2fprod-common.xml
- rggrunner/rggrunner/update_tracking/javax-xml.xml
- rggrunner/rggrunner/update_tracking/org-apache-commons-collections.xml
- rggrunner/rggrunner/update_tracking/org-apache-log4j.xml
- rggrunner/rggrunner/update_tracking/org-apache-oro-io.xml
- rggrunner/rggrunner/update_tracking/org-apache-regexp.xml
- rggrunner/rggrunner/update_tracking/org-apache-wml.xml
- rggrunner/rggrunner/update_tracking/org-arcs-rgg-rggnbmod.xml
- rggrunner/rggrunner/update_tracking/org-jdesktop-beans.xml
- rggrunner/rggrunner/update_tracking/org-jdesktop-el.xml
- rggrunner/rggrunner/update_tracking/org-jdesktop-swingworker.xml
- rggrunner/
