# Supplementary material for: RGG: A general GUI Framework for R scripts
Source: BMC Bioinformatics. 2009 Mar 2;10:74. doi: 10.1186/1471-2105-10-74 (PMC2653488; doi:10.1186/1471-2105-10-74)
Supplement: Additional file 2 — RGG runner for Windows/Linux. Software to load and execute rgg files (Windows and Linux). [file 1471-2105-10-74-S2.zip › rggrunner/etc/rggrunner.clusters]

rggrunner
