# Supplementary material for: RGG: A general GUI Framework for R scripts
Source: BMC Bioinformatics. 2009 Mar 2;10:74. doi: 10.1186/1471-2105-10-74 (PMC2653488; doi:10.1186/1471-2105-10-74)
Supplement: Additional file 2 — RGG runner for Windows/Linux. Software to load and execute rgg files (Windows and Linux). [file 1471-2105-10-74-S2.zip › rggrunner/etc/rggrunner.conf]

# ${HOME} will be replaced by user home directory according to platform
default_userdir="${HOME}/.${APPNAME}/dev"
default_mac_userdir="${HOME}/Library/Application Support/${APPNAME}/dev"

# options used by the launcher by default, can be overridden by explicit
# command line switches
default_options="-J-Xms24m -J-Xmx64m"
# for development purposes you may wish to append: -J-Dnetbeans.logger.console=true -J-ea

# default location of JDK/JRE, can be overridden by using --jdkhome <dir> switch
#jdkhome="/path/to/jdk"

# clusters' paths separated by path.separator (semicolon on Windows, colon on Unices)
#extra_clusters=
