# Supplementary material for: RGG: A general GUI Framework for R scripts
Source: BMC Bioinformatics. 2009 Mar 2;10:74. doi: 10.1186/1471-2105-10-74 (PMC2653488; doi:10.1186/1471-2105-10-74)
Supplement: Additional file 2 — RGG runner for Windows/Linux. Software to load and execute rgg files (Windows and Linux). [file 1471-2105-10-74-S2.zip › rggrunner/platform8/config/Modules/org-netbeans-core-ui.xml]

<?xml version="1.0" encoding="UTF-8"?>
<!DOCTYPE module PUBLIC "-//NetBeans//DTD Module Status 1.0//EN"
                        "http://www.netbeans.org/dtds/module-status-1_0.dtd">
<module name="org.netbeans.core.ui">
    <param name="autoload">false</param>
    <param name="eager">false</param>
    <param name="enabled">true</param>
    <param name="jar">modules/org-netbeans-core-ui.jar</param>
    <param name="release">1</param>
    <param name="reloadable">false</param>
    <param name="specversion">1.11.2</param>
</module>
