# Supplementary material for: RGG: A general GUI Framework for R scripts
Source: BMC Bioinformatics. 2009 Mar 2;10:74. doi: 10.1186/1471-2105-10-74 (PMC2653488; doi:10.1186/1471-2105-10-74)
Supplement: Additional file 2 — RGG runner for Windows/Linux. Software to load and execute rgg files (Windows and Linux). [file 1471-2105-10-74-S2.zip › rggrunner/platform8/update_tracking/org-netbeans-core-ui.xml]

<?xml version="1.0" encoding="UTF-8" standalone="no"?>
<module codename="org.netbeans.core.ui/1">
    <module_version install_time="1212114813150" last="false" origin="installer" specification_version="1.11">
        <file crc="481797396" name="config/Modules/org-netbeans-core-ui.xml"/>
        <file crc="3762182628" name="modules/org-netbeans-core-ui.jar"/>
    </module_version>
    <module_version install_time="1217018094984" last="false" origin="NetBeans" specification_version="1.11.1">
        <file crc="2177301382" name="modules/locale/org-netbeans-core-ui_ja.jar"/>
        <file crc="663531834" name="modules/locale/org-netbeans-core-ui_pt_BR.jar"/>
        <file crc="69154491" name="modules/locale/org-netbeans-core-ui_zh_CN.jar"/>
        <file crc="386181919" name="config/Modules/org-netbeans-core-ui.xml"/>
        <file crc="1953061341" name="modules/org-netbeans-core-ui.jar"/>
    </module_version>
    <module_version install_time="1220607571437" last="true" origin="NetBeans" specification_version="1.11.2">
        <file crc="3813488392" name="modules/locale/org-netbeans-core-ui_ja.jar"/>
        <file crc="1522237380" name="modules/locale/org-netbeans-core-ui_pt_BR.jar"/>
        <file crc="2419924177" name="modules/locale/org-netbeans-core-ui_zh_CN.jar"/>
        <file crc="3098404565" name="config/Modules/org-netbeans-core-ui.xml"/>
        <file crc="3034793160" name="modules/org-netbeans-core-ui.jar"/>
    </module_version>
</module>
