# Supplementary material for: RGG: A general GUI Framework for R scripts
Source: BMC Bioinformatics. 2009 Mar 2;10:74. doi: 10.1186/1471-2105-10-74 (PMC2653488; doi:10.1186/1471-2105-10-74)
Supplement: Additional file 2 — RGG runner for Windows/Linux. Software to load and execute rgg files (Windows and Linux). [file 1471-2105-10-74-S2.zip › rggrunner/platform8/update_tracking/org-netbeans-modules-options-keymap.xml]

<?xml version="1.0" encoding="UTF-8" standalone="no"?>
<module codename="org.netbeans.modules.options.keymap">
    <module_version install_time="1212114834596" last="false" origin="installer" specification_version="1.3">
        <file crc="115813958" name="config/Modules/org-netbeans-modules-options-keymap.xml"/>
        <file crc="1159312633" name="modules/org-netbeans-modules-options-keymap.jar"/>
    </module_version>
    <module_version install_time="1220607572875" last="true" origin="NetBeans" specification_version="1.3.1">
        <file crc="509586717" name="modules/locale/org-netbeans-modules-options-keymap_ja.jar"/>
        <file crc="3337569916" name="modules/locale/org-netbeans-modules-options-keymap_pt_BR.jar"/>
        <file crc="3371755616" name="modules/locale/org-netbeans-modules-options-keymap_zh_CN.jar"/>
        <file crc="3856913457" name="config/Modules/org-netbeans-modules-options-keymap.xml"/>
        <file crc="1510970569" name="modules/org-netbeans-modules-options-keymap.jar"/>
    </module_version>
</module>
