# Supplementary material for: RGG: A general GUI Framework for R scripts
Source: BMC Bioinformatics. 2009 Mar 2;10:74. doi: 10.1186/1471-2105-10-74 (PMC2653488; doi:10.1186/1471-2105-10-74)
Supplement: Additional file 2 — RGG runner for Windows/Linux. Software to load and execute rgg files (Windows and Linux). [file 1471-2105-10-74-S2.zip › rggrunner/platform8/update_tracking/org-netbeans-swing-plaf.xml]

<?xml version="1.0" encoding="UTF-8" standalone="no"?>
<module codename="org.netbeans.swing.plaf">
    <module_version install_time="1212114480001" last="false" origin="installer" specification_version="1.7">
        <file crc="750527681" name="config/Modules/org-netbeans-swing-plaf.xml"/>
        <file crc="1570157092" name="modules/org-netbeans-swing-plaf.jar"/>
    </module_version>
    <module_version install_time="1220607572109" last="true" origin="NetBeans" specification_version="1.7.1">
        <file crc="1663968963" name="modules/locale/org-netbeans-swing-plaf_ja.jar"/>
        <file crc="3042579285" name="modules/locale/org-netbeans-swing-plaf_pt_BR.jar"/>
        <file crc="4012835671" name="modules/locale/org-netbeans-swing-plaf_zh_CN.jar"/>
        <file crc="1911822840" name="config/Modules/org-netbeans-swing-plaf.xml"/>
        <file crc="4099033892" name="modules/org-netbeans-swing-plaf.jar"/>
    </module_version>
</module>
