# Supplementary material for: RGG: A general GUI Framework for R scripts
Source: BMC Bioinformatics. 2009 Mar 2;10:74. doi: 10.1186/1471-2105-10-74 (PMC2653488; doi:10.1186/1471-2105-10-74)
Supplement: Additional file 2 — RGG runner for Windows/Linux. Software to load and execute rgg files (Windows and Linux). [file 1471-2105-10-74-S2.zip › rggrunner/platform8/update_tracking/org-openide-explorer.xml]

<?xml version="1.0" encoding="UTF-8" standalone="no"?>
<module codename="org.openide.explorer">
    <module_version install_time="1212116499688" last="false" origin="installer" specification_version="6.13">
        <file crc="370925683" name="config/ModuleAutoDeps/org-openide-explorer.xml"/>
        <file crc="3392993252" name="config/Modules/org-openide-explorer.xml"/>
        <file crc="2001922058" name="modules/org-openide-explorer.jar"/>
    </module_version>
    <module_version install_time="1217018096281" last="false" origin="NetBeans" specification_version="6.13.1">
        <file crc="107634116" name="modules/locale/org-openide-explorer_ja.jar"/>
        <file crc="2531072032" name="modules/locale/org-openide-explorer_pt_BR.jar"/>
        <file crc="657375516" name="modules/locale/org-openide-explorer_zh_CN.jar"/>
        <file crc="370925683" name="config/ModuleAutoDeps/org-openide-explorer.xml"/>
        <file crc="2262674673" name="config/Modules/org-openide-explorer.xml"/>
        <file crc="408496045" name="modules/org-openide-explorer.jar"/>
    </module_version>
    <module_version install_time="1220607573328" last="true" origin="NetBeans" specification_version="6.13.2.1">
        <file crc="3445779230" name="modules/locale/org-openide-explorer_ja.jar"/>
        <file crc="3400991148" name="modules/locale/org-openide-explorer_pt_BR.jar"/>
        <file crc="3724458001" name="modules/locale/org-openide-explorer_zh_CN.jar"/>
        <file crc="370925683" name="config/ModuleAutoDeps/org-openide-explorer.xml"/>
        <file crc="1957241656" name="config/Modules/org-openide-explorer.xml"/>
        <file crc="386223188" name="modules/org-openide-explorer.jar"/>
    </module_version>
</module>
