# Supplementary material for: RGG: A general GUI Framework for R scripts
Source: BMC Bioinformatics. 2009 Mar 2;10:74. doi: 10.1186/1471-2105-10-74 (PMC2653488; doi:10.1186/1471-2105-10-74)
Supplement: Additional file 2 — RGG runner for Windows/Linux. Software to load and execute rgg files (Windows and Linux). [file 1471-2105-10-74-S2.zip › rggrunner/platform8/update_tracking/org-openide-nodes.xml]

<?xml version="1.0" encoding="UTF-8" standalone="no"?>
<module codename="org.openide.nodes">
    <module_version install_time="1212116485217" last="false" origin="installer" specification_version="7.3.0.1">
        <file crc="2044843933" name="config/Modules/org-openide-nodes.xml"/>
        <file crc="2533130100" name="modules/org-openide-nodes.jar"/>
    </module_version>
    <module_version install_time="1217018095265" last="true" origin="NetBeans" specification_version="7.3.1.1">
        <file crc="1870987963" name="modules/locale/org-openide-nodes_ja.jar"/>
        <file crc="1796926111" name="modules/locale/org-openide-nodes_pt_BR.jar"/>
        <file crc="75568343" name="modules/locale/org-openide-nodes_zh_CN.jar"/>
        <file crc="4063209240" name="modules/org-openide-nodes.jar"/>
        <file crc="1858712413" name="config/Modules/org-openide-nodes.xml"/>
    </module_version>
</module>
