# Supplementary material for: RGG: A general GUI Framework for R scripts
Source: BMC Bioinformatics. 2009 Mar 2;10:74. doi: 10.1186/1471-2105-10-74 (PMC2653488; doi:10.1186/1471-2105-10-74)
Supplement: Additional file 2 — RGG runner for Windows/Linux. Software to load and execute rgg files (Windows and Linux). [file 1471-2105-10-74-S2.zip › rggrunner/platform8/update_tracking/org-openide-text.xml]

<?xml version="1.0" encoding="UTF-8" standalone="no"?>
<module codename="org.openide.text">
    <module_version install_time="1212116568627" last="false" origin="installer" specification_version="6.18">
        <file crc="235010905" name="config/ModuleAutoDeps/org-openide-text.xml"/>
        <file crc="2244717968" name="config/Modules/org-openide-text.xml"/>
        <file crc="3022122601" name="modules/org-openide-text.jar"/>
    </module_version>
    <module_version install_time="1216917055625" last="false" origin="NetBeans" specification_version="6.18.2">
        <file crc="919204721" name="modules/locale/org-openide-text_ja.jar"/>
        <file crc="1629243078" name="modules/locale/org-openide-text_pt_BR.jar"/>
        <file crc="3560602821" name="modules/locale/org-openide-text_zh_CN.jar"/>
        <file crc="235010905" name="config/ModuleAutoDeps/org-openide-text.xml"/>
        <file crc="3919162068" name="config/Modules/org-openide-text.xml"/>
        <file crc="2277921798" name="modules/org-openide-text.jar"/>
    </module_version>
    <module_version install_time="1220607571718" last="true" origin="NetBeans" specification_version="6.18.3">
        <file crc="2806048545" name="modules/locale/org-openide-text_ja.jar"/>
        <file crc="4162811789" name="modules/locale/org-openide-text_pt_BR.jar"/>
        <file crc="1414084796" name="modules/locale/org-openide-text_zh_CN.jar"/>
        <file crc="235010905" name="config/ModuleAutoDeps/org-openide-text.xml"/>
        <file crc="2365493650" name="config/Modules/org-openide-text.xml"/>
        <file crc="2859229012" name="modules/org-openide-text.jar"/>
    </module_version>
</module>
