# Supplementary material for: RGG: A general GUI Framework for R scripts
Source: BMC Bioinformatics. 2009 Mar 2;10:74. doi: 10.1186/1471-2105-10-74 (PMC2653488; doi:10.1186/1471-2105-10-74)
Supplement: Additional file 2 — RGG runner for Windows/Linux. Software to load and execute rgg files (Windows and Linux). [file 1471-2105-10-74-S2.zip › rggrunner/rggrunner/update_tracking/ca-beq-util-win32-registry.xml]

<?xml version="1.0" encoding="UTF-8"?>
<module codename="ca.beq.util.win32.registry">
    <module_version install_time="1233046595390" last="true" origin="installer" specification_version="1.0">
        <file crc="3000412543" name="config/Modules/ca-beq-util-win32-registry.xml"/>
        <file crc="2115594348" name="modules/ca-beq-util-win32-registry.jar"/>
        <file crc="4207799513" name="modules/ext/jRegistryKey.jar"/>
        <file crc="549992501" name="modules/lib/jRegistryKey.dll"/>
    </module_version>
</module>
