# Supplementary material for: RGG: A general GUI Framework for R scripts
Source: BMC Bioinformatics. 2009 Mar 2;10:74. doi: 10.1186/1471-2105-10-74 (PMC2653488; doi:10.1186/1471-2105-10-74)
Supplement: Additional file 2 — RGG runner for Windows/Linux. Software to load and execute rgg files (Windows and Linux). [file 1471-2105-10-74-S2.zip › rggrunner/rggrunner/update_tracking/javax-xml.xml]

<?xml version="1.0" encoding="UTF-8"?>
<module codename="javax.xml">
    <module_version install_time="1233046596437" last="true" origin="installer" specification_version="1.0">
        <file crc="1834892098" name="config/Modules/javax-xml.xml"/>
        <file crc="3187697746" name="modules/ext/xml-apis.jar"/>
        <file crc="3514331385" name="modules/javax-xml.jar"/>
    </module_version>
</module>
