# Supplementary material for: RGG: A general GUI Framework for R scripts
Source: BMC Bioinformatics. 2009 Mar 2;10:74. doi: 10.1186/1471-2105-10-74 (PMC2653488; doi:10.1186/1471-2105-10-74)
Supplement: Additional file 2 — RGG runner for Windows/Linux. Software to load and execute rgg files (Windows and Linux). [file 1471-2105-10-74-S2.zip › rggrunner/rggrunner/update_tracking/org-jdesktop-el.xml]

<?xml version="1.0" encoding="UTF-8"?>
<module codename="org.jdesktop.el">
    <module_version install_time="1233046598734" last="true" origin="installer" specification_version="1.0">
        <file crc="4122843573" name="config/Modules/org-jdesktop-el.xml"/>
        <file crc="1361364200" name="modules/ext/beansbinding-1.2.1.jar"/>
        <file crc="323198449" name="modules/org-jdesktop-el.jar"/>
    </module_version>
</module>
