# Supplementary material for: RGG: A general GUI Framework for R scripts
Source: BMC Bioinformatics. 2009 Mar 2;10:74. doi: 10.1186/1471-2105-10-74 (PMC2653488; doi:10.1186/1471-2105-10-74)
Supplement: Additional file 3 — RGG runner for. Software to load and execute rgg files (Mac OS X). Mac OS X. [file 1471-2105-10-74-S3.zip]

Archive with 1 entries (1 files):
- rggrunner.dmg
