# Supplementary material for: RGG: A general GUI Framework for R scripts
Source: BMC Bioinformatics. 2009 Mar 2;10:74. doi: 10.1186/1471-2105-10-74 (PMC2653488; doi:10.1186/1471-2105-10-74)
Supplement: Additional file 4 — Fisher Test. rgg file and sample data (to be used with RGGRunner from Additional file 2 and 3). [file 1471-2105-10-74-S4.zip › fishertest.rgg]

<rgg>
################################################################################
##### 1. RGG CODE                                                ###############
################################################################################


 ##### 1.1. Tool name                                            ############### 
    <h3 text="Fisher`s Exact Test for Count Data" aligment="center" span="full"/>    
	

 ##### 1.2. Short description                                    ###############
    <separator label="Input" span="full"/>
    <label text="Load a two-dimensional contingency table (2x2 or higher) as tab delimited .txt" span="full"/>
    <label text="or fill the values  directly into the matrix editor." span="full"/>
    <gaprow height="2"/>
	

 ##### 1.3. Data import                                          ###############
    <matrix var="data" id="m1"/>
    
	<bool var="bool" id="bool" value="${m1.columncount eq 2 and m1.rowcount eq 2}"/>
	

 ##### 1.4. Analysis                                             ###############
    <gaprow height="7"/>
    <separator label="Options" span="full"/>
    <gaprow height="2"/>
    <label text = "(for 2 by 2 tables)" span="full"/>
	
    <group>
        <combobox var="alternativeValue" label="Alternative Hypothesis"
                  items="two.sided,greater,less" enabled="${bool.value}"/>
				  
        <textfield var="orValue" label="Hypothesized Odd Ratio" default-value="1" size="10"
				   data-type="numeric" enabled="${bool.value}"/>
    </group>
	
    <gaprow height="7"/>
    <label text="(for larger than 2 by 2 tables)" span="full"/>
    <gaprow height="1"/>
    <group>  
        <textfield var="workspaceValue" label="Workspace Size in Network Algorithm (in 4 Bytes)" 
                   default-value="200000" data-type="numeric" size="10"
                   enabled="${(m1.columncount ge 2 and m1.rowcount gt 2) or (m1.columncount gt 2 and m1.rowcount ge 2)}"/>
				   
        <group><hbox>
            <radiobutton label="Exact Probabilities    " var="hybridValue" button-group="hybrid" selected="T"
				enabled="${(m1.columncount ge 2 and m1.rowcount gt 2) or (m1.columncount gt 2 and m1.rowcount ge 2)}"/>
            <radiobutton label="Hybrid Approximation" var="hybridValue" button-group="hybrid" selected="F"
				enabled="${(m1.columncount ge 2 and m1.rowcount gt 2) or (m1.columncount gt 2 and m1.rowcount ge 2)}"/>
        </hbox></group>
		
        <checkbox var="confintValue" label="Confidence Interval" selected="TRUE"
		enabled="${(m1.columncount ge 2 and m1.rowcount gt 2) or (m1.columncount gt 2 and m1.rowcount ge 2)}"/>
			<checkbox var="simulatePValue" label="Simulate p value (Monte Carlo Simulation)" selected="FALSE"
			enabled="${(m1.columncount ge 2 and m1.rowcount gt 2) or (m1.columncount gt 2 and m1.rowcount ge 2)}"/>
			
        <textfield label="                                                n of replicates" var="bValue" data-type="numeric" 
		default-value="2000" size="10" enabled="${(m1.columncount ge 2 and m1.rowcount gt 2) or (m1.columncount gt 2 and m1.rowcount ge 2)}"/>
    </group>    
    
################################################################################
##### 2. R CODE                                                #################
################################################################################


 ##### 2.1. Analysis                                           #################
	if(is.na(bool)){
		print("ERROR!!")
	}else if(bool){
		fisher.test(data,		
		or=orValue,
		alternative=alternativeValue)
	}else{
		fisher.test(data,
		workspace=workspaceValue,
		hybrid=hybridValue,
		conf.int=FALSE,
		simulate.p.value=simulatePValue,
		B=bValue)
	}    
</rgg>
