# Supplementary material for: RGG: A general GUI Framework for R scripts
Source: BMC Bioinformatics. 2009 Mar 2;10:74. doi: 10.1186/1471-2105-10-74 (PMC2653488; doi:10.1186/1471-2105-10-74)
Supplement: Additional file 4 — Fisher Test. rgg file and sample data (to be used with RGGRunner from Additional file 2 and 3). [file 1471-2105-10-74-S4.zip › sampledata_1.txt]

1	3	10	6
2	3	10	7
1	6	14	12
0	1	9	11
