# Supplementary material for: RGG: A general GUI Framework for R scripts
Source: BMC Bioinformatics. 2009 Mar 2;10:74. doi: 10.1186/1471-2105-10-74 (PMC2653488; doi:10.1186/1471-2105-10-74)
Supplement: Additional file 5 — Array Quality Metrics. rgg file and sample data (to be used with RGGRunner from Additional file 2 and 3). Requires R version 2.7.0 or higher. A minimum of two microarray raw data files are needed to run the R package 'arrayQualityMetrics'. [file 1471-2105-10-74-S5.zip]

Archive with 3 entries (3 files):
- GSM3921.CEL
- GSM3923.CEL
- arrayQualityMetrics.rgg
