# Supplementary material for: RGG: A general GUI Framework for R scripts
Source: BMC Bioinformatics. 2009 Mar 2;10:74. doi: 10.1186/1471-2105-10-74 (PMC2653488; doi:10.1186/1471-2105-10-74)
Supplement: Additional file 5 — Array Quality Metrics. rgg file and sample data (to be used with RGGRunner from Additional file 2 and 3). Requires R version 2.7.0 or higher. A minimum of two microarray raw data files are needed to run the R package 'arrayQualityMetrics'. [file 1471-2105-10-74-S5.zip › GSM3921.CEL]

[CEL]
Version=3

[HEADER]
Cols=712
Rows=712
TotalX=712
TotalY=712
OffsetX=0
OffsetY=0
GridCornerUL=229 232
GridCornerUR=4491 251
GridCornerLR=4469 4522
GridCornerLL=207 4503
Axis-invertX=0
AxisInvertY=0
swapXY=0
DatHeader=[30..46140]  PGA-HCL-astM_atop-10aUA-s2b:CLS=4733 RWS=4733 XIN=3  YIN=3  VE=17        2.0 09/04/02 15:32:34       HG-U133A.1sq                  6
Algorithm=Percentile
AlgorithmParameters=Percentile:75;CellMargin:2;OutlierHigh:1.500;OutlierLow:1.004

[INTENSITY]
NumberCells=506944
CellHeader=X	Y	MEAN	STDV	NPIXELS
  0	  0	2111.5	353.9	 16
  1	  0	46140.0	0.0	 16
  2	  0	2266.8	353.1	 16
  3	  0	46140.0	0.0	 16
  4	  0	1322.5	323.3	 16
  5	  0	2134.5	208.1	 16
  6	  0	46140.0	0.0	 16
  7	  0	1957.5	223.3	 16
  8	  0	46140.0	0.0	 16
  9	  0	1918.3	259.1	 16
 10	  0	46140.0	0.0	 16
 11	  0	2244.5	347.3	 16
 12	  0	46140.0	0.0	 16
 13	  0	2275.3	365.4	 16
 14	  0	46140.0	0.0	 16
 15	  0	2265.5	458.7	 16
 16	  0	46140.0	0.0	 16
 17	  0	2181.8	314.0	 16
 18	  0	46140.0	0.0	 16
 19	  0	2385.0	349.1	 16
 20	  0	46140.0	504.8	 16
 21	  0	2184.8	314.9	 16
 22	  0	46140.0	248.3	 16
 23	  0	2270.0	250.2	 16
 24	  0	46140.0	117.5	 16
 25	  0	2335.5	310.6	 16
 26	  0	46140.0	175.5	 16
 27	  0	2668.8	450.0	 16
 28	  0	46140.0	165.0	 16
 29	  0	2618.3	362.5	 16
 30	  0	46140.0	376.0	 16
 31	  0	2534.3	424.0	 16
 32	  0	46140.0	434.7	 16
 33	  0	2507.0	363.6	 16
 34	  0	46140.0	373.9	 16
 35	  0	2364.0	504.1	 16
 36	  0	46140.0	206.2	 16
 37	  0	2545.3	618.0	 16
 38	  0	46140.0	0.0	 12
 39	  0	2197.8	347.0	 16
 40	  0	46140.0	0.0	 16
 41	  0	2569.3	508.7	 16
 42	  0	46140.0	0.0	 16
 43	  0	2676.5	537.0	 16
 44	  0	46140.0	0.0	 16
 45	  0	2475.3	410.5	 16
 46	  0	46140.0	0.0	 16
 47	  0	2420.5	300.3	 16
 48	  0	46140.0	0.0	 16
 49	  0	2140.8	288.9	 16
 50	  0	46140.0	0.0	 16
 51	  0	2355.3	329.3	 16
 52	  0	46140.0	0.0	 16
 53	  0	2259.5	267.6	 16
 54	  0	46140.0	0.0	 16
 55	  0	2121.8	288.9	 16
 56	  0	46140.0	15.3	 16
 57	  0	2369.8	425.2	 16
 58	  0	46140.0	1.8	 16
 59	  0	2583.5	438.8	 16
 60	  0	46140.0	6.5	 16
 61	  0	2384.0	351.1	 16
 62	  0	46140.0	84.8	 16
 63	  0	2446.5	420.7	 16
 64	  0	46140.0	16.3	 16
 65	  0	2613.5	502.4	 16
 66	  0	46140.0	142.8	 16
 67	  0	2626.8	1058.2	 16
 68	  0	46140.0	57.5	 16
 69	  0	2437.0	514.9	 16
 70	  0	46140.0	18.0	 16
 71	  0	2535.3	364.4	 16
 72	  0	46140.0	16.3	 16
 73	  0	2590.5	347.7	 16
 74	  0	46140.0	0.5	 16
 75	  0	2580.0	478.2	 16
 76	  0	46140.0	0.3	 16
 77	  0	2961.3	606.1	 16
 78	  0	46140.0	0.0	 16
 79	  0	2612.8	340.4	 16
 80	  0	46140.0	0.0	 16
 81	  0	2889.3	479.9	 16
 82	  0	46140.0	0.0	 16
 83	  0	2536.0	360.6	 16
 84	  0	46140.0	0.0	 16
 85	  0	2628.5	490.8	 16
 86	  0	46140.0	8.5	 16
 87	  0	2855.5	455.5	 16
 88	  0	46140.0	40.0	 16
 89	  0	2832.8	572.8	 16
 90	  0	46140.0	36.9	 16
 91	  0	2140.8	304.5	 16
 92	  0	46140.0	96.8	 16
 93	  0	2313.8	340.7	 16
 94	  0	46140.0	1297.4	 16
 95	  0	2382.3	359.4	 16
 96	  0	46140.0	2131.4	 16
 97	  0	2677.0	733.7	 16
 98	  0	46140.0	1679.5	 16
 99	  0	3210.3	595.0	 16
100	  0	46140.0	1454.5	 16
101	  0	2854.3	563.0	 16
102	  0	46140.0	1959.2	 16
103	  0	2573.3	376.0	 16
104	  0	46140.0	2037.7	 16
105	  0	2848.5	480.4	 16
106	  0	46140.0	2118.2	 16
107	  0	2406.8	390.0	 16
108	  0	46140.0	2589.4	 16
109	  0	2582.3	379.7	 16
110	  0	46140.0	2428.9	 16
111	  0	2686.0	425.6	 16
112	  0	46140.0	2107.9	 16
113	  0	2392.3	436.5	 16
114	  0	46140.0	1929.8	 16
115	  0	2646.5	633.3	 16
116	  0	46140.0	2362.9	 16
117	  0	2211.5	431.4	 12
118	  0	46140.0	0.0	 16
119	  0	2250.3	400.8	 16
120	  0	46140.0	0.0	 16
121	  0	2132.8	243.6	 16
122	  0	46140.0	0.0	 16
123	  0	2611.3	438.6	 16
124	  0	46140.0	0.0	 16
125	  0	2662.8	404.1	 16
126	  0	46140.0	0.0	 16
127	  0	2488.3	425.9	 16
128	  0	46140.0	0.0	 16
129	  0	2503.3	388.6	 16
130	  0	46140.0	0.0	 16
131	  0	1975.8	374.0	 16
132	  0	46140.0	362.1	 16
133	  0	2228.5	322.9	 16
134	  0	46140.0	237.3	 16
135	  0	2521.5	435.8	 16
136	  0	46140.0	221.3	 16
137	  0	2564.0	466.4	 16
138	  0	46140.0	43.8	 16
139	  0	2519.0	413.5	 16
140	  0	46140.0	32.0	 16
141	  0	2206.3	360.3	 16
142	  0	46140.0	0.0	 16
143	  0	2529.5	448.5	 16
144	  0	46140.0	0.0	 16
145	  0	2384.5	435.2	 16
146	  0	46140.0	0.0	 16
147	  0	2180.8	326.2	 16
148	  0	46140.0	0.0	 16
149	  0	2243.5	425.4	 16
150	  0	46140.0	2.0	 16
151	  0	1944.3	320.2	 16
152	  0	46140.0	0.0	 16
153	  0	2419.8	444.8	 16
154	  0	46140.0	0.0	 16
155	  0	2126.0	354.6	 16
156	  0	46140.0	0.0	 16
157	  0	2507.3	534.1	 16
158	  0	46140.0	0.0	 16
159	  0	2189.3	282.9	 16
160	  0	46140.0	0.0	 16
161	  0	2054.0	276.6	 16
162	  0	46140.0	0.0	 16
163	  0	2070.5	323.5	 16
164	  0	46140.0	0.0	 16
165	  0	1769.8	382.2	 16
166	  0	46140.0	0.0	 16
167	  0	1961.8	558.8	 16
168	  0	46140.0	0.0	 16
169	  0	2103.8	427.0	 16
170	  0	46140.0	474.6	 16
171	  0	1874.8	364.3	 16
172	  0	46140.0	106.0	 16
173	  0	1968.0	310.5	 16
174	  0	46140.0	63.6	 16
175	  0	1725.5	313.3	 16
176	  0	46140.0	0.0	 16
177	  0	1710.5	266.7	 16
178	  0	46140.0	33.5	 16
179	  0	1842.3	262.2	 16
180	  0	46140.0	232.7	 16
181	  0	1871.8	452.7	 16
182	  0	46140.0	352.4	 16
183	  0	1833.0	305.8	 16
184	  0	46140.0	234.6	 16
185	  0	1998.3	345.7	 16
186	  0	46140.0	230.0	 16
187	  0	1747.5	523.0	 16
188	  0	46140.0	455.7	 16
189	  0	2076.0	373.2	 16
190	  0	46140.0	920.5	 16
191	  0	1788.0	194.0	 16
192	  0	46140.0	935.0	 16
193	  0	1836.3	324.4	 16
194	  0	46140.0	1410.6	 16
195	  0	1769.0	306.8	 16
196	  0	46140.0	0.0	 12
197	  0	1901.5	418.8	 16
198	  0	46140.0	209.5	 16
199	  0	1792.0	413.5	 16
200	  0	46140.0	107.0	 16
201	  0	1827.5	213.5	 16
202	  0	46140.0	42.9	 16
203	  0	1640.8	269.2	 16
204	  0	46140.0	4.3	 16
205	  0	1783.0	255.4	 16
206	  0	46140.0	704.2	 16
207	  0	2082.0	277.5	 16
208	  0	46140.0	539.3	 16
209	  0	1445.0	154.7	 16
210	  0	46140.0	580.8	 16
211	  0	1695.3	292.8	 16
212	  0	46140.0	693.2	 16
213	  0	1561.5	233.0	 16
214	  0	46140.0	451.8	 16
215	  0	1752.0	293.9	 16
216	  0	46140.0	661.4	 16
217	  0	1456.0	296.4	 16
218	  0	46140.0	955.0	 16
219	  0	1563.8	225.9	 16
220	  0	46140.0	454.8	 16
221	  0	1697.0	351.8	 16
222	  0	46140.0	636.9	 16
223	  0	1704.0	301.3	 16
224	  0	46140.0	1194.1	 16
225	  0	1720.0	344.6	 16
226	  0	46140.0	1172.3	 16
227	  0	1775.3	348.5	 16
228	  0	46140.0	1205.3	 16
229	  0	1691.0	226.0	 16
230	  0	46140.0	1282.4	 16
231	  0	1632.0	305.4	 16
232	  0	46140.0	1532.4	 16
233	  0	1492.8	220.1	 16
234	  0	46140.0	1565.5	 16
235	  0	602.5	120.1	 16
236	  0	22021.8	3329.0	 16
237	  0	637.3	183.0	 16
238	  0	1396.8	212.1	 16
239	  0	818.0	267.2	 16
240	  0	46140.0	2881.3	 16
241	  0	1688.5	210.7	 16
242	  0	46140.0	4112.3	 16
243	  0	1550.3	212.3	 16
244	  0	46140.0	7644.4	 16
245	  0	1772.8	302.7	 16
246	  0	46140.0	6172.6	 16
247	  0	1675.8	229.5	 16
248	  0	46140.0	5098.3	 16
249	  0	1472.3	224.0	 16
250	  0	46140.0	5926.6	 16
251	  0	1849.0	339.3	 16
252	  0	46140.0	6611.1	 16
253	  0	1818.8	333.0	 16
254	  0	46140.0	7437.1	 16
255	  0	1757.0	347.0	 16
256	  0	46140.0	8418.3	 16
257	  0	1469.0	239.8	 16
258	  0	46097.8	9562.6	 16
259	  0	1415.8	280.5	 16
260	  0	46140.0	9312.9	 16
261	  0	1441.5	226.8	 16
262	  0	46140.0	9773.0	 16
263	  0	1436.0	342.2	 16
264	  0	46140.0	10310.0	 16
265	  0	1711.5	291.3	 16
266	  0	46140.0	10319.3	 16
267	  0	1821.5	368.5	 16
268	  0	46140.0	11711.6	 16
269	  0	1449.3	226.2	 16
270	  0	46140.0	11521.8	 16
271	  0	1699.0	355.6	 16
272	  0	46140.0	11611.8	 16
273	  0	1791.3	357.2	 16
274	  0	46140.0	12043.9	 16
275	  0	1550.8	194.9	 12
276	  0	46140.0	907.4	 16
277	  0	1505.5	241.5	 16
278	  0	46140.0	885.7	 16
279	  0	1535.8	184.9	 16
280	  0	46140.0	859.2	 16
281	  0	1591.3	236.4	 16
282	  0	46140.0	5245.2	 16
283	  0	1489.8	194.9	 16
284	  0	46140.0	4540.3	 16
285	  0	1465.3	257.3	 16
286	  0	46140.0	7091.3	 16
287	  0	1447.8	183.6	 16
288	  0	46140.0	8245.7	 16
289	  0	1434.3	257.1	 16
290	  0	46140.0	6179.3	 16
291	  0	1569.8	298.9	 16
292	  0	46128.0	8930.5	 16
293	  0	1683.3	317.0	 16
294	  0	46140.0	6574.9	 16
295	  0	1775.0	216.6	 16
296	  0	46140.0	5255.9	 16
297	  0	1703.3	345.5	 16
298	  0	46140.0	3730.3	 16
299	  0	1264.8	263.7	 16
300	  0	46140.0	3741.9	 16
301	  0	1327.0	249.7	 16
302	  0	46140.0	3117.5	 16
303	  0	1434.3	187.1	 16
304	  0	46140.0	1652.6	 16
305	  0	1568.3	223.6	 16
306	  0	46140.0	975.6	 16
307	  0	1619.3	184.2	 16
308	  0	46140.0	998.2	 16
309	  0	1518.5	197.4	 16
310	  0	46140.0	1559.9	 16
311	  0	1532.0	230.8	 16
312	  0	46140.0	1150.4	 16
313	  0	1562.3	257.7	 16
314	  0	46140.0	1149.0	 16
315	  0	1622.5	268.9	 16
316	  0	46140.0	1408.4	 16
317	  0	1480.0	186.0	 16
318	  0	46140.0	2009.5	 16
319	  0	1619.5	232.0	 16
320	  0	46140.0	9151.7	 16
321	  0	1726.3	271.5	 16
322	  0	46140.0	9998.8	 16
323	  0	1884.5	346.6	 16
324	  0	46140.0	7459.0	 16
325	  0	1521.5	239.3	 16
326	  0	46140.0	5004.1	 16
327	  0	1653.0	278.9	 16
328	  0	46140.0	4797.7	 16
329	  0	1636.3	315.6	 16
330	  0	46140.0	5304.2	 16
331	  0	1814.8	346.9	 16
332	  0	46140.0	5454.9	 16
333	  0	1898.0	333.1	 16
334	  0	46140.0	5800.3	 16
335	  0	1548.8	330.5	 16
336	  0	46140.0	6447.6	 16
337	  0	1488.5	272.8	 16
338	  0	46140.0	6057.5	 16
339	  0	1522.0	263.4	 16
340	  0	46140.0	4615.5	 16
341	  0	1472.5	320.0	 16
342	  0	46140.0	4382.6	 16
343	  0	1628.5	224.3	 16
344	  0	46140.0	4207.9	 16
345	  0	1922.0	396.0	 16
346	  0	46140.0	4330.9	 16
347	  0	1752.8	304.7	 16
348	  0	46140.0	4869.0	 16
349	  0	1677.5	208.6	 16
350	  0	46140.0	4689.3	 16
351	  0	1797.5	281.5	 16
352	  0	46140.0	5547.1	 16
353	  0	2134.8	283.2	 16
354	  0	46140.0	2307.0	 12
355	  0	2610.0	427.9	 16
356	  0	46140.0	8067.6	 16
357	  0	2243.3	366.4	 16
358	  0	46140.0	6531.9	 16
359	  0	1486.0	245.5	 16
360	  0	46140.0	6336.0	 16
361	  0	1525.3	204.9	 16
362	  0	46140.0	3750.5	 16
363	  0	1549.3	215.0	 16
364	  0	46140.0	2726.3	 16
365	  0	1636.0	302.8	 16
366	  0	46140.0	1570.1	 16
367	  0	2026.5	296.1	 16
368	  0	46140.0	1407.6	 16
369	  0	1863.3	318.0	 16
370	  0	46140.0	1538.9	 16
371	  0	1750.3	271.4	 16
372	  0	46140.0	717.3	 16
373	  0	1747.8	301.8	 16
374	  0	46140.0	866.1	 16
375	  0	1813.3	270.2	 16
376	  0	46140.0	655.3	 16
377	  0	1581.0	216.3	 16
378	  0	46140.0	710.0	 16
379	  0	1608.8	251.2	 16
380	  0	46140.0	694.1	 16
381	  0	1581.8	245.4	 16
382	  0	46140.0	1081.8	 16
383	  0	1595.5	219.7	 16
384	  0	46140.0	1076.9	 16
385	  0	1835.5	455.6	 16
386	  0	46140.0	1326.8	 16
387	  0	1590.8	258.4	 16
388	  0	46140.0	1683.9	 16
389	  0	1783.3	296.6	 16
390	  0	46140.0	1675.5	 16
391	  0	1772.0	206.6	 16
392	  0	46140.0	2252.7	 16
393	  0	1736.5	313.1	 16
394	  0	46140.0	5543.0	 16
395	  0	1814.5	488.9	 16
396	  0	46140.0	4676.4	 16
397	  0	1754.8	277.5	 16
398	  0	46140.0	5253.7	 16
399	  0	1534.0	242.6	 16
400	  0	46140.0	5910.0	 16
401	  0	1845.5	392.9	 16
402	  0	46140.0	5512.6	 16
403	  0	2077.3	542.4	 16
404	  0	46140.0	4823.9	 16
405	  0	2236.0	512.9	 16
406	  0	46140.0	5077.1	 16
407	  0	2136.5	591.8	 16
408	  0	46140.0	5441.3	 16
409	  0	2288.5	421.9	 16
410	  0	46140.0	5325.6	 16
411	  0	2244.0	422.3	 16
412	  0	46140.0	5528.6	 16
413	  0	2266.8	464.9	 16
414	  0	46140.0	4412.0	 16
415	  0	2074.8	573.6	 16
416	  0	46140.0	3353.6	 16
417	  0	1918.3	481.8	 16
418	  0	46140.0	2561.4	 16
419	  0	1897.3	427.4	 16
420	  0	46140.0	2128.1	 16
421	  0	2152.8	344.6	 16
422	  0	46140.0	1895.9	 16
423	  0	2769.5	621.3	 16
424	  0	46140.0	1984.8	 16
425	  0	1897.3	374.6	 16
426	  0	46140.0	1511.1	 16
427	  0	1779.0	209.4	 16
428	  0	46140.0	923.6	 16
429	  0	1996.3	364.8	 16
430	  0	46140.0	621.9	 16
431	  0	1585.5	339.6	 16
432	  0	46140.0	1242.6	 16
433	  0	1784.3	246.6	 12
434	  0	46140.0	447.3	 16
435	  0	1643.8	255.6	 16
436	  0	46140.0	246.9	 16
437	  0	1912.3	256.1	 16
438	  0	46140.0	101.8	 16
439	  0	1933.3	429.2	 16
440	  0	46140.0	120.0	 16
441	  0	2100.3	383.5	 16
442	  0	46140.0	93.3	 16
443	  0	2052.3	482.8	 16
444	  0	46140.0	23.5	 16
445	  0	2055.3	409.8	 16
446	  0	46140.0	64.4	 16
447	  0	2246.8	207.4	 16
448	  0	46140.0	10.3	 16
449	  0	2103.8	287.5	 16
450	  0	46140.0	0.0	 16
451	  0	2366.0	342.2	 16
452	  0	46140.0	0.0	 16
453	  0	1833.3	224.9	 16
454	  0	46140.0	0.0	 16
455	  0	2133.0	314.4	 16
456	  0	46140.0	0.0	 16
457	  0	1901.3	216.1	 16
458	  0	46140.0	0.0	 16
459	  0	2122.0	270.2	 16
460	  0	46140.0	0.0	 16
461	  0	2316.8	446.7	 16
462	  0	46140.0	0.0	 16
463	  0	1802.5	373.6	 16
464	  0	46140.0	0.0	 16
465	  0	2181.0	338.0	 16
466	  0	46140.0	0.0	 16
467	  0	1810.8	277.3	 16
468	  0	46140.0	0.0	 16
469	  0	1704.8	229.1	 16
470	  0	46140.0	0.0	 16
471	  0	1683.5	223.7	 16
472	  0	900.5	211.8	 16
473	  0	46140.0	465.9	 16
474	  0	847.5	173.3	 16
475	  0	1771.8	282.1	 16
476	  0	912.3	237.7	 16
477	  0	2052.5	309.8	 16
478	  0	46140.0	0.0	 16
479	  0	2041.8	230.4	 16
480	  0	46140.0	0.0	 16
481	  0	2397.0	397.8	 16
482	  0	46140.0	0.0	 16
483	  0	2330.8	394.8	 16
484	  0	46140.0	0.0	 16
485	  0	2260.0	406.2	 16
486	  0	46140.0	0.0	 16
487	  0	2164.0	229.5	 16
488	  0	46140.0	0.0	 16
489	  0	2021.3	387.6	 16
490	  0	46140.0	0.0	 16
491	  0	2472.0	304.9	 16
492	  0	46140.0	0.0	 16
493	  0	2168.3	359.6	 16
494	  0	46140.0	0.0	 16
495	  0	2130.0	476.3	 16
496	  0	46140.0	0.0	 16
497	  0	2385.5	479.0	 16
498	  0	46140.0	51.7	 16
499	  0	2010.5	294.8	 16
500	  0	46140.0	281.0	 16
501	  0	2394.8	531.9	 16
502	  0	46140.0	415.2	 16
503	  0	2475.5	363.7	 16
504	  0	46140.0	443.9	 16
505	  0	2974.0	596.5	 16
506	  0	46140.0	2254.4	 16
507	  0	2541.0	653.2	 16
508	  0	46140.0	2801.4	 16
509	  0	2546.3	923.8	 16
510	  0	46140.0	2991.7	 16
511	  0	2385.5	1086.7	 16
512	  0	46140.0	3647.9	 16
513	  0	2477.5	470.2	 12
514	  0	46140.0	29.3	 16
515	  0	2360.0	396.6	 16
516	  0	46140.0	0.0	 16
517	  0	2211.3	251.9	 16
518	  0	46140.0	0.0	 16
519	  0	2423.5	425.1	 16
520	  0	46140.0	0.0	 16
521	  0	2093.0	306.5	 16
522	  0	46140.0	0.0	 16
523	  0	2455.0	477.5	 16
524	  0	46140.0	0.0	 16
525	  0	2378.0	356.1	 16
526	  0	46140.0	0.0	 16
527	  0	2330.0	302.2	 16
528	  0	46140.0	0.0	 16
529	  0	2113.3	447.2	 16
530	  0	46140.0	0.0	 16
531	  0	2230.3	354.5	 16
532	  0	46140.0	0.0	 16
533	  0	1893.8	300.7	 16
534	  0	46140.0	0.0	 16
535	  0	2016.5	254.4	 16
536	  0	46140.0	0.0	 16
537	  0	2372.3	358.5	 16
538	  0	46140.0	0.0	 16
539	  0	2220.8	227.3	 16
540	  0	46140.0	0.0	 16
541	  0	2701.3	439.1	 16
542	  0	46140.0	0.0	 16
543	  0	2485.5	294.4	 16
544	  0	46140.0	161.8	 16
545	  0	2565.8	562.7	 16
546	  0	46140.0	46.5	 16
547	  0	2508.5	452.7	 16
548	  0	46140.0	65.0	 16
549	  0	2190.8	310.0	 16
550	  0	46140.0	59.0	 16
551	  0	2077.5	371.4	 16
552	  0	46140.0	0.0	 16
553	  0	2104.5	327.6	 16
554	  0	46140.0	0.0	 16
555	  0	2550.8	392.6	 16
556	  0	46140.0	0.0	 16
557	  0	2277.8	402.0	 16
558	  0	46140.0	0.0	 16
559	  0	2760.5	561.7	 16
560	  0	46140.0	0.0	 16
561	  0	2652.0	391.9	 16
562	  0	46140.0	0.0	 16
563	  0	2214.3	373.1	 16
564	  0	46140.0	0.0	 16
565	  0	2481.0	312.4	 16
566	  0	46140.0	0.0	 16
567	  0	2402.0	391.9	 16
568	  0	46140.0	0.0	 16
569	  0	2397.8	468.7	 16
570	  0	46140.0	0.0	 16
571	  0	2507.3	466.6	 16
572	  0	46140.0	0.0	 16
573	  0	2563.5	568.6	 16
574	  0	46140.0	0.0	 16
575	  0	2155.0	308.7	 16
576	  0	46140.0	0.0	 16
577	  0	2414.0	463.3	 16
578	  0	46140.0	0.0	 16
579	  0	2408.3	352.2	 16
580	  0	46140.0	0.0	 16
581	  0	2389.5	457.0	 16
582	  0	46140.0	309.8	 16
583	  0	2208.0	371.1	 16
584	  0	46140.0	367.8	 16
585	  0	2381.0	446.9	 16
586	  0	46140.0	370.8	 16
587	  0	2325.3	421.8	 16
588	  0	46140.0	315.3	 16
589	  0	2309.0	409.3	 16
590	  0	46140.0	39.5	 16
591	  0	2204.5	493.1	 16
592	  0	46140.0	0.0	 12
593	  0	2385.8	539.3	 16
594	  0	46140.0	571.7	 16
595	  0	2212.3	557.1	 16
596	  0	46140.0	339.0	 16
597	  0	2106.8	361.7	 16
598	  0	46140.0	274.0	 16
599	  0	2319.5	392.9	 16
600	  0	46140.0	0.3	 16
601	  0	1907.8	514.6	 16
602	  0	46140.0	0.0	 16
603	  0	1855.8	313.7	 16
604	  0	46140.0	0.0	 16
605	  0	2034.5	258.7	 16
606	  0	46140.0	0.0	 16
607	  0	2268.8	451.7	 16
608	  0	46140.0	0.0	 16
609	  0	2312.8	291.4	 16
610	  0	46140.0	0.0	 16
611	  0	2390.0	332.2	 16
612	  0	46140.0	0.0	 16
613	  0	2242.8	403.3	 16
614	  0	46140.0	0.0	 16
615	  0	1993.3	343.1	 16
616	  0	46140.0	0.0	 16
617	  0	2160.0	210.3	 16
618	  0	46140.0	3533.1	 16
619	  0	2005.3	305.4	 16
620	  0	46140.0	3196.4	 16
621	  0	1994.8	336.4	 16
622	  0	46140.0	1345.0	 16
623	  0	1795.3	258.4	 16
624	  0	46140.0	585.0	 16
625	  0	2102.5	418.3	 16
626	  0	46140.0	324.9	 16
627	  0	2367.0	358.6	 16
628	  0	46140.0	201.1	 16
629	  0	2499.8	433.6	 16
630	  0	46140.0	300.0	 16
631	  0	2003.8	331.9	 16
632	  0	46140.0	192.7	 16
633	  0	2007.5	270.9	 16
634	  0	46140.0	0.0	 16
635	  0	2168.3	397.6	 16
636	  0	46140.0	0.0	 16
637	  0	2488.0	506.6	 16
638	  0	46140.0	0.0	 16
639	  0	2284.8	317.0	 16
640	  0	46140.0	0.0	 16
641	  0	2430.8	358.1	 16
642	  0	46140.0	0.0	 16
643	  0	2585.8	472.9	 16
644	  0	46140.0	0.0	 16
645	  0	1956.5	230.7	 16
646	  0	46140.0	0.0	 16
647	  0	2051.5	285.0	 16
648	  0	46140.0	0.8	 16
649	  0	2462.8	418.9	 16
650	  0	46140.0	170.6	 16
651	  0	2290.5	380.6	 16
652	  0	46140.0	447.6	 16
653	  0	2729.5	468.0	 16
654	  0	46140.0	619.9	 16
655	  0	2461.8	231.9	 16
656	  0	46140.0	5163.8	 16
657	  0	1855.5	375.2	 16
658	  0	46140.0	5608.6	 16
659	  0	2353.5	455.4	 16
660	  0	46140.0	5373.0	 16
661	  0	1994.3	615.9	 16
662	  0	46140.0	5265.2	 16
663	  0	2456.8	634.8	 16
664	  0	46140.0	5012.0	 16
665	  0	2788.8	592.5	 16
666	  0	46140.0	5846.8	 16
667	  0	2704.3	638.9	 16
668	  0	46140.0	6429.7	 16
669	  0	2538.0	858.8	 16
670	  0	46140.0	5956.0	 16
671	  0	2698.8	349.0	 12
672	  0	46140.0	311.6	 16
673	  0	2098.5	348.2	 16
674	  0	46140.0	145.5	 16
675	  0	2360.0	327.0	 16
676	  0	46140.0	120.1	 16
677	  0	2143.8	287.2	 16
678	  0	46140.0	101.8	 16
679	  0	2282.8	379.0	 16
680	  0	46140.0	6.8	 16
681	  0	2278.8	349.8	 16
682	  0	46140.0	9.3	 16
683	  0	2493.8	429.1	 16
684	  0	46140.0	7.8	 16
685	  0	2329.5	335.7	 16
686	  0	46140.0	29.3	 16
687	  0	2179.8	222.2	 16
688	  0	46140.0	0.0	 16
689	  0	2269.5	345.7	 16
690	  0	46140.0	1.8	 16
691	  0	2309.5	229.5	 16
692	  0	46140.0	0.0	 16
693	  0	2236.8	493.6	 16
694	  0	46140.0	529.3	 16
695	  0	2106.5	235.3	 16
696	  0	46140.0	452.2	 16
697	  0	2164.0	480.0	 16
698	  0	46140.0	473.9	 16
699	  0	2212.0	524.0	 16
700	  0	46140.0	248.8	 16
701	  0	2676.0	368.2	 16
702	  0	46140.0	19.5	 16
703	  0	2549.3	557.3	 16
704	  0	46140.0	0.0	 16
705	  0	2334.3	387.0	 16
706	  0	46140.0	0.0	 16
707	  0	992.8	199.9	 16
708	  0	2593.3	318.6	 16
709	  0	46140.0	0.0	 16
710	  0	2531.0	356.5	 16
711	  0	46140.0	0.0	 16
  0	  1	46140.0	0.0	 16
  1	  1	2210.3	275.1	 16
  2	  1	46140.0	0.0	 16
  3	  1	2306.3	277.9	 16
  4	  1	909.8	122.0	 16
  5	  1	4192.3	499.0	 16
  6	  1	2786.8	326.2	 16
  7	  1	965.3	169.7	 16
  8	  1	3254.3	490.1	 16
  9	  1	3316.3	522.9	 16
 10	  1	2164.8	204.5	 16
 11	  1	2374.3	322.6	 16
 12	  1	1505.8	248.9	 16
 13	  1	1546.5	129.5	 16
 14	  1	3789.3	303.6	 16
 15	  1	3242.5	365.6	 16
 16	  1	2760.3	297.3	 16
 17	  1	3270.3	376.5	 16
 18	  1	1687.8	205.7	 16
 19	  1	8551.3	783.2	 16
 20	  1	1624.8	277.7	 16
 21	  1	1144.3	217.2	 16
 22	  1	5121.0	870.0	 16
 23	  1	1595.8	251.8	 16
 24	  1	5858.0	611.4	 16
 25	  1	20889.5	3021.9	 16
 26	  1	2649.8	372.0	 16
 27	  1	10920.0	573.7	 16
 28	  1	2705.3	362.8	 16
 29	  1	7517.8	1033.4	 16
 30	  1	1642.0	255.7	 16
 31	  1	1322.5	167.7	 16
 32	  1	1801.0	281.1	 16
 33	  1	1608.8	359.7	 16
 34	  1	9642.8	1431.0	 16
 35	  1	1950.5	208.4	 12
 36	  1	4328.3	632.7	 16
 37	  1	3650.3	479.4	 16
 38	  1	2416.8	350.1	 16
 39	  1	3279.0	376.6	 16
 40	  1	7816.8	895.8	 16
 41	  1	3537.8	359.9	 16
 42	  1	25376.8	3136.8	 16
 43	  1	5259.0	528.5	 16
 44	  1	2251.8	335.3	 16
 45	  1	8341.5	758.8	 16
 46	  1	2456.8	427.3	 16
 47	  1	3011.0	377.1	 16
 48	  1	2537.3	279.5	 16
 49	  1	3506.8	668.8	 16
 50	  1	2598.3	419.0	 16
 51	  1	3117.3	364.2	 16
 52	  1	33016.3	5588.9	 16
 53	  1	2509.8	405.8	 16
 54	  1	1498.3	255.5	 16
 55	  1	1316.8	348.6	 16
 56	  1	3207.0	283.1	 16
 57	  1	4055.8	849.7	 16
 58	  1	21369.3	3568.3	 16
 59	  1	1705.0	322.3	 16
 60	  1	4051.8	537.8	 16
 61	  1	1557.5	280.9	 16
 62	  1	2603.3	366.9	 16
 63	  1	1684.3	262.4	 16
 64	  1	3032.8	401.4	 16
 65	  1	4661.0	630.4	 16
 66	  1	46140.0	2837.6	 16
 67	  1	3832.5	420.1	 16
 68	  1	25396.5	4335.2	 16
 69	  1	1128.0	249.9	 16
 70	  1	2470.0	581.7	 16
 71	  1	7894.3	1164.9	 16
 72	  1	2554.3	371.0	 16
 73	  1	13746.8	1469.8	 16
 74	  1	8578.0	1547.5	 16
 75	  1	1380.5	256.0	 16
 76	  1	2032.5	243.7	 16
 77	  1	2096.3	345.1	 16
 78	  1	10073.0	1799.2	 16
 79	  1	1341.0	259.9	 16
 80	  1	1737.8	302.8	 16
 81	  1	2257.5	344.2	 16
 82	  1	7149.3	979.2	 16
 83	  1	2440.8	200.7	 16
 84	  1	1711.3	346.3	 16
 85	  1	1265.0	177.9	 16
 86	  1	1605.0	245.1	 16
 87	  1	28794.5	3814.6	 16
 88	  1	3070.8	519.6	 16
 89	  1	7216.8	1172.0	 16
 90	  1	2453.5	457.2	 16
 91	  1	2303.5	266.3	 16
 92	  1	1580.5	299.5	 16
 93	  1	4491.8	762.6	 16
 94	  1	2951.8	455.6	 16
 95	  1	4614.0	598.0	 16
 96	  1	1120.5	165.3	 16
 97	  1	1481.5	211.7	 16
 98	  1	17632.5	4258.7	 16
 99	  1	6574.0	936.4	 16
100	  1	21653.3	6007.6	 16
101	  1	1191.8	181.1	 16
102	  1	1194.3	449.9	 16
103	  1	9259.3	2510.4	 16
104	  1	1722.0	253.4	 16
105	  1	4778.0	624.7	 16
106	  1	2186.5	392.5	 16
107	  1	1811.5	355.9	 16
108	  1	1580.8	302.3	 16
109	  1	1284.8	263.9	 16
110	  1	3789.8	535.3	 16
111	  1	11629.8	2757.7	 16
112	  1	2482.0	394.9	 16
113	  1	3698.5	906.8	 16
114	  1	5143.0	985.2	 16
115	  1	1811.0	333.6	 12
116	  1	2313.5	299.2	 16
117	  1	3672.8	582.4	 16
118	  1	1510.0	187.4	 16
119	  1	3558.5	368.5	 16
120	  1	14038.5	2532.0	 16
121	  1	3521.3	455.7	 16
122	  1	10834.5	2083.1	 16
123	  1	4772.3	663.0	 16
124	  1	2754.8	350.5	 16
125	  1	2478.0	378.2	 16
126	  1	2443.0	317.1	 16
127	  1	2516.0	286.9	 16
128	  1	4265.8	816.3	 16
129	  1	2893.8	631.2	 16
130	  1	3662.8	542.4	 16
131	  1	4527.8	819.5	 16
132	  1	3322.5	341.5	 16
133	  1	4452.8	414.6	 16
134	  1	4645.8	478.5	 16
135	  1	4537.3	381.6	 16
136	  1	3042.0	346.5	 16
137	  1	1807.5	625.6	 16
138	  1	1767.5	153.8	 16
139	  1	3393.8	434.4	 16
140	  1	1183.5	286.2	 16
141	  1	1350.8	234.0	 16
142	  1	13803.8	1756.8	 16
143	  1	4434.0	469.7	 16
144	  1	13110.3	1121.3	 16
145	  1	12091.5	1836.8	 16
146	  1	4176.8	345.8	 16
147	  1	1813.5	347.0	 16
148	  1	22605.5	2270.2	 16
149	  1	2324.8	259.1	 16
150	  1	1991.0	242.7	 16
151	  1	1779.3	245.5	 16
152	  1	3373.5	315.0	 16
153	  1	3699.3	473.6	 16
154	  1	1256.8	232.0	 16
155	  1	1633.5	178.7	 16
156	  1	5058.0	717.1	 16
157	  1	3441.3	516.0	 16
158	  1	1572.3	239.5	 16
159	  1	2512.5	331.7	 16
160	  1	2785.8	252.0	 16
161	  1	3940.3	623.3	 16
162	  1	2426.5	412.8	 16
163	  1	5147.5	842.0	 16
164	  1	7443.3	1120.7	 16
165	  1	2459.5	364.3	 16
166	  1	3557.8	490.7	 16
167	  1	7615.3	994.0	 16
168	  1	2401.3	307.9	 16
169	  1	1131.8	169.5	 16
170	  1	3605.3	583.8	 16
171	  1	1779.3	281.4	 16
172	  1	4950.8	782.7	 16
173	  1	2899.5	496.2	 16
174	  1	1935.3	201.9	 16
175	  1	11321.8	1411.8	 16
176	  1	3094.3	370.5	 16
177	  1	1003.8	189.2	 16
178	  1	2567.5	224.4	 16
179	  1	2125.5	391.3	 16
180	  1	1963.8	263.8	 16
181	  1	4076.5	476.3	 16
182	  1	1264.0	223.8	 16
183	  1	1317.3	179.2	 16
184	  1	1402.5	192.9	 16
185	  1	1460.5	454.5	 16
186	  1	2676.8	338.6	 16
187	  1	4670.5	672.6	 16
188	  1	2105.0	485.8	 16
189	  1	5061.5	833.3	 16
190	  1	1564.5	249.6	 16
191	  1	1973.3	225.5	 16
192	  1	4587.0	481.6	 16
193	  1	2510.3	421.3	 16
194	  1	1922.8	199.8	 12
195	  1	2782.8	340.9	 16
196	  1	2502.3	289.9	 16
197	  1	1373.3	200.5	 16
198	  1	2490.5	531.7	 16
199	  1	3789.3	448.0	 16
200	  1	2267.0	234.8	 16
201	  1	1560.5	340.8	 16
202	  1	7625.3	788.9	 16
203	  1	2831.8	326.8	 16
204	  1	1025.8	195.4	 16
205	  1	1777.8	353.5	 16
206	  1	3099.8	377.6	 16
207	  1	1961.8	249.3	 16
208	  1	1286.8	296.2	 16
209	  1	1094.0	164.1	 16
210	  1	1517.5	179.4	 16
211	  1	5002.5	654.5	 16
212	  1	1230.5	199.9	 16
213	  1	1404.8	253.8	 16
214	  1	2701.0	358.8	 16
215	  1	4129.0	301.1	 16
216	  1	1329.3	296.9	 16
217	  1	2596.5	365.4	 16
218	  1	4453.3	433.7	 16
219	  1	5553.3	575.3	 16
220	  1	1454.8	272.5	 16
221	  1	3624.0	463.2	 16
222	  1	1586.3	355.5	 16
223	  1	15863.5	1154.4	 16
224	  1	1112.3	198.9	 16
225	  1	1100.0	202.1	 16
226	  1	6979.8	687.8	 16
227	  1	3148.8	317.8	 16
228	  1	4286.8	576.7	 16
229	  1	969.5	153.0	 16
230	  1	5257.0	649.1	 16
231	  1	3164.3	436.9	 16
232	  1	1090.3	116.5	 16
233	  1	3043.5	394.0	 16
234	  1	1124.3	253.0	 16
235	  1	429.5	86.1	 16
236	  1	7992.3	1311.0	 16
237	  1	655.0	125.8	 16
238	  1	1048.0	136.4	 16
239	  1	884.3	188.0	 16
240	  1	5999.5	1009.7	 16
241	  1	3914.0	659.1	 16
242	  1	1554.0	196.7	 16
243	  1	3546.0	564.0	 16
244	  1	3212.5	414.6	 16
245	  1	2633.3	387.7	 16
246	  1	1687.8	484.9	 16
247	  1	2380.0	233.1	 16
248	  1	996.0	163.3	 16
249	  1	1366.3	200.1	 16
250	  1	1393.5	314.4	 16
251	  1	1305.3	238.2	 16
252	  1	1153.0	185.2	 16
253	  1	1051.5	248.0	 16
254	  1	960.0	273.1	 16
255	  1	1143.5	200.5	 16
256	  1	4183.8	703.9	 16
257	  1	1073.8	207.8	 16
258	  1	1601.8	327.5	 16
259	  1	1212.3	284.4	 16
260	  1	1887.8	302.8	 16
261	  1	4013.5	782.2	 16
262	  1	1397.5	259.2	 16
263	  1	1566.0	315.1	 16
264	  1	2353.8	330.8	 16
265	  1	3999.8	806.3	 16
266	  1	978.3	289.0	 16
267	  1	3272.3	419.3	 16
268	  1	3065.8	500.4	 16
269	  1	1057.8	139.2	 16
270	  1	1352.3	279.0	 16
271	  1	965.0	149.1	 16
272	  1	1209.5	184.9	 16
273	  1	9176.8	1039.2	 12
274	  1	1134.8	207.2	 16
275	  1	4411.0	419.6	 16
276	  1	3890.5	449.4	 16
277	  1	2257.5	268.3	 16
278	  1	1729.8	259.4	 16
279	  1	4589.5	624.5	 16
280	  1	1536.8	377.1	 16
281	  1	2384.0	591.9	 16
282	  1	1895.8	329.5	 16
283	  1	3841.8	514.1	 16
284	  1	1757.8	379.3	 16
285	  1	2691.3	277.1	 16
286	  1	2875.0	326.6	 16
287	  1	2592.8	378.9	 16
288	  1	1144.8	187.3	 16
289	  1	3314.3	299.1	 16
290	  1	3666.0	400.3	 16
291	  1	1661.3	237.7	 16
292	  1	5789.8	431.6	 16
293	  1	3647.0	429.0	 16
294	  1	2125.3	478.5	 16
295	  1	1594.0	300.2	 16
296	  1	1221.3	183.9	 16
297	  1	1734.8	224.8	 16
298	  1	4614.8	863.0	 16
299	  1	1209.8	198.4	 16
300	  1	1016.5	171.4	 16
301	  1	1041.0	186.6	 16
302	  1	2208.3	341.0	 16
303	  1	8950.8	749.8	 16
304	  1	1318.8	329.5	 16
305	  1	3028.0	641.5	 16
306	  1	2923.3	309.8	 16
307	  1	1504.5	218.2	 16
308	  1	2869.8	538.1	 16
309	  1	3776.5	477.4	 16
310	  1	1241.3	253.5	 16
311	  1	2378.0	357.9	 16
312	  1	1132.3	241.8	 16
313	  1	1905.3	236.7	 16
314	  1	2164.0	300.3	 16
315	  1	6226.8	1090.5	 16
316	  1	967.3	170.3	 16
317	  1	2958.0	389.5	 16
318	  1	1896.0	287.9	 16
319	  1	2454.3	384.8	 16
320	  1	2613.0	425.4	 16
321	  1	6561.5	1085.8	 16
322	  1	2150.8	397.2	 16
323	  1	2157.5	273.1	 16
324	  1	1683.3	292.0	 16
325	  1	1036.5	184.1	 16
326	  1	3256.3	461.2	 16
327	  1	1487.8	252.6	 16
328	  1	2325.5	352.7	 16
329	  1	9823.8	1411.3	 16
330	  1	2386.8	269.5	 16
331	  1	3369.5	680.1	 16
332	  1	1789.8	383.0	 16
333	  1	6640.3	1066.8	 16
334	  1	1978.5	310.4	 16
335	  1	6194.8	1042.2	 16
336	  1	2016.3	262.4	 16
337	  1	5967.8	892.5	 16
338	  1	1250.8	200.4	 16
339	  1	1177.8	183.2	 16
340	  1	1328.3	260.4	 16
341	  1	2181.0	369.6	 16
342	  1	3181.0	365.2	 16
343	  1	2302.3	352.8	 16
344	  1	2014.8	402.4	 16
345	  1	10310.0	1534.4	 16
346	  1	6053.8	1094.8	 16
347	  1	7794.8	1171.5	 16
348	  1	6647.8	721.4	 16
349	  1	5983.3	1127.1	 16
350	  1	1430.0	197.7	 16
351	  1	1149.5	135.1	 16
352	  1	3278.3	621.6	 12
353	  1	3493.3	638.9	 16
354	  1	46140.0	7046.2	 16
355	  1	17862.3	3989.7	 16
356	  1	7698.5	1003.6	 16
357	  1	1866.0	309.6	 16
358	  1	2207.5	308.3	 16
359	  1	2414.0	268.2	 16
360	  1	1051.8	202.0	 16
361	  1	1063.8	198.8	 16
362	  1	1098.0	234.7	 16
363	  1	1813.3	281.2	 16
364	  1	1305.5	255.9	 16
365	  1	1063.0	218.8	 16
366	  1	995.0	169.0	 16
367	  1	2422.5	343.0	 16
368	  1	2987.8	454.4	 16
369	  1	1637.8	399.7	 16
370	  1	1557.3	319.0	 16
371	  1	1306.0	340.1	 16
372	  1	1763.0	313.7	 16
373	  1	11841.8	1450.0	 16
374	  1	1683.3	348.2	 16
375	  1	2090.3	310.6	 16
376	  1	2852.8	565.9	 16
377	  1	1302.8	189.6	 16
378	  1	2735.0	311.1	 16
379	  1	2807.3	397.2	 16
380	  1	1908.3	304.9	 16
381	  1	3050.8	361.5	 16
382	  1	6764.5	694.3	 16
383	  1	5348.5	776.9	 16
384	  1	6521.0	1193.0	 16
385	  1	1544.5	240.5	 16
386	  1	1219.8	275.5	 16
387	  1	1676.8	302.2	 16
388	  1	827.3	190.0	 16
389	  1	969.0	120.8	 16
390	  1	2905.3	519.8	 16
391	  1	1652.0	258.0	 16
392	  1	1422.0	195.9	 16
393	  1	1172.5	188.5	 16
394	  1	1429.5	235.3	 16
395	  1	6961.3	531.9	 16
396	  1	7048.5	1044.8	 16
397	  1	2046.3	322.7	 16
398	  1	2907.0	333.8	 16
399	  1	3365.0	571.8	 16
400	  1	3203.5	506.3	 16
401	  1	1644.8	264.5	 16
402	  1	5216.8	512.6	 16
403	  1	5756.0	1113.0	 16
404	  1	15976.0	2687.6	 16
405	  1	22948.8	5219.8	 16
406	  1	3925.3	324.8	 16
407	  1	2656.5	360.5	 16
408	  1	3160.0	401.8	 16
409	  1	3653.3	692.7	 16
410	  1	2369.5	334.5	 16
411	  1	2719.5	455.1	 16
412	  1	11416.0	1433.2	 16
413	  1	2851.5	450.0	 16
414	  1	2949.8	490.7	 16
415	  1	2010.3	461.3	 16
416	  1	2155.5	207.7	 16
417	  1	3275.0	682.7	 16
418	  1	2054.3	405.4	 16
419	  1	2430.5	238.3	 16
420	  1	5714.0	764.9	 16
421	  1	3009.0	355.0	 16
422	  1	4550.5	656.4	 16
423	  1	14171.8	1615.3	 16
424	  1	3467.5	402.6	 16
425	  1	3557.8	547.5	 16
426	  1	4576.8	1002.8	 16
427	  1	1860.0	334.7	 16
428	  1	1291.0	288.4	 16
429	  1	20633.8	4510.4	 16
430	  1	1118.0	265.2	 16
431	  1	5568.3	778.1	 12
432	  1	4042.0	368.3	 16
433	  1	2856.8	328.1	 16
434	  1	7003.5	859.1	 16
435	  1	2460.8	503.9	 16
436	  1	1547.5	248.0	 16
437	  1	961.8	272.7	 16
438	  1	984.8	164.6	 16
439	  1	4382.3	729.8	 16
440	  1	1411.5	221.3	 16
441	  1	5382.0	687.4	 16
442	  1	4432.8	548.0	 16
443	  1	2170.3	364.8	 16
444	  1	1664.0	198.3	 16
445	  1	2686.0	294.4	 16
446	  1	2191.5	237.7	 16
447	  1	1323.0	307.9	 16
448	  1	2416.0	408.7	 16
449	  1	1540.3	304.8	 16
450	  1	2258.3	326.4	 16
451	  1	4190.0	377.5	 16
452	  1	13241.8	907.0	 16
453	  1	11593.3	873.6	 16
454	  1	6484.3	896.0	 16
455	  1	1550.3	209.3	 16
456	  1	7912.8	689.5	 16
457	  1	30226.3	1926.3	 16
458	  1	2755.5	677.0	 16
459	  1	1769.5	274.9	 16
460	  1	18109.0	2420.6	 16
461	  1	4124.3	494.7	 16
462	  1	1338.0	194.9	 16
463	  1	3358.5	732.9	 16
464	  1	4049.5	502.3	 16
465	  1	24713.8	2760.3	 16
466	  1	9751.3	1440.9	 16
467	  1	6753.0	971.6	 16
468	  1	3521.0	353.3	 16
469	  1	10509.0	1707.8	 16
470	  1	7108.0	685.5	 16
471	  1	1216.0	205.7	 16
472	  1	596.0	106.2	 16
473	  1	30171.3	2287.6	 16
474	  1	611.8	122.0	 16
475	  1	1449.0	269.1	 16
476	  1	753.0	218.6	 16
477	  1	7477.8	663.1	 16
478	  1	1191.8	220.1	 16
479	  1	1428.0	210.3	 16
480	  1	1101.0	167.2	 16
481	  1	1532.8	245.5	 16
482	  1	21032.3	1454.7	 16
483	  1	6588.3	678.8	 16
484	  1	1798.3	313.4	 16
485	  1	5745.3	461.1	 16
486	  1	1568.3	186.4	 16
487	  1	1121.0	223.3	 16
488	  1	1051.8	139.7	 16
489	  1	2016.5	253.7	 16
490	  1	5354.8	646.4	 16
491	  1	3100.5	396.1	 16
492	  1	1478.5	312.8	 16
493	  1	4282.3	703.8	 16
494	  1	2761.0	405.9	 16
495	  1	3886.3	713.9	 16
496	  1	7163.3	975.2	 16
497	  1	3042.8	416.4	 16
498	  1	821.3	164.9	 16
499	  1	1740.5	336.8	 16
500	  1	1796.0	475.6	 16
501	  1	2796.8	315.8	 16
502	  1	6121.5	1216.9	 16
503	  1	3863.8	768.7	 16
504	  1	2120.8	431.3	 16
505	  1	1455.3	262.0	 16
506	  1	6776.0	714.2	 16
507	  1	2326.3	363.0	 16
508	  1	2518.8	360.0	 16
509	  1	3907.8	470.6	 16
510	  1	3778.5	413.9	 12
511	  1	3119.0	382.3	 16
512	  1	1413.8	239.7	 16
513	  1	3899.3	580.7	 16
514	  1	1733.0	258.5	 16
515	  1	4880.3	447.3	 16
516	  1	3081.0	386.2	 16
517	  1	4088.5	384.5	 16
518	  1	13623.8	1298.5	 16
519	  1	9773.8	988.7	 16
520	  1	41273.0	3157.2	 16
521	  1	1161.0	162.4	 16
522	  1	19898.8	1793.3	 16
523	  1	8020.5	611.8	 16
524	  1	8666.5	618.5	 16
525	  1	15397.5	1359.0	 16
526	  1	10348.0	1190.4	 16
527	  1	3987.5	408.5	 16
528	  1	1612.3	198.5	 16
529	  1	4667.3	633.0	 16
530	  1	20754.8	2336.3	 16
531	  1	1316.5	341.3	 16
532	  1	967.8	159.8	 16
533	  1	2098.8	396.4	 16
534	  1	4822.8	608.6	 16
535	  1	4339.8	651.2	 16
536	  1	1247.3	402.6	 16
537	  1	1799.0	178.9	 16
538	  1	1734.0	274.4	 16
539	  1	1989.3	202.2	 16
540	  1	7724.0	738.5	 16
541	  1	2037.8	329.6	 16
542	  1	7920.8	846.8	 16
543	  1	5316.8	1304.4	 16
544	  1	13932.0	1345.7	 16
545	  1	2352.3	471.6	 16
546	  1	9636.5	999.8	 16
547	  1	8376.3	792.9	 16
548	  1	1079.5	148.2	 16
549	  1	1208.5	266.1	 16
550	  1	3801.5	353.1	 16
551	  1	2631.3	599.3	 16
552	  1	1533.3	201.6	 16
553	  1	2365.8	283.2	 16
554	  1	1110.8	310.9	 16
555	  1	1170.5	244.7	 16
556	  1	1704.8	299.6	 16
557	  1	6990.3	531.1	 16
558	  1	4567.5	260.1	 16
559	  1	12449.0	1475.7	 16
560	  1	46140.0	0.0	 16
561	  1	2082.3	431.4	 16
562	  1	2273.8	427.8	 16
563	  1	3327.0	407.5	 16
564	  1	4558.8	452.8	 16
565	  1	4041.8	419.8	 16
566	  1	6581.0	461.4	 16
567	  1	1260.3	189.6	 16
568	  1	17165.5	1451.2	 16
569	  1	14328.0	1590.0	 16
570	  1	1356.5	303.1	 16
571	  1	1150.3	164.8	 16
572	  1	882.5	144.6	 16
573	  1	4268.3	332.3	 16
574	  1	1308.8	184.7	 16
575	  1	1088.5	325.2	 16
576	  1	1822.0	157.9	 16
577	  1	1543.3	192.0	 16
578	  1	2586.3	417.3	 16
579	  1	5628.0	687.8	 16
580	  1	4861.3	584.2	 16
581	  1	1432.8	231.6	 16
582	  1	3728.3	514.6	 16
583	  1	5017.5	553.7	 16
584	  1	4024.0	674.2	 16
585	  1	2588.5	276.9	 16
586	  1	3817.5	527.6	 16
587	  1	2386.0	431.4	 16
588	  1	4209.0	633.6	 16
589	  1	4931.5	896.8	 12
590	  1	4037.8	659.5	 16
591	  1	1526.3	206.9	 16
592	  1	7051.5	1152.8	 16
593	  1	1727.3	299.9	 16
594	  1	2456.5	402.8	 16
595	  1	1662.0	198.8	 16
596	  1	4408.5	496.4	 16
597	  1	5284.8	490.8	 16
598	  1	4504.3	547.3	 16
599	  1	5798.5	574.9	 16
600	  1	4327.0	386.2	 16
601	  1	4117.5	579.7	 16
602	  1	3767.0	334.8	 16
603	  1	6514.5	705.0	 16
604	  1	28990.3	4902.9	 16
605	  1	1141.5	118.6	 16
606	  1	1147.3	192.2	 16
607	  1	4211.5	748.2	 16
608	  1	10706.0	1232.9	 16
609	  1	46140.0	0.0	 16
610	  1	9865.5	1074.9	 16
611	  1	7707.5	1347.0	 16
612	  1	2172.8	300.9	 16
613	  1	1441.3	264.8	 16
614	  1	1850.8	167.7	 16
615	  1	3925.5	857.6	 16
616	  1	6647.0	1024.7	 16
617	  1	8579.3	921.4	 16
618	  1	1685.8	356.0	 16
619	  1	986.8	82.1	 16
620	  1	4344.5	511.9	 16
621	  1	4147.5	847.4	 16
622	  1	2403.8	262.8	 16
623	  1	1849.5	290.3	 16
624	  1	2976.5	332.9	 16
625	  1	2148.8	306.9	 16
626	  1	5415.5	543.8	 16
627	  1	7599.3	1033.5	 16
628	  1	15782.3	1119.2	 16
629	  1	5755.3	748.9	 16
630	  1	18374.3	2520.0	 16
631	  1	11378.3	1705.9	 16
632	  1	18177.8	1855.5	 16
633	  1	16180.8	1163.5	 16
634	  1	1522.0	200.2	 16
635	  1	1518.0	324.9	 16
636	  1	1694.0	299.8	 16
637	  1	4395.0	576.4	 16
638	  1	2360.5	406.5	 16
639	  1	3665.0	408.0	 16
640	  1	2617.3	264.8	 16
641	  1	11773.8	1417.9	 16
642	  1	1923.5	250.4	 16
643	  1	5415.0	624.0	 16
644	  1	8484.8	1121.8	 16
645	  1	2169.5	409.2	 16
646	  1	1419.0	263.5	 16
647	  1	2472.5	281.5	 16
648	  1	1830.0	266.7	 16
649	  1	1304.0	166.1	 16
650	  1	3229.3	476.3	 16
651	  1	1052.0	147.8	 16
652	  1	30254.0	4243.3	 16
653	  1	2429.0	344.8	 16
654	  1	2191.5	354.8	 16
655	  1	21637.5	3570.1	 16
656	  1	1809.5	403.0	 16
657	  1	4828.0	941.6	 16
658	  1	1324.5	171.9	 16
659	  1	3271.0	583.5	 16
660	  1	1036.0	111.3	 16
661	  1	1324.5	241.0	 16
662	  1	1684.5	240.9	 16
663	  1	4413.5	866.8	 16
664	  1	3625.5	672.6	 16
665	  1	1340.0	228.9	 16
666	  1	2438.0	1150.8	 16
667	  1	46115.3	3867.6	 16
668	  1	7061.8	1046.0	 12
669	  1	6615.0	835.0	 16
670	  1	4253.5	329.3	 16
671	  1	1660.5	209.9	 16
672	  1	4826.3	455.2	 16
673	  1	1725.5	266.0	 16
674	  1	3800.3	365.6	 16
675	  1	4899.0	474.5	 16
676	  1	2593.8	379.1	 16
677	  1	2221.3	205.3	 16
678	  1	2225.5	274.7	 16
679	  1	2319.8	268.0	 16
680	  1	46140.0	2344.1	 16
681	  1	1260.0	228.2	 16
682	  1	2994.8	334.5	 16
683	  1	5086.5	588.3	 16
684	  1	44576.8	1499.1	 16
685	  1	3555.3	428.9	 16
686	  1	9194.3	452.8	 16
687	  1	9261.3	686.7	 16
688	  1	1715.8	352.2	 16
689	  1	1519.8	323.0	 16
690	  1	2888.0	514.2	 16
691	  1	11649.5	847.4	 16
692	  1	8403.8	794.2	 16
693	  1	1224.5	148.6	 16
694	  1	1525.3	231.3	 16
695	  1	1641.0	204.3	 16
696	  1	1301.8	308.9	 16
697	  1	1356.0	195.4	 16
698	  1	1186.3	189.3	 16
699	  1	1896.5	324.5	 16
700	  1	1182.8	184.5	 16
701	  1	1366.0	291.1	 16
702	  1	4402.0	410.8	 16
703	  1	3551.3	300.0	 16
704	  1	4362.3	454.4	 16
705	  1	2695.5	322.8	 16
706	  1	1139.3	153.7	 16
707	  1	973.0	309.0	 16
708	  1	46140.0	0.0	 16
709	  1	2021.0	405.2	 16
710	  1	46140.0	0.0	 16
711	  1	2178.3	301.9	 16
  0	  2	2096.3	331.3	 16
  1	  2	46140.0	0.0	 16
  2	  2	2146.0	321.2	 16
  3	  2	46140.0	0.0	 16
  4	  2	898.5	172.4	 16
  5	  2	4521.3	549.4	 16
  6	  2	3128.8	436.3	 16
  7	  2	1048.5	151.0	 16
  8	  2	2415.8	248.3	 16
  9	  2	1270.5	180.9	 16
 10	  2	2233.5	266.5	 16
 11	  2	2669.5	422.8	 16
 12	  2	1270.3	347.5	 16
 13	  2	1583.3	258.6	 16
 14	  2	5080.0	330.4	 16
 15	  2	6540.8	445.0	 16
 16	  2	5006.5	439.1	 16
 17	  2	2417.3	333.2	 16
 18	  2	996.0	204.6	 16
 19	  2	11979.3	749.8	 16
 20	  2	1283.3	247.8	 16
 21	  2	946.3	177.9	 16
 22	  2	1705.0	360.3	 16
 23	  2	1421.3	158.0	 16
 24	  2	8916.0	665.5	 16
 25	  2	15447.8	2141.9	 16
 26	  2	1232.8	209.5	 16
 27	  2	9206.3	1083.3	 16
 28	  2	4692.3	452.8	 16
 29	  2	4747.5	632.4	 16
 30	  2	2179.5	238.2	 16
 31	  2	1186.5	155.2	 16
 32	  2	3666.5	461.1	 16
 33	  2	1638.8	251.7	 12
 34	  2	11425.8	1143.8	 16
 35	  2	2526.3	449.1	 16
 36	  2	10219.0	985.1	 16
 37	  2	1782.0	228.6	 16
 38	  2	1453.5	224.3	 16
 39	  2	3998.0	418.1	 16
 40	  2	3770.3	469.4	 16
 41	  2	2355.5	250.9	 16
 42	  2	5954.3	580.3	 16
 43	  2	3175.5	235.6	 16
 44	  2	1991.0	279.1	 16
 45	  2	4414.8	291.8	 16
 46	  2	1883.0	287.4	 16
 47	  2	4368.3	571.5	 16
 48	  2	2211.0	284.7	 16
 49	  2	3205.8	371.9	 16
 50	  2	2667.3	322.6	 16
 51	  2	2975.3	271.3	 16
 52	  2	12996.5	1287.5	 16
 53	  2	1422.8	200.9	 16
 54	  2	1559.3	312.9	 16
 55	  2	1606.0	245.0	 16
 56	  2	4159.8	471.6	 16
 57	  2	6654.8	641.6	 16
 58	  2	5529.5	899.5	 16
 59	  2	1206.3	173.2	 16
 60	  2	2733.8	322.0	 16
 61	  2	1533.5	327.5	 16
 62	  2	2039.5	281.3	 16
 63	  2	1786.0	262.0	 16
 64	  2	2898.5	321.8	 16
 65	  2	5912.5	762.5	 16
 66	  2	15477.3	3134.4	 16
 67	  2	2717.0	356.1	 16
 68	  2	6440.8	1490.6	 16
 69	  2	1405.3	227.9	 16
 70	  2	1952.0	269.3	 16
 71	  2	2638.5	516.9	 16
 72	  2	1671.0	264.4	 16
 73	  2	4286.3	441.8	 16
 74	  2	2687.5	415.8	 16
 75	  2	849.3	173.8	 16
 76	  2	1620.5	243.0	 16
 77	  2	1723.5	310.3	 16
 78	  2	2966.5	531.7	 16
 79	  2	1474.5	346.2	 16
 80	  2	1140.3	150.1	 16
 81	  2	4099.8	664.8	 16
 82	  2	8535.0	1218.4	 16
 83	  2	2533.8	351.3	 16
 84	  2	1790.8	234.7	 16
 85	  2	1013.3	193.4	 16
 86	  2	2039.3	269.6	 16
 87	  2	9100.8	1176.2	 16
 88	  2	1978.0	281.8	 16
 89	  2	7775.0	1004.0	 16
 90	  2	2120.8	311.8	 16
 91	  2	2630.5	782.4	 16
 92	  2	1654.5	269.2	 16
 93	  2	2288.3	273.7	 16
 94	  2	2232.0	395.4	 16
 95	  2	3563.5	526.1	 16
 96	  2	1375.3	244.9	 16
 97	  2	1405.5	266.4	 16
 98	  2	2546.8	387.5	 16
 99	  2	8381.3	1164.8	 16
100	  2	9509.5	2008.1	 16
101	  2	1218.0	197.5	 16
102	  2	1114.0	319.1	 16
103	  2	1952.8	259.3	 16
104	  2	1672.8	268.1	 16
105	  2	16292.3	3278.7	 16
106	  2	1523.8	248.6	 16
107	  2	1829.3	375.5	 16
108	  2	1648.8	256.4	 16
109	  2	1162.3	313.2	 16
110	  2	3460.5	363.2	 16
111	  2	6106.3	1183.1	 16
112	  2	4124.5	357.4	 12
113	  2	1854.5	200.6	 16
114	  2	1951.3	226.3	 16
115	  2	1845.8	263.2	 16
116	  2	2349.5	272.0	 16
117	  2	2254.8	289.9	 16
118	  2	1845.5	431.1	 16
119	  2	4122.8	480.8	 16
120	  2	2702.3	318.4	 16
121	  2	2800.3	353.2	 16
122	  2	1326.0	265.2	 16
123	  2	2270.0	225.2	 16
124	  2	2387.0	348.1	 16
125	  2	3276.0	428.2	 16
126	  2	2295.8	416.3	 16
127	  2	6120.3	711.4	 16
128	  2	5745.5	612.9	 16
129	  2	1216.3	197.7	 16
130	  2	8355.0	858.8	 16
131	  2	3492.8	485.3	 16
132	  2	5713.5	633.9	 16
133	  2	7489.8	1114.3	 16
134	  2	3667.5	529.2	 16
135	  2	1961.8	595.7	 16
136	  2	3175.3	298.5	 16
137	  2	1577.3	178.7	 16
138	  2	1405.0	261.2	 16
139	  2	2194.0	315.0	 16
140	  2	1488.5	213.7	 16
141	  2	1095.8	175.7	 16
142	  2	7958.8	642.4	 16
143	  2	2764.5	393.2	 16
144	  2	11992.0	1094.2	 16
145	  2	1540.5	268.4	 16
146	  2	2268.3	207.2	 16
147	  2	1717.8	304.1	 16
148	  2	9271.5	727.0	 16
149	  2	2454.0	295.5	 16
150	  2	1373.8	181.6	 16
151	  2	2426.3	292.4	 16
152	  2	2801.8	330.0	 16
153	  2	2452.5	356.1	 16
154	  2	992.0	164.1	 16
155	  2	2107.3	253.3	 16
156	  2	2745.8	444.1	 16
157	  2	3090.8	174.5	 16
158	  2	1630.5	310.5	 16
159	  2	2904.8	349.4	 16
160	  2	7359.3	916.0	 16
161	  2	6102.8	735.1	 16
162	  2	1214.8	188.4	 16
163	  2	3064.8	377.9	 16
164	  2	2470.8	224.8	 16
165	  2	2105.0	233.0	 16
166	  2	3159.0	447.1	 16
167	  2	6165.8	748.2	 16
168	  2	1192.3	233.7	 16
169	  2	998.0	193.3	 16
170	  2	3750.0	468.5	 16
171	  2	1206.0	153.9	 16
172	  2	2104.0	257.1	 16
173	  2	2873.3	557.3	 16
174	  2	2172.8	324.7	 16
175	  2	2856.8	538.4	 16
176	  2	2672.8	255.1	 16
177	  2	970.0	194.4	 16
178	  2	3606.5	267.5	 16
179	  2	2191.0	231.6	 16
180	  2	1417.3	285.6	 16
181	  2	1443.0	246.3	 16
182	  2	1577.8	230.7	 16
183	  2	1314.5	171.0	 16
184	  2	1864.3	235.2	 16
185	  2	921.8	233.7	 16
186	  2	1816.0	275.4	 16
187	  2	3223.8	431.9	 16
188	  2	1967.0	407.2	 16
189	  2	1860.3	243.2	 16
190	  2	3209.0	377.4	 16
191	  2	1546.0	252.7	 12
192	  2	4896.5	454.7	 16
193	  2	3709.5	544.2	 16
194	  2	2000.5	288.1	 16
195	  2	3932.8	358.7	 16
196	  2	2239.8	204.0	 16
197	  2	1442.0	278.8	 16
198	  2	1406.5	219.9	 16
199	  2	3910.0	417.3	 16
200	  2	2988.0	460.8	 16
201	  2	1096.5	315.7	 16
202	  2	4266.8	612.4	 16
203	  2	2271.3	351.6	 16
204	  2	774.5	176.0	 16
205	  2	1212.3	188.5	 16
206	  2	2635.5	596.8	 16
207	  2	2175.0	280.0	 16
208	  2	865.0	131.1	 16
209	  2	1324.5	187.7	 16
210	  2	1620.8	182.6	 16
211	  2	1345.3	142.6	 16
212	  2	965.0	195.9	 16
213	  2	1246.8	201.6	 16
214	  2	2862.0	415.1	 16
215	  2	1913.0	374.8	 16
216	  2	1498.3	269.2	 16
217	  2	3520.0	352.9	 16
218	  2	3930.3	535.9	 16
219	  2	2329.5	488.5	 16
220	  2	1297.8	189.6	 16
221	  2	3179.0	616.9	 16
222	  2	1445.3	213.5	 16
223	  2	2422.3	433.8	 16
224	  2	947.3	204.1	 16
225	  2	1030.0	153.5	 16
226	  2	2725.8	523.7	 16
227	  2	2413.8	353.2	 16
228	  2	1403.8	287.0	 16
229	  2	1188.5	222.4	 16
230	  2	4310.0	517.9	 16
231	  2	1195.0	228.5	 16
232	  2	1133.5	169.4	 16
233	  2	1730.3	310.0	 16
234	  2	1357.0	186.8	 16
235	  2	808.3	307.5	 16
236	  2	4993.3	739.1	 16
237	  2	672.0	147.4	 16
238	  2	1557.0	272.4	 16
239	  2	685.0	203.4	 16
240	  2	1977.0	317.7	 16
241	  2	1999.0	301.1	 16
242	  2	1291.3	353.6	 16
243	  2	2070.5	370.7	 16
244	  2	2881.3	310.6	 16
245	  2	2853.3	396.8	 16
246	  2	2873.5	325.5	 16
247	  2	3342.3	310.3	 16
248	  2	1158.0	192.8	 16
249	  2	997.0	280.7	 16
250	  2	1226.0	225.7	 16
251	  2	1142.8	198.1	 16
252	  2	1060.0	239.9	 16
253	  2	1019.0	210.0	 16
254	  2	931.8	169.9	 16
255	  2	686.0	117.0	 16
256	  2	1880.8	283.2	 16
257	  2	1192.8	268.4	 16
258	  2	2039.3	412.1	 16
259	  2	857.8	149.2	 16
260	  2	1097.3	270.4	 16
261	  2	1967.8	314.8	 16
262	  2	1264.3	187.7	 16
263	  2	1723.3	212.0	 16
264	  2	3101.5	777.9	 16
265	  2	1296.3	343.5	 16
266	  2	1437.3	548.6	 16
267	  2	9829.3	1126.1	 16
268	  2	8417.0	1978.0	 16
269	  2	1077.3	231.5	 16
270	  2	1096.8	269.2	 12
271	  2	1037.8	232.4	 16
272	  2	1198.5	220.7	 16
273	  2	2348.8	340.8	 16
274	  2	932.8	173.0	 16
275	  2	3999.8	518.1	 16
276	  2	4925.0	482.3	 16
277	  2	1956.0	336.0	 16
278	  2	2759.3	418.8	 16
279	  2	11440.8	904.2	 16
280	  2	1314.5	260.0	 16
281	  2	1552.3	234.4	 16
282	  2	1208.5	216.8	 16
283	  2	3032.5	364.9	 16
284	  2	1177.3	190.9	 16
285	  2	2394.0	364.3	 16
286	  2	2249.5	241.0	 16
287	  2	2279.8	246.1	 16
288	  2	1122.0	255.8	 16
289	  2	3390.5	641.7	 16
290	  2	2444.3	287.5	 16
291	  2	1239.0	300.7	 16
292	  2	9242.8	1013.9	 16
293	  2	6092.8	475.7	 16
294	  2	1969.5	311.1	 16
295	  2	1627.8	314.5	 16
296	  2	1334.3	306.0	 16
297	  2	1885.8	287.9	 16
298	  2	4396.0	417.4	 16
299	  2	1395.3	282.8	 16
300	  2	796.8	115.7	 16
301	  2	1220.3	240.3	 16
302	  2	1549.8	218.0	 16
303	  2	5854.8	553.7	 16
304	  2	991.0	156.3	 16
305	  2	1267.5	272.8	 16
306	  2	1539.8	204.3	 16
307	  2	1141.5	261.2	 16
308	  2	1997.5	236.8	 16
309	  2	3165.3	518.0	 16
310	  2	1114.3	171.7	 16
311	  2	3836.3	550.9	 16
312	  2	1014.3	186.1	 16
313	  2	1837.3	231.4	 16
314	  2	1565.5	334.2	 16
315	  2	1814.8	303.3	 16
316	  2	1184.0	178.7	 16
317	  2	2687.0	314.8	 16
318	  2	1464.8	229.9	 16
319	  2	2533.8	424.0	 16
320	  2	2418.0	307.4	 16
321	  2	3797.3	420.3	 16
322	  2	1810.0	199.0	 16
323	  2	1296.3	265.2	 16
324	  2	1256.0	259.9	 16
325	  2	1315.5	193.8	 16
326	  2	1562.5	216.9	 16
327	  2	1423.5	288.9	 16
328	  2	2359.5	434.1	 16
329	  2	16086.3	1482.5	 16
330	  2	2546.8	342.9	 16
331	  2	2572.3	302.5	 16
332	  2	876.8	176.5	 16
333	  2	2902.3	340.4	 16
334	  2	2921.8	250.0	 16
335	  2	1841.5	228.7	 16
336	  2	2307.5	406.5	 16
337	  2	2642.5	273.9	 16
338	  2	1231.0	536.2	 16
339	  2	1348.0	168.4	 16
340	  2	1040.3	223.5	 16
341	  2	1264.5	179.5	 16
342	  2	3090.5	406.3	 16
343	  2	2282.8	298.5	 16
344	  2	1789.8	317.4	 16
345	  2	10241.3	851.2	 16
346	  2	2904.3	487.6	 16
347	  2	6837.8	471.8	 16
348	  2	12291.0	1141.2	 16
349	  2	10782.3	1114.6	 12
350	  2	2048.5	268.2	 16
351	  2	1110.5	225.9	 16
352	  2	3386.5	720.4	 16
353	  2	1629.8	351.8	 16
354	  2	15623.5	1945.3	 16
355	  2	4149.0	507.5	 16
356	  2	4161.8	662.5	 16
357	  2	3421.8	576.9	 16
358	  2	1188.3	225.0	 16
359	  2	1765.0	322.8	 16
360	  2	985.8	137.9	 16
361	  2	916.5	190.4	 16
362	  2	1084.8	528.2	 16
363	  2	1522.3	211.8	 16
364	  2	826.0	119.2	 16
365	  2	807.5	239.8	 16
366	  2	971.3	174.9	 16
367	  2	1244.5	227.4	 16
368	  2	850.3	227.1	 16
369	  2	1285.0	203.9	 16
370	  2	1250.5	243.1	 16
371	  2	1608.3	323.0	 16
372	  2	1491.0	208.4	 16
373	  2	1900.8	328.3	 16
374	  2	1899.0	360.9	 16
375	  2	885.8	152.6	 16
376	  2	2677.0	399.5	 16
377	  2	1132.0	218.8	 16
378	  2	2397.5	318.8	 16
379	  2	2499.3	343.3	 16
380	  2	2182.8	246.2	 16
381	  2	1819.8	260.0	 16
382	  2	4039.0	514.4	 16
383	  2	3558.5	335.1	 16
384	  2	2014.0	434.7	 16
385	  2	1733.8	413.7	 16
386	  2	1085.5	377.3	 16
387	  2	1107.5	126.9	 16
388	  2	987.8	180.2	 16
389	  2	908.0	175.0	 16
390	  2	1800.5	304.2	 16
391	  2	1997.3	329.1	 16
392	  2	1357.3	216.9	 16
393	  2	1139.3	247.1	 16
394	  2	1435.8	228.6	 16
395	  2	3784.3	618.3	 16
396	  2	5041.8	1055.6	 16
397	  2	1281.5	241.3	 16
398	  2	3346.0	885.3	 16
399	  2	2248.5	462.0	 16
400	  2	2524.3	491.2	 16
401	  2	1271.0	154.8	 16
402	  2	3595.5	442.2	 16
403	  2	4519.3	994.7	 16
404	  2	14400.5	2719.4	 16
405	  2	17063.3	4672.5	 16
406	  2	3522.3	432.4	 16
407	  2	3295.0	352.7	 16
408	  2	2973.5	492.9	 16
409	  2	1876.0	281.4	 16
410	  2	2435.5	335.1	 16
411	  2	2847.8	444.2	 16
412	  2	9760.3	1083.1	 16
413	  2	4452.8	618.0	 16
414	  2	11184.0	2634.9	 16
415	  2	1792.0	277.2	 16
416	  2	1937.0	317.4	 16
417	  2	1578.0	349.4	 16
418	  2	2812.5	275.3	 16
419	  2	1968.5	378.7	 16
420	  2	3718.5	727.9	 16
421	  2	2807.3	470.3	 16
422	  2	5756.3	975.3	 16
423	  2	19356.3	3012.7	 16
424	  2	3851.3	320.1	 16
425	  2	3034.3	540.2	 16
426	  2	1764.0	252.9	 16
427	  2	1508.8	571.4	 16
428	  2	1560.3	251.5	 12
429	  2	1757.3	409.9	 16
430	  2	931.5	264.5	 16
431	  2	2955.3	646.0	 16
432	  2	3389.5	595.7	 16
433	  2	4931.3	768.8	 16
434	  2	4359.8	691.4	 16
435	  2	1199.3	163.4	 16
436	  2	894.8	113.1	 16
437	  2	911.8	170.1	 16
438	  2	888.3	278.9	 16
439	  2	4754.5	700.6	 16
440	  2	1125.3	197.9	 16
441	  2	5897.8	949.6	 16
442	  2	4719.5	678.9	 16
443	  2	1554.3	210.3	 16
444	  2	1248.8	202.6	 16
445	  2	1852.8	398.4	 16
446	  2	2189.5	363.0	 16
447	  2	1248.3	298.1	 16
448	  2	833.8	192.8	 16
449	  2	1232.5	195.9	 16
450	  2	1488.5	237.4	 16
451	  2	6413.8	972.0	 16
452	  2	9779.8	1121.1	 16
453	  2	8212.0	604.8	 16
454	  2	8313.0	934.6	 16
455	  2	2147.8	301.7	 16
456	  2	16077.3	1923.2	 16
457	  2	25991.5	2294.9	 16
458	  2	5113.5	1115.6	 16
459	  2	1480.3	523.7	 16
460	  2	10610.0	1420.4	 16
461	  2	4287.3	491.3	 16
462	  2	957.0	172.7	 16
463	  2	1220.3	248.1	 16
464	  2	5805.5	529.9	 16
465	  2	20566.8	1931.7	 16
466	  2	4177.3	467.5	 16
467	  2	7681.3	479.0	 16
468	  2	3442.0	477.3	 16
469	  2	2711.8	556.2	 16
470	  2	5681.3	858.1	 16
471	  2	1449.8	277.0	 16
472	  2	769.8	159.1	 16
473	  2	17961.3	3741.8	 16
474	  2	819.0	212.1	 16
475	  2	1609.8	579.2	 16
476	  2	753.3	87.0	 16
477	  2	3343.0	330.2	 16
478	  2	1404.3	249.2	 16
479	  2	1813.5	231.8	 16
480	  2	1218.3	267.9	 16
481	  2	1388.8	172.7	 16
482	  2	3493.3	440.9	 16
483	  2	2226.8	511.3	 16
484	  2	3018.3	335.6	 16
485	  2	3437.8	423.3	 16
486	  2	1303.5	242.7	 16
487	  2	1327.3	262.3	 16
488	  2	896.8	190.3	 16
489	  2	1016.8	174.8	 16
490	  2	2162.0	352.5	 16
491	  2	1993.3	357.4	 16
492	  2	1426.8	289.2	 16
493	  2	5127.8	817.2	 16
494	  2	1541.3	267.5	 16
495	  2	1233.3	279.0	 16
496	  2	3464.0	382.8	 16
497	  2	5318.8	737.4	 16
498	  2	687.3	122.9	 16
499	  2	1084.5	146.8	 16
500	  2	1570.0	303.0	 16
501	  2	2669.3	493.1	 16
502	  2	3251.0	674.9	 16
503	  2	1756.0	169.5	 16
504	  2	1426.5	183.7	 16
505	  2	1254.8	244.8	 16
506	  2	6001.5	883.3	 16
507	  2	3270.8	496.9	 16
508	  2	1444.0	141.6	 12
509	  2	4647.5	771.4	 16
510	  2	2768.0	332.4	 16
511	  2	3125.5	330.0	 16
512	  2	1206.8	147.0	 16
513	  2	2654.8	376.6	 16
514	  2	2736.5	459.7	 16
515	  2	2593.0	378.1	 16
516	  2	1539.0	256.2	 16
517	  2	2797.5	265.6	 16
518	  2	7473.8	574.7	 16
519	  2	4403.3	549.0	 16
520	  2	5412.5	883.8	 16
521	  2	1131.8	424.7	 16
522	  2	3499.5	461.2	 16
523	  2	1945.8	243.7	 16
524	  2	17325.8	1252.9	 16
525	  2	9726.0	735.1	 16
526	  2	9569.5	814.3	 16
527	  2	3104.5	407.0	 16
528	  2	2133.5	251.4	 16
529	  2	3564.0	545.5	 16
530	  2	3219.8	403.5	 16
531	  2	1367.0	212.6	 16
532	  2	745.5	102.2	 16
533	  2	4233.5	491.7	 16
534	  2	3470.0	495.5	 16
535	  2	1824.0	355.1	 16
536	  2	1021.3	180.9	 16
537	  2	2073.8	255.2	 16
538	  2	2035.3	359.8	 16
539	  2	1629.3	289.1	 16
540	  2	4055.8	466.0	 16
541	  2	1304.0	227.8	 16
542	  2	2698.8	486.7	 16
543	  2	11023.0	1883.4	 16
544	  2	5580.5	491.1	 16
545	  2	5572.5	767.5	 16
546	  2	2574.8	265.7	 16
547	  2	4065.0	507.7	 16
548	  2	1229.3	291.5	 16
549	  2	1174.3	229.8	 16
550	  2	1577.0	276.3	 16
551	  2	1731.8	279.7	 16
552	  2	1232.3	315.4	 16
553	  2	1253.5	192.8	 16
554	  2	1010.0	229.4	 16
555	  2	1084.8	172.0	 16
556	  2	1762.8	193.1	 16
557	  2	4996.5	419.1	 16
558	  2	3516.5	368.6	 16
559	  2	8852.8	1288.3	 16
560	  2	46140.0	0.0	 16
561	  2	3218.3	427.1	 16
562	  2	2371.0	376.4	 16
563	  2	2592.0	317.1	 16
564	  2	3944.3	436.5	 16
565	  2	3215.3	554.3	 16
566	  2	2493.5	227.3	 16
567	  2	1203.5	192.5	 16
568	  2	2953.0	212.5	 16
569	  2	3096.5	490.9	 16
570	  2	1049.5	192.9	 16
571	  2	1331.5	304.3	 16
572	  2	1094.8	193.1	 16
573	  2	4380.0	372.9	 16
574	  2	1144.8	131.3	 16
575	  2	879.3	131.6	 16
576	  2	1433.3	283.1	 16
577	  2	1074.3	291.6	 16
578	  2	1858.0	365.4	 16
579	  2	2530.0	247.5	 16
580	  2	5023.8	874.0	 16
581	  2	1613.0	331.9	 16
582	  2	4773.0	376.3	 16
583	  2	12143.0	1461.5	 16
584	  2	4026.3	659.8	 16
585	  2	1702.3	254.8	 16
586	  2	2688.3	370.9	 16
587	  2	2961.0	273.8	 12
588	  2	2391.5	401.5	 16
589	  2	6363.0	590.4	 16
590	  2	5334.3	1175.1	 16
591	  2	1433.3	484.7	 16
592	  2	1691.5	193.3	 16
593	  2	1114.5	206.1	 16
594	  2	1473.5	280.0	 16
595	  2	1134.5	188.7	 16
596	  2	3479.8	532.9	 16
597	  2	5113.5	799.1	 16
598	  2	5299.3	369.6	 16
599	  2	6072.8	525.5	 16
600	  2	4145.0	544.7	 16
601	  2	3734.3	342.7	 16
602	  2	2680.0	341.0	 16
603	  2	1978.0	272.9	 16
604	  2	2408.3	379.7	 16
605	  2	1309.0	200.8	 16
606	  2	1369.8	222.1	 16
607	  2	1456.3	248.3	 16
608	  2	3855.3	574.5	 16
609	  2	46131.8	5187.0	 16
610	  2	4145.5	360.3	 16
611	  2	1282.3	221.2	 16
612	  2	2492.0	367.7	 16
613	  2	869.0	177.2	 16
614	  2	1849.3	312.0	 16
615	  2	1133.0	119.1	 16
616	  2	1619.5	267.1	 16
617	  2	1726.8	319.3	 16
618	  2	1189.8	200.9	 16
619	  2	886.8	185.5	 16
620	  2	3133.8	597.8	 16
621	  2	1379.3	285.0	 16
622	  2	2297.5	433.0	 16
623	  2	1848.8	256.8	 16
624	  2	2731.0	613.6	 16
625	  2	1880.3	213.3	 16
626	  2	3247.8	583.2	 16
627	  2	2245.0	329.6	 16
628	  2	24342.8	1864.9	 16
629	  2	2402.3	261.5	 16
630	  2	2943.0	494.2	 16
631	  2	1726.8	297.3	 16
632	  2	2959.8	569.4	 16
633	  2	2264.3	256.4	 16
634	  2	1542.8	240.1	 16
635	  2	1402.8	337.8	 16
636	  2	1994.5	330.2	 16
637	  2	3956.0	548.5	 16
638	  2	1631.5	238.1	 16
639	  2	1322.0	230.5	 16
640	  2	3114.3	392.6	 16
641	  2	4467.5	684.5	 16
642	  2	1794.3	282.5	 16
643	  2	2139.8	409.0	 16
644	  2	5640.3	529.4	 16
645	  2	961.0	170.6	 16
646	  2	1511.0	267.3	 16
647	  2	3824.8	538.1	 16
648	  2	1443.3	291.5	 16
649	  2	1169.5	187.5	 16
650	  2	2819.8	312.5	 16
651	  2	1077.3	478.3	 16
652	  2	3341.3	514.9	 16
653	  2	1207.0	154.0	 16
654	  2	1856.8	303.9	 16
655	  2	3729.8	637.6	 16
656	  2	852.8	207.8	 16
657	  2	4766.0	1033.9	 16
658	  2	906.0	150.8	 16
659	  2	2063.8	341.1	 16
660	  2	1190.0	255.0	 16
661	  2	1365.8	216.2	 16
662	  2	1024.5	171.3	 16
663	  2	2895.8	510.6	 16
664	  2	2095.0	335.2	 16
665	  2	1070.3	271.9	 16
666	  2	1514.0	194.1	 12
667	  2	24282.0	3779.5	 16
668	  2	2275.5	249.3	 16
669	  2	2084.5	268.3	 16
670	  2	1927.8	215.9	 16
671	  2	1959.8	188.6	 16
672	  2	2790.5	420.2	 16
673	  2	2737.5	419.2	 16
674	  2	5073.8	537.1	 16
675	  2	8154.8	1087.7	 16
676	  2	4217.5	451.3	 16
677	  2	3006.5	357.6	 16
678	  2	2352.5	360.6	 16
679	  2	6045.0	706.2	 16
680	  2	15832.3	3162.5	 16
681	  2	1051.3	171.0	 16
682	  2	1499.8	200.5	 16
683	  2	2779.5	493.3	 16
684	  2	26081.8	3246.5	 16
685	  2	1964.3	238.4	 16
686	  2	11998.0	955.6	 16
687	  2	2788.8	299.8	 16
688	  2	1548.0	256.0	 16
689	  2	1009.5	196.1	 16
690	  2	994.0	177.6	 16
691	  2	3689.3	473.5	 16
692	  2	3883.0	345.8	 16
693	  2	1208.8	226.5	 16
694	  2	1497.8	264.3	 16
695	  2	1378.8	208.6	 16
696	  2	1044.8	159.5	 16
697	  2	1384.0	232.7	 16
698	  2	1247.0	149.2	 16
699	  2	1092.3	132.1	 16
700	  2	1027.3	135.1	 16
701	  2	1202.5	214.9	 16
702	  2	7902.8	1319.3	 16
703	  2	3984.0	413.1	 16
704	  2	4728.0	549.5	 16
705	  2	3824.3	376.5	 16
706	  2	1162.3	184.5	 16
707	  2	748.8	112.0	 16
708	  2	2348.8	194.5	 16
709	  2	46140.0	0.0	 16
710	  2	2263.8	387.6	 16
711	  2	46140.0	0.0	 16
  0	  3	46140.0	0.0	 16
  1	  3	2117.8	395.2	 16
  2	  3	46140.0	0.0	 16
  3	  3	2132.8	403.7	 16
  4	  3	850.5	120.1	 16
  5	  3	3290.3	412.2	 16
  6	  3	1291.3	215.2	 16
  7	  3	8530.8	1035.3	 16
  8	  3	1219.5	193.9	 16
  9	  3	2810.8	399.8	 16
 10	  3	2736.0	452.6	 16
 11	  3	7692.0	908.6	 16
 12	  3	1818.3	278.9	 16
 13	  3	2338.0	195.0	 16
 14	  3	1723.0	266.3	 16
 15	  3	4911.8	574.4	 16
 16	  3	6508.0	935.6	 16
 17	  3	10184.5	1071.5	 16
 18	  3	17210.0	2137.6	 16
 19	  3	4836.3	357.6	 16
 20	  3	2191.0	428.7	 16
 21	  3	1559.0	288.4	 16
 22	  3	3158.5	448.0	 16
 23	  3	2906.3	388.5	 16
 24	  3	1402.5	314.7	 16
 25	  3	3247.3	415.3	 16
 26	  3	2286.3	452.1	 16
 27	  3	3179.0	339.3	 16
 28	  3	3072.3	426.8	 16
 29	  3	3210.5	415.2	 16
 30	  3	2663.3	485.9	 16
 31	  3	2720.8	240.8	 12
 32	  3	1459.5	208.4	 16
 33	  3	4612.3	660.5	 16
 34	  3	3561.0	345.1	 16
 35	  3	2472.0	342.4	 16
 36	  3	6198.0	759.5	 16
 37	  3	5608.0	503.2	 16
 38	  3	4392.8	359.9	 16
 39	  3	1471.5	360.6	 16
 40	  3	3894.0	390.8	 16
 41	  3	15535.3	1691.0	 16
 42	  3	12711.0	1330.3	 16
 43	  3	1998.8	341.9	 16
 44	  3	5937.3	755.2	 16
 45	  3	2494.0	369.0	 16
 46	  3	3227.3	491.3	 16
 47	  3	4923.0	519.2	 16
 48	  3	1228.0	350.3	 16
 49	  3	1640.0	215.9	 16
 50	  3	1573.0	241.0	 16
 51	  3	5217.0	628.8	 16
 52	  3	1783.5	262.9	 16
 53	  3	1385.3	205.5	 16
 54	  3	1839.5	230.6	 16
 55	  3	6099.3	674.8	 16
 56	  3	6400.3	717.8	 16
 57	  3	4339.8	528.1	 16
 58	  3	1743.8	294.2	 16
 59	  3	6387.5	994.8	 16
 60	  3	3683.3	763.7	 16
 61	  3	3761.8	453.5	 16
 62	  3	3953.8	453.6	 16
 63	  3	3139.0	626.3	 16
 64	  3	46140.0	11.8	 16
 65	  3	3973.0	782.1	 16
 66	  3	2695.8	433.8	 16
 67	  3	46140.0	3787.8	 16
 68	  3	1446.3	261.8	 16
 69	  3	2041.5	309.7	 16
 70	  3	5624.0	468.9	 16
 71	  3	4420.3	568.3	 16
 72	  3	5321.5	412.3	 16
 73	  3	16579.3	1307.9	 16
 74	  3	3176.5	446.7	 16
 75	  3	2279.3	321.6	 16
 76	  3	1773.8	280.0	 16
 77	  3	2037.8	356.2	 16
 78	  3	7576.0	727.8	 16
 79	  3	22641.8	3868.9	 16
 80	  3	1499.0	292.5	 16
 81	  3	1948.8	223.0	 16
 82	  3	1341.3	252.0	 16
 83	  3	14963.0	1685.5	 16
 84	  3	3708.0	499.9	 16
 85	  3	7982.3	1324.1	 16
 86	  3	1679.5	321.1	 16
 87	  3	3963.8	342.7	 16
 88	  3	8830.0	908.0	 16
 89	  3	5212.5	594.7	 16
 90	  3	2830.5	386.3	 16
 91	  3	20857.0	1930.5	 16
 92	  3	18943.8	1527.5	 16
 93	  3	20215.0	2204.6	 16
 94	  3	18481.0	1334.9	 16
 95	  3	15478.5	3118.3	 16
 96	  3	2534.8	278.0	 16
 97	  3	9964.0	1895.1	 16
 98	  3	1980.8	171.8	 16
 99	  3	1316.5	146.5	 16
100	  3	3012.8	665.2	 16
101	  3	14446.5	3232.7	 16
102	  3	1334.5	377.5	 16
103	  3	14325.0	3449.9	 16
104	  3	5295.0	1210.4	 16
105	  3	2296.0	379.0	 16
106	  3	3789.3	845.5	 16
107	  3	7043.8	1438.6	 16
108	  3	2053.8	363.4	 16
109	  3	2998.0	369.1	 16
110	  3	2486.5	199.9	 12
111	  3	9765.0	939.0	 16
112	  3	2990.3	280.7	 16
113	  3	6741.0	454.1	 16
114	  3	2423.3	362.8	 16
115	  3	2393.0	465.1	 16
116	  3	2993.0	421.9	 16
117	  3	2733.0	456.7	 16
118	  3	9666.3	860.0	 16
119	  3	9451.5	1423.1	 16
120	  3	4978.3	507.4	 16
121	  3	11862.3	1437.9	 16
122	  3	1899.0	229.2	 16
123	  3	1038.0	122.3	 16
124	  3	1258.3	262.3	 16
125	  3	1719.0	272.2	 16
126	  3	3052.3	413.3	 16
127	  3	2202.8	497.4	 16
128	  3	1419.5	1047.4	 16
129	  3	1388.0	191.3	 16
130	  3	6739.8	877.5	 16
131	  3	5581.5	1196.6	 16
132	  3	8356.5	1040.0	 16
133	  3	2502.3	360.0	 16
134	  3	5701.0	556.0	 16
135	  3	4998.0	273.3	 16
136	  3	9607.5	1074.0	 16
137	  3	2330.0	344.2	 16
138	  3	5286.3	621.2	 16
139	  3	9745.3	778.6	 16
140	  3	8638.8	975.8	 16
141	  3	1116.0	189.9	 16
142	  3	11160.3	1566.6	 16
143	  3	12294.3	1048.7	 16
144	  3	1580.0	279.5	 16
145	  3	1587.0	406.5	 16
146	  3	46140.0	0.0	 16
147	  3	17444.8	1549.4	 16
148	  3	11622.0	1257.2	 16
149	  3	1662.3	241.5	 16
150	  3	2605.8	230.3	 16
151	  3	7032.8	1059.2	 16
152	  3	3481.0	470.1	 16
153	  3	2417.5	422.5	 16
154	  3	1207.3	215.3	 16
155	  3	9545.3	1175.2	 16
156	  3	1716.0	312.7	 16
157	  3	4202.8	832.6	 16
158	  3	1624.3	323.3	 16
159	  3	5032.5	443.9	 16
160	  3	4798.0	428.5	 16
161	  3	4171.0	473.6	 16
162	  3	46075.5	6197.5	 16
163	  3	5694.5	737.9	 16
164	  3	5558.5	508.7	 16
165	  3	4476.5	616.8	 16
166	  3	1663.8	243.1	 16
167	  3	4498.5	639.2	 16
168	  3	1244.8	256.3	 16
169	  3	2498.8	405.5	 16
170	  3	1990.8	233.7	 16
171	  3	940.8	186.9	 16
172	  3	2474.5	523.1	 16
173	  3	753.0	211.7	 16
174	  3	6609.3	1172.6	 16
175	  3	948.8	186.0	 16
176	  3	46036.3	3718.9	 16
177	  3	994.8	237.0	 16
178	  3	1059.0	161.3	 16
179	  3	4350.3	664.7	 16
180	  3	5717.0	787.8	 16
181	  3	1146.5	199.5	 16
182	  3	1446.3	276.0	 16
183	  3	2309.8	269.4	 16
184	  3	2109.3	293.8	 16
185	  3	2235.3	350.0	 16
186	  3	1757.0	408.3	 16
187	  3	1052.5	183.9	 16
188	  3	909.8	139.5	 16
189	  3	2188.3	476.2	 12
190	  3	3632.3	431.0	 16
191	  3	3421.3	335.0	 16
192	  3	7530.3	1440.6	 16
193	  3	2067.0	371.8	 16
194	  3	3687.8	740.7	 16
195	  3	3128.5	389.7	 16
196	  3	2472.5	284.9	 16
197	  3	2496.3	397.6	 16
198	  3	1647.8	285.5	 16
199	  3	2855.3	303.8	 16
200	  3	2917.8	480.8	 16
201	  3	14010.3	2051.4	 16
202	  3	17373.3	2780.6	 16
203	  3	1339.0	181.7	 16
204	  3	1705.0	263.2	 16
205	  3	1617.0	287.5	 16
206	  3	1600.8	472.6	 16
207	  3	4346.5	708.2	 16
208	  3	1115.0	271.7	 16
209	  3	2164.8	298.3	 16
210	  3	1472.5	166.8	 16
211	  3	1037.5	189.2	 16
212	  3	1827.5	240.9	 16
213	  3	1607.3	275.7	 16
214	  3	853.8	233.2	 16
215	  3	5334.5	674.1	 16
216	  3	1139.8	264.3	 16
217	  3	5889.8	853.2	 16
218	  3	2143.0	337.0	 16
219	  3	2719.5	309.3	 16
220	  3	7474.3	841.0	 16
221	  3	2906.8	446.5	 16
222	  3	1454.8	270.4	 16
223	  3	1782.5	298.4	 16
224	  3	1133.0	265.8	 16
225	  3	1532.0	256.7	 16
226	  3	2626.8	489.5	 16
227	  3	1544.3	271.3	 16
228	  3	1594.0	222.1	 16
229	  3	1489.3	197.6	 16
230	  3	6756.3	1137.3	 16
231	  3	3856.3	452.3	 16
232	  3	1048.0	113.4	 16
233	  3	1273.0	257.1	 16
234	  3	886.0	207.3	 16
235	  3	568.8	115.5	 16
236	  3	555.0	116.0	 16
237	  3	574.5	118.8	 16
238	  3	659.3	106.4	 16
239	  3	764.5	118.8	 16
240	  3	1990.3	298.0	 16
241	  3	4644.3	1054.8	 16
242	  3	1379.3	326.3	 16
243	  3	6874.0	969.4	 16
244	  3	1341.8	237.3	 16
245	  3	2302.0	415.6	 16
246	  3	3237.5	433.0	 16
247	  3	1096.8	141.3	 16
248	  3	1018.3	190.3	 16
249	  3	1746.3	367.0	 16
250	  3	2853.0	394.4	 16
251	  3	2110.8	265.2	 16
252	  3	1505.5	277.8	 16
253	  3	958.3	223.4	 16
254	  3	1110.8	165.6	 16
255	  3	2011.0	329.3	 16
256	  3	2111.0	430.4	 16
257	  3	1189.8	243.2	 16
258	  3	13441.5	3241.2	 16
259	  3	3556.0	822.6	 16
260	  3	1197.8	321.5	 16
261	  3	674.3	208.7	 16
262	  3	914.8	142.2	 16
263	  3	2657.5	502.4	 16
264	  3	5487.0	1017.9	 16
265	  3	2129.5	393.2	 16
266	  3	3397.5	468.5	 16
267	  3	2112.3	325.6	 16
268	  3	1152.3	194.1	 12
269	  3	12296.0	1177.2	 16
270	  3	4618.5	621.1	 16
271	  3	2047.3	238.1	 16
272	  3	1429.5	241.2	 16
273	  3	10263.3	744.4	 16
274	  3	13001.3	1004.5	 16
275	  3	4776.3	691.0	 16
276	  3	21183.0	2047.1	 16
277	  3	3938.3	404.5	 16
278	  3	2461.8	406.9	 16
279	  3	2495.3	292.1	 16
280	  3	2824.5	403.3	 16
281	  3	1230.3	212.9	 16
282	  3	5493.3	559.9	 16
283	  3	2554.3	227.3	 16
284	  3	2042.8	356.7	 16
285	  3	3050.5	281.2	 16
286	  3	1970.8	379.1	 16
287	  3	2033.5	328.9	 16
288	  3	2772.8	390.8	 16
289	  3	1241.0	236.1	 16
290	  3	1672.0	125.7	 16
291	  3	946.8	178.3	 16
292	  3	3001.5	358.8	 16
293	  3	26436.8	1771.0	 16
294	  3	4317.5	472.7	 16
295	  3	1693.5	191.1	 16
296	  3	5661.5	625.0	 16
297	  3	18561.8	2468.7	 16
298	  3	13874.8	1693.1	 16
299	  3	12809.5	1222.3	 16
300	  3	4725.8	605.7	 16
301	  3	2464.3	258.5	 16
302	  3	1779.8	332.3	 16
303	  3	965.5	152.0	 16
304	  3	5467.8	625.6	 16
305	  3	999.8	164.2	 16
306	  3	1208.8	148.1	 16
307	  3	1277.5	184.7	 16
308	  3	1396.8	161.5	 16
309	  3	24616.0	2444.2	 16
310	  3	24010.8	3502.6	 16
311	  3	3535.5	428.6	 16
312	  3	6329.3	597.3	 16
313	  3	5502.5	580.6	 16
314	  3	2497.8	231.9	 16
315	  3	2178.8	376.7	 16
316	  3	2230.8	304.1	 16
317	  3	2584.5	439.3	 16
318	  3	807.0	95.2	 16
319	  3	1271.5	288.1	 16
320	  3	3600.0	470.4	 16
321	  3	3531.0	496.0	 16
322	  3	1707.5	204.9	 16
323	  3	3836.8	377.3	 16
324	  3	3888.5	382.8	 16
325	  3	1948.5	306.4	 16
326	  3	5504.0	921.0	 16
327	  3	1060.8	209.0	 16
328	  3	4720.5	494.8	 16
329	  3	5702.0	1055.1	 16
330	  3	1291.0	209.0	 16
331	  3	1180.3	184.1	 16
332	  3	921.5	250.7	 16
333	  3	961.8	197.6	 16
334	  3	1062.0	199.1	 16
335	  3	1013.3	214.0	 16
336	  3	1055.8	323.3	 16
337	  3	1245.3	316.2	 16
338	  3	1452.3	254.1	 16
339	  3	1243.3	286.1	 16
340	  3	1551.3	400.2	 16
341	  3	46140.0	257.6	 16
342	  3	1508.0	234.7	 16
343	  3	2125.8	365.8	 16
344	  3	2452.3	442.5	 16
345	  3	3103.3	401.9	 16
346	  3	8434.5	1286.2	 16
347	  3	11269.3	1110.5	 12
348	  3	22746.8	2599.1	 16
349	  3	6857.3	714.1	 16
350	  3	1326.8	215.9	 16
351	  3	1851.3	254.6	 16
352	  3	1333.0	251.2	 16
353	  3	1515.3	282.9	 16
354	  3	3121.8	365.0	 16
355	  3	1722.3	290.2	 16
356	  3	1440.3	173.9	 16
357	  3	7340.3	542.7	 16
358	  3	788.5	147.4	 16
359	  3	1698.0	277.2	 16
360	  3	2726.3	411.9	 16
361	  3	14697.3	1944.7	 16
362	  3	14527.3	1350.8	 16
363	  3	12945.5	1816.7	 16
364	  3	4193.0	501.3	 16
365	  3	5808.0	761.0	 16
366	  3	4296.8	488.5	 16
367	  3	1535.3	252.7	 16
368	  3	2246.0	309.4	 16
369	  3	2001.8	282.5	 16
370	  3	1820.8	252.9	 16
371	  3	7121.3	570.7	 16
372	  3	1712.3	275.0	 16
373	  3	12317.8	1158.9	 16
374	  3	1900.8	312.7	 16
375	  3	1893.0	288.3	 16
376	  3	4888.8	605.3	 16
377	  3	1623.3	190.6	 16
378	  3	3110.3	401.8	 16
379	  3	3010.8	276.9	 16
380	  3	2743.3	540.4	 16
381	  3	27991.5	1664.9	 16
382	  3	20976.3	1242.7	 16
383	  3	7653.3	901.9	 16
384	  3	1725.0	181.8	 16
385	  3	1271.0	216.3	 16
386	  3	1043.0	233.9	 16
387	  3	9570.0	1342.4	 16
388	  3	1539.0	243.6	 16
389	  3	8949.8	1329.7	 16
390	  3	2844.8	338.8	 16
391	  3	4856.0	968.5	 16
392	  3	1643.0	273.3	 16
393	  3	1872.5	390.9	 16
394	  3	7135.0	1379.1	 16
395	  3	5297.5	849.5	 16
396	  3	7734.8	1919.3	 16
397	  3	1839.3	298.5	 16
398	  3	1352.3	212.6	 16
399	  3	1656.3	296.0	 16
400	  3	7066.5	1491.0	 16
401	  3	4770.0	759.4	 16
402	  3	12217.3	3150.4	 16
403	  3	1257.5	231.2	 16
404	  3	2257.8	335.1	 16
405	  3	4956.0	552.7	 16
406	  3	2172.8	303.1	 16
407	  3	1778.0	333.9	 16
408	  3	1949.0	386.5	 16
409	  3	18680.0	5006.4	 16
410	  3	3257.8	302.9	 16
411	  3	13810.5	2044.7	 16
412	  3	4638.0	513.8	 16
413	  3	20601.0	5490.1	 16
414	  3	3024.5	578.6	 16
415	  3	2568.0	339.1	 16
416	  3	4194.8	941.8	 16
417	  3	2085.8	269.7	 16
418	  3	3299.3	647.4	 16
419	  3	1729.3	227.5	 16
420	  3	1268.5	252.0	 16
421	  3	20681.3	5780.5	 16
422	  3	4748.3	754.8	 16
423	  3	5398.0	322.4	 16
424	  3	7426.3	1994.7	 16
425	  3	38632.0	9230.6	 16
426	  3	1233.0	172.8	 12
427	  3	1164.5	175.5	 16
428	  3	1055.0	311.1	 16
429	  3	2734.8	405.2	 16
430	  3	9151.5	1257.5	 16
431	  3	2075.5	229.7	 16
432	  3	2843.8	310.1	 16
433	  3	1528.3	468.6	 16
434	  3	5505.5	712.5	 16
435	  3	3037.0	579.8	 16
436	  3	1979.3	279.5	 16
437	  3	1240.5	252.0	 16
438	  3	2358.8	417.8	 16
439	  3	3004.3	464.2	 16
440	  3	2173.0	310.6	 16
441	  3	9658.3	1281.2	 16
442	  3	25314.5	3210.2	 16
443	  3	12266.3	1348.4	 16
444	  3	1628.8	232.7	 16
445	  3	1524.3	258.7	 16
446	  3	1369.5	189.5	 16
447	  3	1096.8	503.9	 16
448	  3	10167.8	1493.5	 16
449	  3	2086.5	368.5	 16
450	  3	10790.0	1347.4	 16
451	  3	1474.0	277.7	 16
452	  3	8529.5	1225.7	 16
453	  3	27698.0	2775.9	 16
454	  3	44768.3	2052.6	 16
455	  3	13633.8	1002.2	 16
456	  3	13808.0	1074.9	 16
457	  3	2362.5	285.5	 16
458	  3	2052.8	342.5	 16
459	  3	1851.3	267.1	 16
460	  3	11974.8	1047.6	 16
461	  3	23065.5	1531.4	 16
462	  3	2443.0	372.2	 16
463	  3	1296.8	335.4	 16
464	  3	42566.5	1825.1	 16
465	  3	46140.0	0.0	 16
466	  3	46140.0	0.0	 16
467	  3	46140.0	0.0	 16
468	  3	2691.3	444.2	 16
469	  3	2002.5	286.3	 16
470	  3	25763.5	3041.1	 16
471	  3	1557.8	346.8	 16
472	  3	779.3	195.3	 16
473	  3	635.0	149.5	 16
474	  3	698.5	125.9	 16
475	  3	666.8	115.9	 16
476	  3	827.3	154.4	 16
477	  3	6812.0	695.6	 16
478	  3	3860.0	334.9	 16
479	  3	2748.3	300.1	 16
480	  3	2019.5	347.6	 16
481	  3	1878.0	302.0	 16
482	  3	3449.0	561.8	 16
483	  3	5125.5	467.4	 16
484	  3	3980.5	376.0	 16
485	  3	6795.8	555.9	 16
486	  3	1997.3	206.2	 16
487	  3	5230.3	622.9	 16
488	  3	3301.8	522.1	 16
489	  3	1201.0	234.2	 16
490	  3	1277.0	188.4	 16
491	  3	4327.5	586.4	 16
492	  3	2030.0	355.3	 16
493	  3	2210.3	545.3	 16
494	  3	2147.8	276.2	 16
495	  3	31534.8	3468.8	 16
496	  3	9221.8	1087.3	 16
497	  3	9054.8	825.7	 16
498	  3	1954.0	161.9	 16
499	  3	1158.8	176.6	 16
500	  3	4991.5	736.3	 16
501	  3	4914.5	904.4	 16
502	  3	5498.3	1051.1	 16
503	  3	1160.0	160.0	 16
504	  3	1319.0	295.6	 16
505	  3	46140.0	0.0	 12
506	  3	8785.5	1143.3	 16
507	  3	7168.5	575.5	 16
508	  3	3243.3	260.4	 16
509	  3	3199.5	404.2	 16
510	  3	7285.5	800.9	 16
511	  3	3236.0	326.8	 16
512	  3	3980.5	348.0	 16
513	  3	1136.8	138.2	 16
514	  3	1358.3	216.1	 16
515	  3	1257.3	159.5	 16
516	  3	5682.3	501.3	 16
517	  3	9790.0	1719.3	 16
518	  3	2227.8	233.8	 16
519	  3	9434.8	1058.2	 16
520	  3	4455.5	486.5	 16
521	  3	2656.5	331.4	 16
522	  3	13947.5	945.6	 16
523	  3	2497.5	337.7	 16
524	  3	9136.5	1016.8	 16
525	  3	1201.5	245.0	 16
526	  3	2128.3	267.7	 16
527	  3	4400.8	433.0	 16
528	  3	1880.3	321.3	 16
529	  3	1406.5	212.8	 16
530	  3	1307.0	300.9	 16
531	  3	1018.0	103.0	 16
532	  3	3272.0	458.3	 16
533	  3	1670.8	274.7	 16
534	  3	25051.8	3073.7	 16
535	  3	5687.8	609.0	 16
536	  3	6442.3	679.5	 16
537	  3	5910.8	846.9	 16
538	  3	1398.8	194.4	 16
539	  3	5778.8	467.2	 16
540	  3	1181.8	196.4	 16
541	  3	5394.5	585.7	 16
542	  3	6301.0	834.1	 16
543	  3	5613.3	418.0	 16
544	  3	7188.3	567.4	 16
545	  3	7096.0	807.0	 16
546	  3	21188.5	2159.2	 16
547	  3	6967.0	518.7	 16
548	  3	13946.3	906.1	 16
549	  3	18090.3	1909.7	 16
550	  3	1207.3	222.0	 16
551	  3	3500.8	554.7	 16
552	  3	11739.3	1205.4	 16
553	  3	1931.5	219.8	 16
554	  3	7130.8	1328.4	 16
555	  3	1169.0	310.5	 16
556	  3	3539.0	459.5	 16
557	  3	4053.3	479.1	 16
558	  3	9544.5	938.1	 16
559	  3	6703.5	386.2	 16
560	  3	26056.3	1830.2	 16
561	  3	26267.8	1193.1	 16
562	  3	8741.0	369.3	 16
563	  3	4487.3	306.4	 16
564	  3	14221.3	603.9	 16
565	  3	6962.0	419.6	 16
566	  3	4291.0	338.5	 16
567	  3	830.5	198.5	 16
568	  3	1940.8	255.3	 16
569	  3	6982.0	1056.5	 16
570	  3	1224.5	277.2	 16
571	  3	1251.0	531.4	 16
572	  3	28890.3	3500.1	 16
573	  3	1152.5	125.2	 16
574	  3	2239.0	248.7	 16
575	  3	3438.5	420.7	 16
576	  3	2130.5	267.4	 16
577	  3	4701.8	469.7	 16
578	  3	1044.5	194.7	 16
579	  3	2577.0	354.3	 16
580	  3	2420.0	288.5	 16
581	  3	3650.3	500.9	 16
582	  3	1684.0	279.4	 16
583	  3	5442.5	448.8	 16
584	  3	4924.0	372.1	 12
585	  3	6603.0	1310.3	 16
586	  3	3892.8	415.9	 16
587	  3	5133.0	861.0	 16
588	  3	3017.0	595.0	 16
589	  3	7589.0	528.5	 16
590	  3	24058.3	3534.7	 16
591	  3	2616.8	297.7	 16
592	  3	5875.3	613.9	 16
593	  3	5579.3	951.0	 16
594	  3	2096.0	244.8	 16
595	  3	4456.0	681.2	 16
596	  3	4245.3	549.9	 16
597	  3	4765.3	1771.3	 16
598	  3	1686.8	232.7	 16
599	  3	4382.0	545.0	 16
600	  3	12480.0	1370.3	 16
601	  3	5495.0	531.0	 16
602	  3	6541.8	598.4	 16
603	  3	13125.5	1216.2	 16
604	  3	6391.5	603.6	 16
605	  3	23611.0	2749.0	 16
606	  3	2693.0	363.0	 16
607	  3	4792.3	479.6	 16
608	  3	17792.3	1641.2	 16
609	  3	4227.8	604.7	 16
610	  3	13831.0	1356.0	 16
611	  3	7838.5	715.7	 16
612	  3	3570.3	571.4	 16
613	  3	907.3	181.1	 16
614	  3	6122.8	997.5	 16
615	  3	956.3	292.1	 16
616	  3	3706.5	323.5	 16
617	  3	4951.0	578.1	 16
618	  3	4173.5	532.3	 16
619	  3	1413.3	224.6	 16
620	  3	14889.8	1907.9	 16
621	  3	2611.3	410.0	 16
622	  3	1004.8	177.2	 16
623	  3	3326.8	439.5	 16
624	  3	775.0	139.0	 16
625	  3	2747.0	403.0	 16
626	  3	3741.5	371.7	 16
627	  3	41150.3	3874.0	 16
628	  3	9988.3	657.2	 16
629	  3	7213.3	439.5	 16
630	  3	4758.3	576.8	 16
631	  3	22061.0	2446.0	 16
632	  3	1487.3	208.1	 16
633	  3	2800.5	343.3	 16
634	  3	4408.8	580.6	 16
635	  3	2632.5	318.4	 16
636	  3	5870.0	673.9	 16
637	  3	3680.3	466.5	 16
638	  3	1053.8	142.2	 16
639	  3	4107.8	717.2	 16
640	  3	6708.8	634.3	 16
641	  3	7257.3	992.7	 16
642	  3	1418.0	315.4	 16
643	  3	1701.0	261.9	 16
644	  3	4713.3	579.9	 16
645	  3	12114.3	1803.0	 16
646	  3	36317.0	5872.4	 16
647	  3	944.0	182.2	 16
648	  3	3074.8	638.7	 16
649	  3	1504.8	322.8	 16
650	  3	1047.5	173.7	 16
651	  3	2626.0	313.0	 16
652	  3	1540.0	442.9	 16
653	  3	5267.0	1280.2	 16
654	  3	893.0	176.6	 16
655	  3	1637.5	254.9	 16
656	  3	4976.8	942.5	 16
657	  3	1414.5	285.1	 16
658	  3	898.8	181.9	 16
659	  3	1221.0	309.1	 16
660	  3	3682.0	653.1	 16
661	  3	3661.5	325.8	 16
662	  3	4201.3	658.1	 16
663	  3	6962.0	419.4	 12
664	  3	1355.0	186.6	 16
665	  3	1105.0	211.6	 16
666	  3	12737.0	1012.6	 16
667	  3	1881.8	164.1	 16
668	  3	3740.3	410.6	 16
669	  3	3429.0	382.4	 16
670	  3	3378.3	422.6	 16
671	  3	7689.5	493.2	 16
672	  3	6342.8	531.8	 16
673	  3	15832.5	1075.0	 16
674	  3	7598.3	750.0	 16
675	  3	2583.0	237.3	 16
676	  3	8188.8	955.6	 16
677	  3	2047.3	241.0	 16
678	  3	1041.8	186.7	 16
679	  3	1957.5	250.9	 16
680	  3	2006.3	284.2	 16
681	  3	1198.3	267.7	 16
682	  3	1461.3	200.2	 16
683	  3	2845.3	509.4	 16
684	  3	3484.5	557.7	 16
685	  3	2312.8	395.6	 16
686	  3	6057.5	603.3	 16
687	  3	2392.3	351.6	 16
688	  3	2942.5	414.7	 16
689	  3	5298.5	747.0	 16
690	  3	46140.0	3338.5	 16
691	  3	9306.8	1294.9	 16
692	  3	5935.5	554.1	 16
693	  3	2576.0	339.6	 16
694	  3	5739.0	600.1	 16
695	  3	8851.0	736.7	 16
696	  3	12199.5	1180.5	 16
697	  3	1815.5	298.3	 16
698	  3	4196.8	534.1	 16
699	  3	5099.8	654.7	 16
700	  3	8466.3	1011.7	 16
701	  3	4699.8	660.5	 16
702	  3	4915.8	619.9	 16
703	  3	17179.8	2000.1	 16
704	  3	7829.8	658.6	 16
705	  3	24461.5	2148.9	 16
706	  3	2187.0	345.9	 16
707	  3	936.0	216.8	 16
708	  3	46140.0	0.3	 16
709	  3	1977.0	397.5	 16
710	  3	46140.0	0.0	 16
711	  3	1912.5	440.5	 16
  0	  4	784.3	140.1	 16
  1	  4	815.3	145.9	 16
  2	  4	890.8	220.1	 16
  3	  4	912.8	155.8	 16
  4	  4	863.0	171.6	 16
  5	  4	2315.3	341.8	 16
  6	  4	1100.3	172.1	 16
  7	  4	7433.0	728.6	 16
  8	  4	1245.8	256.1	 16
  9	  4	1913.3	246.2	 16
 10	  4	980.8	194.0	 16
 11	  4	3036.5	459.9	 16
 12	  4	1354.5	159.8	 16
 13	  4	2739.3	401.2	 16
 14	  4	1683.8	209.4	 16
 15	  4	6146.3	606.7	 16
 16	  4	4708.0	575.5	 16
 17	  4	46140.0	53.3	 16
 18	  4	19732.8	2259.0	 16
 19	  4	23428.5	5118.8	 16
 20	  4	1580.0	255.2	 16
 21	  4	1304.0	259.1	 16
 22	  4	3428.5	608.1	 16
 23	  4	2793.3	388.7	 16
 24	  4	1280.3	203.2	 16
 25	  4	2587.3	371.2	 16
 26	  4	1780.3	267.3	 16
 27	  4	3032.8	624.3	 16
 28	  4	3159.3	283.9	 12
 29	  4	2886.0	445.0	 16
 30	  4	2942.5	406.9	 16
 31	  4	2865.8	440.2	 16
 32	  4	2210.8	330.4	 16
 33	  4	2117.8	312.4	 16
 34	  4	2920.0	444.4	 16
 35	  4	5357.5	495.8	 16
 36	  4	3544.0	494.6	 16
 37	  4	3905.0	361.2	 16
 38	  4	3983.0	248.0	 16
 39	  4	1527.8	329.4	 16
 40	  4	2671.3	326.2	 16
 41	  4	2874.5	420.4	 16
 42	  4	2359.3	165.4	 16
 43	  4	2649.0	347.5	 16
 44	  4	3304.3	359.7	 16
 45	  4	1747.8	278.8	 16
 46	  4	3179.3	473.0	 16
 47	  4	4359.3	308.3	 16
 48	  4	1350.0	191.3	 16
 49	  4	1440.5	261.4	 16
 50	  4	4030.8	394.6	 16
 51	  4	4100.0	356.6	 16
 52	  4	1520.8	256.4	 16
 53	  4	1584.3	208.8	 16
 54	  4	3043.8	352.0	 16
 55	  4	4905.0	559.9	 16
 56	  4	5006.5	998.6	 16
 57	  4	3897.5	552.4	 16
 58	  4	1605.8	191.0	 16
 59	  4	2911.5	547.0	 16
 60	  4	1398.3	284.9	 16
 61	  4	3789.8	496.7	 16
 62	  4	1591.5	261.6	 16
 63	  4	8318.0	891.2	 16
 64	  4	45687.5	7716.7	 16
 65	  4	2113.3	286.3	 16
 66	  4	1930.0	202.5	 16
 67	  4	10829.3	2072.5	 16
 68	  4	1661.5	221.0	 16
 69	  4	2195.0	379.1	 16
 70	  4	3807.3	394.7	 16
 71	  4	1782.5	212.9	 16
 72	  4	3412.0	398.3	 16
 73	  4	18333.3	964.7	 16
 74	  4	2943.5	430.2	 16
 75	  4	1908.3	342.9	 16
 76	  4	1113.0	313.3	 16
 77	  4	1666.8	281.0	 16
 78	  4	6346.8	649.0	 16
 79	  4	4147.5	684.8	 16
 80	  4	1606.5	238.1	 16
 81	  4	1422.0	204.9	 16
 82	  4	1137.0	184.1	 16
 83	  4	7459.5	879.9	 16
 84	  4	3683.8	442.3	 16
 85	  4	2287.3	169.1	 16
 86	  4	3204.3	248.7	 16
 87	  4	14551.8	1237.8	 16
 88	  4	17274.0	1465.5	 16
 89	  4	8129.3	1070.3	 16
 90	  4	4750.8	450.0	 16
 91	  4	6371.3	351.9	 16
 92	  4	6769.5	563.2	 16
 93	  4	6558.5	692.9	 16
 94	  4	6208.0	853.5	 16
 95	  4	5916.0	1112.4	 16
 96	  4	1855.8	202.7	 16
 97	  4	9427.3	2062.4	 16
 98	  4	1513.5	186.3	 16
 99	  4	1464.0	268.9	 16
100	  4	4677.0	645.6	 16
101	  4	11145.3	2183.4	 16
102	  4	1293.0	255.9	 16
103	  4	3354.5	689.6	 16
104	  4	3720.0	497.3	 16
105	  4	3143.3	512.8	 16
106	  4	1746.5	233.3	 16
107	  4	5723.3	745.5	 12
108	  4	1610.3	268.2	 16
109	  4	2634.3	211.5	 16
110	  4	1026.3	189.3	 16
111	  4	2316.3	314.9	 16
112	  4	4723.0	624.8	 16
113	  4	3974.5	376.0	 16
114	  4	2074.5	226.9	 16
115	  4	1757.5	428.0	 16
116	  4	1422.5	247.8	 16
117	  4	2052.8	472.3	 16
118	  4	2359.0	301.0	 16
119	  4	5861.5	533.6	 16
120	  4	6853.0	591.0	 16
121	  4	5775.3	731.3	 16
122	  4	1480.8	245.5	 16
123	  4	929.5	180.0	 16
124	  4	989.3	100.2	 16
125	  4	1003.5	215.1	 16
126	  4	1834.5	243.6	 16
127	  4	1145.0	178.3	 16
128	  4	1420.0	144.7	 16
129	  4	1248.8	188.8	 16
130	  4	1486.0	258.4	 16
131	  4	15690.8	2080.7	 16
132	  4	8083.3	979.5	 16
133	  4	1944.8	557.4	 16
134	  4	5043.8	701.7	 16
135	  4	2794.8	415.1	 16
136	  4	3083.8	906.1	 16
137	  4	1333.3	180.0	 16
138	  4	3347.0	331.0	 16
139	  4	6801.8	758.0	 16
140	  4	2202.0	310.5	 16
141	  4	1371.0	244.8	 16
142	  4	9064.8	1020.5	 16
143	  4	10923.3	893.2	 16
144	  4	824.8	233.3	 16
145	  4	1153.3	203.1	 16
146	  4	46110.0	2309.7	 16
147	  4	3020.5	388.7	 16
148	  4	3369.0	291.2	 16
149	  4	1401.8	203.7	 16
150	  4	1730.0	275.6	 16
151	  4	2998.0	495.4	 16
152	  4	1863.5	195.3	 16
153	  4	1592.3	249.5	 16
154	  4	1231.8	215.6	 16
155	  4	1466.3	202.3	 16
156	  4	1018.5	154.6	 16
157	  4	1599.3	199.8	 16
158	  4	1708.0	270.9	 16
159	  4	2055.5	389.1	 16
160	  4	8688.0	1053.8	 16
161	  4	5306.3	392.1	 16
162	  4	6090.3	873.6	 16
163	  4	1117.0	196.2	 16
164	  4	3088.0	257.1	 16
165	  4	3956.3	488.5	 16
166	  4	1151.0	255.2	 16
167	  4	3132.5	374.0	 16
168	  4	1138.0	302.0	 16
169	  4	1334.0	185.4	 16
170	  4	2007.5	324.6	 16
171	  4	861.0	231.0	 16
172	  4	1371.0	183.2	 16
173	  4	890.5	162.8	 16
174	  4	2335.0	411.1	 16
175	  4	979.0	176.9	 16
176	  4	2408.3	509.9	 16
177	  4	1234.0	265.0	 16
178	  4	811.8	164.7	 16
179	  4	5417.5	652.9	 16
180	  4	7282.0	1056.0	 16
181	  4	1237.3	305.6	 16
182	  4	1020.8	205.2	 16
183	  4	3974.8	375.0	 16
184	  4	1993.3	278.4	 16
185	  4	1881.8	364.2	 16
186	  4	1166.0	211.5	 12
187	  4	1155.3	256.8	 16
188	  4	1053.0	226.5	 16
189	  4	1256.8	203.2	 16
190	  4	1827.3	279.9	 16
191	  4	3869.3	347.4	 16
192	  4	1927.5	349.8	 16
193	  4	1410.5	165.1	 16
194	  4	1989.3	406.4	 16
195	  4	1468.8	242.5	 16
196	  4	3058.3	417.3	 16
197	  4	5260.5	341.9	 16
198	  4	3071.8	308.5	 16
199	  4	5355.8	633.4	 16
200	  4	2366.3	327.6	 16
201	  4	1823.0	403.0	 16
202	  4	1228.8	211.7	 16
203	  4	1517.8	244.0	 16
204	  4	1333.0	216.1	 16
205	  4	2341.8	415.9	 16
206	  4	2883.8	3145.9	 16
207	  4	1690.8	322.8	 16
208	  4	1244.5	292.8	 16
209	  4	1729.5	406.7	 16
210	  4	2088.8	440.9	 16
211	  4	1039.3	163.0	 16
212	  4	1060.3	167.8	 16
213	  4	2178.8	288.1	 16
214	  4	1034.5	199.1	 16
215	  4	1848.3	295.1	 16
216	  4	1120.0	216.4	 16
217	  4	3989.5	564.3	 16
218	  4	2892.0	482.9	 16
219	  4	2687.5	336.8	 16
220	  4	1956.8	407.6	 16
221	  4	1874.3	337.5	 16
222	  4	1861.8	299.4	 16
223	  4	990.0	146.8	 16
224	  4	873.5	180.7	 16
225	  4	1281.5	149.6	 16
226	  4	2201.0	315.3	 16
227	  4	1931.5	218.9	 16
228	  4	1857.8	256.8	 16
229	  4	1576.8	213.0	 16
230	  4	1030.8	238.5	 16
231	  4	1189.8	191.3	 16
232	  4	1121.3	197.3	 16
233	  4	918.3	187.6	 16
234	  4	911.8	199.9	 16
235	  4	597.3	158.5	 16
236	  4	681.0	193.0	 16
237	  4	489.3	109.1	 16
238	  4	705.0	198.1	 16
239	  4	795.0	184.6	 16
240	  4	1838.5	380.9	 16
241	  4	2073.8	305.5	 16
242	  4	1658.0	285.2	 16
243	  4	7779.0	440.8	 16
244	  4	1681.0	313.9	 16
245	  4	1405.5	160.8	 16
246	  4	4373.0	585.7	 16
247	  4	3281.5	423.9	 16
248	  4	1033.3	227.2	 16
249	  4	1565.8	246.9	 16
250	  4	1121.8	214.3	 16
251	  4	1267.8	187.8	 16
252	  4	1259.8	220.3	 16
253	  4	957.8	198.5	 16
254	  4	1153.0	202.9	 16
255	  4	1552.8	296.6	 16
256	  4	1236.0	182.0	 16
257	  4	1104.3	207.4	 16
258	  4	2533.8	670.3	 16
259	  4	891.0	162.5	 16
260	  4	918.5	156.8	 16
261	  4	784.3	150.5	 16
262	  4	879.0	253.2	 16
263	  4	1872.8	344.3	 16
264	  4	3087.8	601.6	 16
265	  4	1004.8	154.5	 12
266	  4	2961.5	416.7	 16
267	  4	1821.8	325.6	 16
268	  4	1069.3	221.1	 16
269	  4	1849.3	360.5	 16
270	  4	1657.3	361.8	 16
271	  4	1583.8	248.8	 16
272	  4	5748.8	753.6	 16
273	  4	31155.5	2101.2	 16
274	  4	13827.8	1163.0	 16
275	  4	6240.5	907.0	 16
276	  4	4935.5	528.5	 16
277	  4	2760.0	545.1	 16
278	  4	2675.0	337.3	 16
279	  4	1846.8	239.3	 16
280	  4	1828.3	258.9	 16
281	  4	1324.5	287.5	 16
282	  4	1027.5	108.8	 16
283	  4	2398.8	395.5	 16
284	  4	1644.8	234.8	 16
285	  4	3635.8	448.3	 16
286	  4	2359.0	208.3	 16
287	  4	2946.5	300.6	 16
288	  4	1747.8	288.6	 16
289	  4	1701.0	316.9	 16
290	  4	1918.5	242.1	 16
291	  4	1005.5	199.8	 16
292	  4	2180.3	320.1	 16
293	  4	5926.3	764.5	 16
294	  4	2496.8	293.4	 16
295	  4	1440.8	236.0	 16
296	  4	1247.3	262.2	 16
297	  4	1726.8	230.4	 16
298	  4	2112.0	283.5	 16
299	  4	1989.5	350.1	 16
300	  4	1552.0	304.4	 16
301	  4	1779.0	320.5	 16
302	  4	2213.5	315.6	 16
303	  4	1577.0	250.3	 16
304	  4	4786.8	645.2	 16
305	  4	1274.8	259.1	 16
306	  4	870.8	251.0	 16
307	  4	1497.3	224.0	 16
308	  4	1316.5	200.8	 16
309	  4	3859.8	466.0	 16
310	  4	4058.0	487.4	 16
311	  4	2273.8	380.3	 16
312	  4	5644.8	429.2	 16
313	  4	6323.8	487.4	 16
314	  4	3474.3	541.0	 16
315	  4	1274.3	208.1	 16
316	  4	1600.5	245.8	 16
317	  4	1065.0	234.9	 16
318	  4	874.0	156.7	 16
319	  4	1168.8	145.5	 16
320	  4	2766.8	630.8	 16
321	  4	4312.5	519.3	 16
322	  4	1943.0	245.6	 16
323	  4	1318.3	194.9	 16
324	  4	1902.5	280.1	 16
325	  4	5047.0	657.6	 16
326	  4	1416.3	246.2	 16
327	  4	1383.3	339.7	 16
328	  4	6805.3	761.9	 16
329	  4	9932.3	988.8	 16
330	  4	1429.3	258.8	 16
331	  4	1069.8	249.2	 16
332	  4	910.0	187.5	 16
333	  4	966.5	209.3	 16
334	  4	843.5	185.6	 16
335	  4	1230.3	229.9	 16
336	  4	1163.3	212.2	 16
337	  4	1349.5	270.5	 16
338	  4	1377.5	285.0	 16
339	  4	976.3	211.5	 16
340	  4	1227.3	168.6	 16
341	  4	22704.5	4174.6	 16
342	  4	1463.5	282.9	 16
343	  4	2575.5	375.4	 16
344	  4	2124.5	297.0	 16
345	  4	2918.3	430.9	 12
346	  4	2158.0	206.3	 16
347	  4	2131.0	164.2	 16
348	  4	13984.8	1502.3	 16
349	  4	3572.8	392.2	 16
350	  4	1349.5	255.1	 16
351	  4	1317.3	184.4	 16
352	  4	1357.3	301.9	 16
353	  4	1647.5	350.5	 16
354	  4	1610.3	145.9	 16
355	  4	2989.0	265.9	 16
356	  4	1596.8	206.3	 16
357	  4	7216.5	918.0	 16
358	  4	1036.0	212.6	 16
359	  4	916.3	146.0	 16
360	  4	2220.5	345.6	 16
361	  4	1844.0	198.8	 16
362	  4	1743.0	231.0	 16
363	  4	2017.0	308.2	 16
364	  4	6068.8	855.7	 16
365	  4	9046.5	949.5	 16
366	  4	1566.5	271.4	 16
367	  4	1056.5	157.7	 16
368	  4	1295.0	253.2	 16
369	  4	2568.3	249.0	 16
370	  4	1862.8	350.2	 16
371	  4	4208.0	403.4	 16
372	  4	2597.3	336.3	 16
373	  4	3358.0	387.1	 16
374	  4	1194.3	265.0	 16
375	  4	2150.5	338.1	 16
376	  4	2511.0	315.1	 16
377	  4	2038.3	341.0	 16
378	  4	3377.3	515.1	 16
379	  4	2318.0	274.5	 16
380	  4	7281.0	896.1	 16
381	  4	30249.5	1165.5	 16
382	  4	24186.0	858.2	 16
383	  4	7841.8	1042.8	 16
384	  4	2571.0	404.1	 16
385	  4	1151.5	204.2	 16
386	  4	837.3	181.7	 16
387	  4	7942.3	1032.8	 16
388	  4	963.0	226.6	 16
389	  4	2664.5	548.8	 16
390	  4	1058.0	136.9	 16
391	  4	923.0	205.4	 16
392	  4	2008.8	302.2	 16
393	  4	1516.3	300.3	 16
394	  4	2519.3	336.6	 16
395	  4	5021.5	669.6	 16
396	  4	3640.8	659.0	 16
397	  4	1550.5	220.1	 16
398	  4	1810.8	315.1	 16
399	  4	2200.3	367.8	 16
400	  4	2519.3	642.7	 16
401	  4	2465.0	226.3	 16
402	  4	2635.5	545.6	 16
403	  4	912.3	247.6	 16
404	  4	1376.0	310.9	 16
405	  4	4099.8	543.2	 16
406	  4	2115.3	267.3	 16
407	  4	2355.0	392.6	 16
408	  4	1425.0	210.2	 16
409	  4	5755.3	1265.5	 16
410	  4	2552.5	526.2	 16
411	  4	10390.5	1399.8	 16
412	  4	7200.0	1024.6	 16
413	  4	15563.0	3559.6	 16
414	  4	1378.0	206.8	 16
415	  4	2405.8	248.2	 16
416	  4	1904.5	279.0	 16
417	  4	1273.0	187.9	 16
418	  4	2340.3	498.8	 16
419	  4	4853.3	646.4	 16
420	  4	1179.3	176.0	 16
421	  4	1633.0	274.2	 16
422	  4	2235.3	455.5	 16
423	  4	6538.8	331.0	 16
424	  4	5696.3	591.6	 12
425	  4	8267.3	1137.2	 16
426	  4	1164.0	179.0	 16
427	  4	888.3	200.2	 16
428	  4	941.5	129.8	 16
429	  4	3461.5	434.7	 16
430	  4	6727.5	555.8	 16
431	  4	2412.3	451.1	 16
432	  4	917.5	119.5	 16
433	  4	1335.3	279.0	 16
434	  4	3190.8	187.8	 16
435	  4	1012.3	134.3	 16
436	  4	948.3	234.2	 16
437	  4	1299.0	285.4	 16
438	  4	1166.5	324.6	 16
439	  4	2764.3	263.0	 16
440	  4	2763.0	403.8	 16
441	  4	2795.5	403.6	 16
442	  4	1849.8	267.6	 16
443	  4	11782.3	1179.7	 16
444	  4	2565.3	422.2	 16
445	  4	969.0	141.0	 16
446	  4	1402.0	173.5	 16
447	  4	980.5	164.2	 16
448	  4	1962.8	175.0	 16
449	  4	3473.5	624.6	 16
450	  4	3133.5	437.4	 16
451	  4	1159.5	192.8	 16
452	  4	1872.8	310.3	 16
453	  4	23230.0	2701.6	 16
454	  4	33589.8	3290.3	 16
455	  4	6052.8	436.0	 16
456	  4	8085.5	719.0	 16
457	  4	2038.8	285.9	 16
458	  4	1697.3	359.6	 16
459	  4	2496.0	435.9	 16
460	  4	13881.5	718.8	 16
461	  4	35042.5	1688.9	 16
462	  4	1534.8	184.6	 16
463	  4	885.8	173.6	 16
464	  4	11860.3	1875.5	 16
465	  4	27759.0	4613.7	 16
466	  4	23697.3	5086.9	 16
467	  4	19857.5	4600.3	 16
468	  4	2856.8	572.8	 16
469	  4	1585.3	389.6	 16
470	  4	13492.5	3077.8	 16
471	  4	1288.5	220.4	 16
472	  4	1138.0	318.8	 16
473	  4	817.0	142.0	 16
474	  4	811.5	256.1	 16
475	  4	875.8	223.1	 16
476	  4	936.8	208.4	 16
477	  4	3117.3	524.2	 16
478	  4	1670.3	205.8	 16
479	  4	3582.0	529.7	 16
480	  4	1252.8	234.9	 16
481	  4	1280.0	309.0	 16
482	  4	2223.8	326.7	 16
483	  4	2512.0	382.2	 16
484	  4	1711.0	282.8	 16
485	  4	3654.8	690.1	 16
486	  4	1430.3	254.5	 16
487	  4	1575.0	209.6	 16
488	  4	3034.3	451.2	 16
489	  4	1057.5	221.7	 16
490	  4	800.8	168.5	 16
491	  4	884.8	139.1	 16
492	  4	1849.3	298.9	 16
493	  4	1971.3	215.2	 16
494	  4	1745.0	342.4	 16
495	  4	14239.5	1609.9	 16
496	  4	2381.0	372.1	 16
497	  4	20336.8	2928.8	 16
498	  4	2135.0	309.0	 16
499	  4	1278.5	214.9	 16
500	  4	1960.0	218.7	 16
501	  4	4109.8	455.5	 16
502	  4	3460.3	683.5	 16
503	  4	1387.5	261.5	 12
504	  4	752.0	168.9	 16
505	  4	40968.0	4246.4	 16
506	  4	2613.3	536.0	 16
507	  4	3214.5	487.2	 16
508	  4	2084.5	369.4	 16
509	  4	2291.0	179.7	 16
510	  4	8027.5	1112.3	 16
511	  4	5409.5	668.0	 16
512	  4	7383.5	1335.9	 16
513	  4	921.5	228.9	 16
514	  4	1812.3	334.9	 16
515	  4	1201.8	198.1	 16
516	  4	2252.0	324.7	 16
517	  4	2675.8	514.6	 16
518	  4	2288.0	242.4	 16
519	  4	2218.3	305.1	 16
520	  4	1149.3	229.2	 16
521	  4	1489.5	214.1	 16
522	  4	7867.5	1118.6	 16
523	  4	4139.5	435.3	 16
524	  4	2182.3	529.3	 16
525	  4	1044.5	199.1	 16
526	  4	1720.5	227.1	 16
527	  4	1573.3	304.3	 16
528	  4	2563.5	511.4	 16
529	  4	1120.5	159.6	 16
530	  4	1060.3	228.0	 16
531	  4	1010.0	149.4	 16
532	  4	2396.8	299.2	 16
533	  4	1063.3	197.1	 16
534	  4	4616.8	592.0	 16
535	  4	4289.8	580.6	 16
536	  4	3273.0	557.5	 16
537	  4	4670.8	360.2	 16
538	  4	1608.8	261.3	 16
539	  4	1782.0	303.9	 16
540	  4	944.0	170.0	 16
541	  4	2126.0	497.7	 16
542	  4	2557.8	357.4	 16
543	  4	8498.3	1727.4	 16
544	  4	5059.8	780.5	 16
545	  4	2497.0	460.7	 16
546	  4	6870.8	1493.9	 16
547	  4	5110.8	446.6	 16
548	  4	7682.3	673.6	 16
549	  4	4800.8	783.0	 16
550	  4	1032.5	165.4	 16
551	  4	1332.5	135.8	 16
552	  4	1440.3	227.8	 16
553	  4	1181.8	154.9	 16
554	  4	1433.3	314.6	 16
555	  4	890.3	87.6	 16
556	  4	1562.3	260.8	 16
557	  4	1319.8	124.6	 16
558	  4	1397.8	192.7	 16
559	  4	8877.0	945.6	 16
560	  4	7877.5	831.7	 16
561	  4	25046.0	1748.4	 16
562	  4	12188.5	874.6	 16
563	  4	2177.8	289.7	 16
564	  4	8291.3	951.1	 16
565	  4	7100.5	627.6	 16
566	  4	5192.8	498.7	 16
567	  4	844.5	125.1	 16
568	  4	1472.8	297.4	 16
569	  4	1602.3	320.1	 16
570	  4	973.8	170.4	 16
571	  4	896.8	173.6	 16
572	  4	4515.8	831.9	 16
573	  4	1062.5	208.5	 16
574	  4	1174.0	266.8	 16
575	  4	3888.5	462.4	 16
576	  4	1688.5	234.4	 16
577	  4	3128.0	321.3	 16
578	  4	1566.5	276.1	 16
579	  4	3296.8	436.6	 16
580	  4	3188.0	306.7	 16
581	  4	3408.8	481.1	 16
582	  4	2520.5	314.8	 12
583	  4	2403.3	322.1	 16
584	  4	3835.0	627.3	 16
585	  4	5526.8	921.2	 16
586	  4	1797.3	243.1	 16
587	  4	2341.3	271.9	 16
588	  4	3696.3	733.8	 16
589	  4	5699.0	1139.4	 16
590	  4	4306.0	531.8	 16
591	  4	2518.8	356.2	 16
592	  4	4201.5	313.9	 16
593	  4	1949.5	287.3	 16
594	  4	1241.0	171.3	 16
595	  4	1903.3	249.6	 16
596	  4	1596.3	197.2	 16
597	  4	1887.8	408.7	 16
598	  4	1188.3	295.7	 16
599	  4	2344.8	393.7	 16
600	  4	7559.0	880.2	 16
601	  4	5013.5	481.1	 16
602	  4	5431.8	497.4	 16
603	  4	12709.3	1224.2	 16
604	  4	2827.8	286.9	 16
605	  4	6813.3	945.0	 16
606	  4	2563.5	320.3	 16
607	  4	1690.0	269.5	 16
608	  4	6789.8	620.9	 16
609	  4	3254.5	322.0	 16
610	  4	4099.5	430.4	 16
611	  4	3264.0	388.7	 16
612	  4	1182.3	210.2	 16
613	  4	1039.8	209.3	 16
614	  4	1934.5	350.1	 16
615	  4	1010.5	164.4	 16
616	  4	2278.8	205.5	 16
617	  4	2755.8	315.8	 16
618	  4	1541.5	288.1	 16
619	  4	1185.8	217.5	 16
620	  4	2367.3	447.7	 16
621	  4	1061.3	195.2	 16
622	  4	882.5	111.3	 16
623	  4	1603.0	325.9	 16
624	  4	888.3	199.6	 16
625	  4	3614.8	449.5	 16
626	  4	2023.0	403.8	 16
627	  4	4386.8	817.7	 16
628	  4	5716.8	953.2	 16
629	  4	10105.8	1000.6	 16
630	  4	1794.3	279.4	 16
631	  4	2257.3	337.7	 16
632	  4	1201.5	163.2	 16
633	  4	2197.3	205.7	 16
634	  4	2026.8	368.7	 16
635	  4	1952.3	330.8	 16
636	  4	3812.3	506.9	 16
637	  4	1961.3	273.5	 16
638	  4	1491.8	281.3	 16
639	  4	1517.0	197.4	 16
640	  4	2120.3	398.5	 16
641	  4	1729.5	240.1	 16
642	  4	885.8	134.4	 16
643	  4	2111.3	297.8	 16
644	  4	4429.8	547.5	 16
645	  4	3681.5	541.7	 16
646	  4	1932.5	268.7	 16
647	  4	764.3	157.2	 16
648	  4	1825.8	244.7	 16
649	  4	1148.0	192.4	 16
650	  4	765.5	108.5	 16
651	  4	2194.3	465.3	 16
652	  4	1111.3	269.1	 16
653	  4	3186.8	596.7	 16
654	  4	823.5	220.8	 16
655	  4	1393.3	277.6	 16
656	  4	1651.8	250.0	 16
657	  4	1204.0	367.4	 16
658	  4	981.0	172.7	 16
659	  4	939.5	173.9	 16
660	  4	1525.0	380.1	 16
661	  4	3812.8	733.1	 12
662	  4	2780.8	484.2	 16
663	  4	5518.3	717.0	 16
664	  4	1617.0	216.4	 16
665	  4	1308.3	262.2	 16
666	  4	6015.3	754.1	 16
667	  4	1173.8	223.1	 16
668	  4	1279.3	193.9	 16
669	  4	1300.5	168.8	 16
670	  4	2042.0	335.7	 16
671	  4	2385.0	388.6	 16
672	  4	3428.0	334.4	 16
673	  4	8105.8	609.0	 16
674	  4	9980.8	1089.6	 16
675	  4	5851.8	775.6	 16
676	  4	1580.3	307.8	 16
677	  4	3371.8	405.0	 16
678	  4	947.5	136.4	 16
679	  4	1174.8	191.5	 16
680	  4	3055.0	252.2	 16
681	  4	891.8	189.8	 16
682	  4	931.0	134.5	 16
683	  4	1125.8	146.3	 16
684	  4	930.3	159.8	 16
685	  4	2005.8	340.7	 16
686	  4	3307.5	462.9	 16
687	  4	1433.3	170.0	 16
688	  4	1225.0	166.5	 16
689	  4	1376.5	323.3	 16
690	  4	24814.0	3692.0	 16
691	  4	4521.3	558.7	 16
692	  4	11969.0	1398.6	 16
693	  4	2037.5	350.5	 16
694	  4	3246.8	546.3	 16
695	  4	7344.0	673.9	 16
696	  4	3892.3	464.4	 16
697	  4	809.5	178.6	 16
698	  4	1471.5	234.8	 16
699	  4	1921.8	392.7	 16
700	  4	1824.8	324.6	 16
701	  4	2157.0	276.6	 16
702	  4	1958.5	231.5	 16
703	  4	11958.8	2843.7	 16
704	  4	8276.8	1024.5	 16
705	  4	14273.8	2179.3	 16
706	  4	2578.3	542.1	 16
707	  4	782.5	136.5	 16
708	  4	855.5	172.6	 16
709	  4	775.3	189.3	 16
710	  4	831.0	157.6	 16
711	  4	680.8	139.6	 16
  0	  5	2143.3	262.7	 16
  1	  5	1451.8	214.2	 16
  2	  5	1272.0	197.3	 16
  3	  5	2114.8	244.7	 16
  4	  5	891.5	172.6	 16
  5	  5	10026.0	1409.6	 16
  6	  5	40074.5	3537.6	 16
  7	  5	6168.0	917.3	 16
  8	  5	2259.5	289.9	 16
  9	  5	5543.3	815.2	 16
 10	  5	5015.5	752.4	 16
 11	  5	1087.5	189.7	 16
 12	  5	2163.3	257.5	 16
 13	  5	46140.0	0.0	 16
 14	  5	46140.0	0.0	 16
 15	  5	46140.0	0.0	 16
 16	  5	2316.8	275.4	 16
 17	  5	1211.8	235.2	 16
 18	  5	2123.3	218.8	 16
 19	  5	2060.3	262.6	 16
 20	  5	2148.3	264.4	 16
 21	  5	1986.3	232.2	 16
 22	  5	2252.8	438.9	 16
 23	  5	1083.8	146.4	 16
 24	  5	2120.5	295.1	 16
 25	  5	2436.8	345.0	 16
 26	  5	2531.3	463.3	 12
 27	  5	2286.5	319.2	 16
 28	  5	2525.3	359.1	 16
 29	  5	1171.3	227.2	 16
 30	  5	2219.0	298.0	 16
 31	  5	2283.8	248.2	 16
 32	  5	2316.8	186.5	 16
 33	  5	2404.8	366.8	 16
 34	  5	2503.8	340.5	 16
 35	  5	1134.5	147.8	 16
 36	  5	2297.3	258.0	 16
 37	  5	46140.0	0.0	 16
 38	  5	46140.0	0.0	 16
 39	  5	46140.0	0.0	 16
 40	  5	2678.8	347.6	 16
 41	  5	1203.0	201.0	 16
 42	  5	46140.0	0.0	 16
 43	  5	2145.8	211.1	 16
 44	  5	2327.5	349.9	 16
 45	  5	2182.0	247.3	 16
 46	  5	2094.0	369.2	 16
 47	  5	1011.5	251.9	 16
 48	  5	2813.5	603.0	 16
 49	  5	2024.5	280.4	 16
 50	  5	2209.8	359.4	 16
 51	  5	2064.5	349.3	 16
 52	  5	1971.5	259.3	 16
 53	  5	1127.8	274.5	 16
 54	  5	2170.8	349.6	 16
 55	  5	2088.3	276.1	 16
 56	  5	2074.0	306.9	 16
 57	  5	1883.3	236.7	 16
 58	  5	2115.0	385.3	 16
 59	  5	937.0	124.7	 16
 60	  5	1024.0	166.5	 16
 61	  5	1172.3	294.1	 16
 62	  5	46140.0	0.0	 16
 63	  5	2257.0	264.2	 16
 64	  5	1864.0	158.1	 16
 65	  5	2369.5	323.0	 16
 66	  5	46140.0	0.0	 16
 67	  5	1318.3	171.3	 16
 68	  5	2345.3	254.5	 16
 69	  5	46140.0	0.0	 16
 70	  5	46140.0	0.0	 16
 71	  5	46140.0	10.0	 16
 72	  5	2218.5	234.5	 16
 73	  5	1017.8	138.6	 16
 74	  5	1740.0	327.1	 16
 75	  5	2075.3	369.0	 16
 76	  5	1954.5	367.7	 16
 77	  5	2026.3	245.2	 16
 78	  5	1897.5	274.0	 16
 79	  5	1339.0	219.3	 16
 80	  5	46140.0	90.9	 16
 81	  5	2208.3	267.8	 16
 82	  5	2068.8	248.2	 16
 83	  5	2452.0	459.4	 16
 84	  5	46140.0	181.1	 16
 85	  5	1235.3	212.9	 16
 86	  5	2114.5	241.3	 16
 87	  5	2612.3	394.2	 16
 88	  5	46140.0	223.6	 16
 89	  5	2419.8	291.7	 16
 90	  5	2157.0	350.8	 16
 91	  5	1386.3	237.0	 16
 92	  5	2671.8	374.3	 16
 93	  5	46140.0	0.0	 16
 94	  5	46140.0	1025.4	 16
 95	  5	2733.8	480.7	 16
 96	  5	1822.8	255.8	 16
 97	  5	1142.8	247.2	 16
 98	  5	2658.8	465.5	 16
 99	  5	46140.0	0.0	 16
100	  5	46140.0	1555.0	 16
101	  5	2539.8	200.5	 16
102	  5	2124.3	221.0	 16
103	  5	1056.0	171.0	 16
104	  5	1950.3	323.3	 16
105	  5	2021.8	277.8	 12
106	  5	46140.0	0.0	 16
107	  5	1963.0	180.4	 16
108	  5	1835.0	293.3	 16
109	  5	1210.0	234.1	 16
110	  5	908.8	142.9	 16
111	  5	2606.8	505.9	 16
112	  5	5355.8	725.1	 16
113	  5	1567.8	318.0	 16
114	  5	1225.8	239.5	 16
115	  5	4610.8	288.4	 16
116	  5	2958.5	354.2	 16
117	  5	6166.0	695.5	 16
118	  5	46140.0	303.3	 16
119	  5	3479.8	398.7	 16
120	  5	3231.3	742.1	 16
121	  5	1778.5	282.7	 16
122	  5	931.0	95.6	 16
123	  5	1088.8	246.5	 16
124	  5	2181.8	1286.4	 16
125	  5	1150.0	186.3	 16
126	  5	8409.5	798.0	 16
127	  5	1867.5	203.5	 16
128	  5	30150.5	4816.9	 16
129	  5	5009.0	540.7	 16
130	  5	3230.3	470.9	 16
131	  5	7250.3	621.6	 16
132	  5	1019.5	237.6	 16
133	  5	5754.0	482.6	 16
134	  5	7626.3	618.3	 16
135	  5	4130.0	451.1	 16
136	  5	1030.5	220.4	 16
137	  5	1401.5	231.9	 16
138	  5	1037.3	210.9	 16
139	  5	14128.0	1118.0	 16
140	  5	1535.8	272.1	 16
141	  5	6771.0	912.1	 16
142	  5	1607.5	269.4	 16
143	  5	8721.0	871.2	 16
144	  5	3110.5	514.2	 16
145	  5	1989.0	236.7	 16
146	  5	3205.3	425.6	 16
147	  5	5996.0	627.3	 16
148	  5	2215.3	274.8	 16
149	  5	1805.3	253.9	 16
150	  5	4931.5	611.6	 16
151	  5	1943.8	226.1	 16
152	  5	9621.5	1266.3	 16
153	  5	1799.0	305.8	 16
154	  5	7591.3	1232.6	 16
155	  5	1315.3	221.8	 16
156	  5	2234.5	266.4	 16
157	  5	6358.8	533.0	 16
158	  5	3888.5	680.3	 16
159	  5	4362.0	527.5	 16
160	  5	3885.5	326.2	 16
161	  5	6529.0	483.2	 16
162	  5	6420.5	714.3	 16
163	  5	4558.3	364.0	 16
164	  5	4527.8	470.3	 16
165	  5	30731.3	5398.0	 16
166	  5	6239.5	1120.2	 16
167	  5	8396.8	1642.8	 16
168	  5	1620.8	250.9	 16
169	  5	11367.3	932.9	 16
170	  5	3913.8	627.3	 16
171	  5	3000.8	333.1	 16
172	  5	12457.8	1524.2	 16
173	  5	1935.3	221.1	 16
174	  5	7141.5	1199.6	 16
175	  5	7005.0	989.6	 16
176	  5	1099.0	175.0	 16
177	  5	1009.3	185.1	 16
178	  5	980.8	137.1	 16
179	  5	1812.5	379.8	 16
180	  5	24529.3	3306.3	 16
181	  5	19707.0	2541.9	 16
182	  5	4200.8	404.2	 16
183	  5	2109.0	274.8	 16
184	  5	914.0	197.8	 12
185	  5	8175.3	1682.1	 16
186	  5	4373.8	680.6	 16
187	  5	1442.3	284.6	 16
188	  5	3651.3	517.4	 16
189	  5	1944.8	285.7	 16
190	  5	46140.0	2451.9	 16
191	  5	1654.5	294.8	 16
192	  5	46140.0	4037.4	 16
193	  5	28897.3	5164.6	 16
194	  5	6880.5	1084.6	 16
195	  5	4614.0	784.9	 16
196	  5	4558.3	604.8	 16
197	  5	6628.3	470.5	 16
198	  5	3936.8	266.2	 16
199	  5	1583.0	288.2	 16
200	  5	6349.8	554.1	 16
201	  5	2467.0	323.4	 16
202	  5	2241.8	328.4	 16
203	  5	3625.3	778.0	 16
204	  5	1342.5	265.9	 16
205	  5	1124.0	156.0	 16
206	  5	2714.8	480.5	 16
207	  5	964.5	226.4	 16
208	  5	1276.5	362.8	 16
209	  5	3490.5	606.8	 16
210	  5	4261.0	509.9	 16
211	  5	1264.5	164.8	 16
212	  5	2007.8	205.3	 16
213	  5	8390.3	757.2	 16
214	  5	15966.5	1068.4	 16
215	  5	1893.0	305.6	 16
216	  5	2104.8	308.5	 16
217	  5	14914.3	1529.9	 16
218	  5	1362.8	225.1	 16
219	  5	1183.3	314.3	 16
220	  5	1632.0	242.7	 16
221	  5	2665.8	327.9	 16
222	  5	1345.0	199.5	 16
223	  5	2800.8	391.4	 16
224	  5	1948.0	322.0	 16
225	  5	864.8	210.6	 16
226	  5	2672.3	525.3	 16
227	  5	2409.3	360.0	 16
228	  5	2898.3	520.7	 16
229	  5	6184.3	533.3	 16
230	  5	2028.8	317.1	 16
231	  5	5009.3	1083.2	 16
232	  5	952.0	152.1	 16
233	  5	1973.5	531.9	 16
234	  5	1120.3	224.2	 16
235	  5	4652.8	607.0	 16
236	  5	1255.8	202.1	 16
237	  5	1436.8	289.1	 16
238	  5	3101.3	271.9	 16
239	  5	8174.3	1922.6	 16
240	  5	1339.0	283.1	 16
241	  5	1248.3	286.0	 16
242	  5	1251.5	351.0	 16
243	  5	2723.3	416.6	 16
244	  5	4914.5	484.3	 16
245	  5	2358.8	376.0	 16
246	  5	1214.5	203.5	 16
247	  5	1079.5	298.8	 16
248	  5	6057.5	908.3	 16
249	  5	1945.5	213.5	 16
250	  5	1413.5	239.0	 16
251	  5	1705.3	320.2	 16
252	  5	839.3	173.7	 16
253	  5	672.3	120.1	 16
254	  5	926.5	184.8	 16
255	  5	5702.5	1037.8	 16
256	  5	11588.0	2022.1	 16
257	  5	1439.0	256.9	 16
258	  5	1310.5	266.7	 16
259	  5	928.8	210.0	 16
260	  5	775.3	129.9	 16
261	  5	1085.5	168.4	 16
262	  5	6336.0	1973.2	 16
263	  5	849.3	110.4	 12
264	  5	1156.0	187.1	 16
265	  5	1116.0	184.4	 16
266	  5	888.8	274.6	 16
267	  5	1364.5	256.3	 16
268	  5	2002.3	323.9	 16
269	  5	1318.5	287.4	 16
270	  5	2075.0	360.5	 16
271	  5	21488.0	3066.7	 16
272	  5	3309.8	291.7	 16
273	  5	1935.3	312.4	 16
274	  5	1108.5	184.1	 16
275	  5	947.3	205.0	 16
276	  5	939.3	157.1	 16
277	  5	979.8	144.8	 16
278	  5	4687.0	871.4	 16
279	  5	1293.8	146.6	 16
280	  5	3382.5	392.9	 16
281	  5	23501.8	1353.9	 16
282	  5	22298.5	1554.9	 16
283	  5	5624.3	519.2	 16
284	  5	3067.5	473.5	 16
285	  5	5833.8	675.9	 16
286	  5	1225.0	172.0	 16
287	  5	3987.5	374.8	 16
288	  5	9656.3	900.2	 16
289	  5	3566.8	529.9	 16
290	  5	46140.0	227.6	 16
291	  5	2811.3	301.3	 16
292	  5	3492.3	469.1	 16
293	  5	2248.8	313.6	 16
294	  5	13477.3	1568.5	 16
295	  5	2876.0	297.3	 16
296	  5	22638.5	2244.9	 16
297	  5	1559.8	234.4	 16
298	  5	2045.3	251.2	 16
299	  5	1390.3	287.3	 16
300	  5	11025.3	993.2	 16
301	  5	3530.5	460.1	 16
302	  5	10292.5	972.6	 16
303	  5	11382.5	1737.4	 16
304	  5	1260.0	191.5	 16
305	  5	1032.8	174.1	 16
306	  5	3654.8	359.7	 16
307	  5	1352.0	291.1	 16
308	  5	7312.5	946.7	 16
309	  5	3742.3	447.1	 16
310	  5	1388.8	237.8	 16
311	  5	5262.5	546.4	 16
312	  5	2096.0	447.8	 16
313	  5	3819.0	611.3	 16
314	  5	23647.0	3926.7	 16
315	  5	1572.3	205.7	 16
316	  5	2672.8	404.9	 16
317	  5	4762.0	962.5	 16
318	  5	2364.0	331.7	 16
319	  5	1159.8	289.5	 16
320	  5	770.5	99.1	 16
321	  5	828.3	172.2	 16
322	  5	1170.5	271.0	 16
323	  5	2612.8	654.5	 16
324	  5	6380.3	678.9	 16
325	  5	3264.8	810.4	 16
326	  5	4456.8	546.6	 16
327	  5	16650.0	2703.5	 16
328	  5	1149.3	177.2	 16
329	  5	9417.5	903.2	 16
330	  5	14274.3	2157.0	 16
331	  5	41939.0	8146.1	 16
332	  5	2396.0	331.9	 16
333	  5	11442.5	1521.2	 16
334	  5	3023.0	555.0	 16
335	  5	1286.8	123.6	 16
336	  5	1086.5	114.1	 16
337	  5	1706.8	292.7	 16
338	  5	1553.5	179.1	 16
339	  5	1380.5	178.0	 16
340	  5	3401.5	393.6	 16
341	  5	10153.3	1342.9	 16
342	  5	986.0	168.3	 12
343	  5	1215.8	299.4	 16
344	  5	2063.0	420.7	 16
345	  5	1407.5	231.0	 16
346	  5	1740.5	208.7	 16
347	  5	5131.5	623.5	 16
348	  5	1393.0	238.1	 16
349	  5	5473.8	674.3	 16
350	  5	19247.5	2149.0	 16
351	  5	11000.8	1068.6	 16
352	  5	11237.3	1151.4	 16
353	  5	1486.5	219.7	 16
354	  5	1986.8	300.9	 16
355	  5	46140.0	0.0	 16
356	  5	2559.5	343.0	 16
357	  5	2148.8	332.7	 16
358	  5	1851.8	294.5	 16
359	  5	2077.8	377.2	 16
360	  5	2215.5	380.8	 16
361	  5	4714.8	436.5	 16
362	  5	13386.8	1589.2	 16
363	  5	1199.5	231.7	 16
364	  5	926.5	215.3	 16
365	  5	3634.5	581.2	 16
366	  5	1249.5	196.1	 16
367	  5	12230.3	736.5	 16
368	  5	6028.0	598.9	 16
369	  5	12622.3	1251.1	 16
370	  5	2945.0	458.9	 16
371	  5	5545.3	739.2	 16
372	  5	2515.3	397.1	 16
373	  5	2277.5	368.4	 16
374	  5	2497.3	223.6	 16
375	  5	2605.3	311.9	 16
376	  5	2131.5	224.9	 16
377	  5	8766.3	1075.0	 16
378	  5	6119.8	567.1	 16
379	  5	3075.3	317.7	 16
380	  5	4300.0	546.9	 16
381	  5	2019.5	406.9	 16
382	  5	5240.5	626.2	 16
383	  5	27136.8	3539.6	 16
384	  5	1134.5	129.6	 16
385	  5	6924.8	613.5	 16
386	  5	2248.8	208.9	 16
387	  5	7526.8	537.0	 16
388	  5	14254.0	2366.2	 16
389	  5	15021.3	2605.1	 16
390	  5	1712.8	304.7	 16
391	  5	2164.8	309.7	 16
392	  5	23156.5	5074.0	 16
393	  5	1800.5	273.3	 16
394	  5	2393.0	447.7	 16
395	  5	1065.8	261.8	 16
396	  5	1172.0	241.4	 16
397	  5	4624.0	879.5	 16
398	  5	10141.3	2598.2	 16
399	  5	11590.8	2900.6	 16
400	  5	23568.5	5434.3	 16
401	  5	2085.3	305.2	 16
402	  5	3896.0	884.8	 16
403	  5	1165.5	214.1	 16
404	  5	4085.5	993.1	 16
405	  5	1360.0	229.3	 16
406	  5	3164.0	603.9	 16
407	  5	3078.0	623.3	 16
408	  5	4594.3	632.8	 16
409	  5	1748.3	343.1	 16
410	  5	3440.5	651.6	 16
411	  5	6289.0	1344.6	 16
412	  5	1700.5	379.4	 16
413	  5	2607.0	398.1	 16
414	  5	6493.5	2526.5	 16
415	  5	46140.0	0.0	 16
416	  5	46140.0	293.2	 16
417	  5	17551.0	4320.0	 16
418	  5	4423.8	771.2	 16
419	  5	7208.8	1635.9	 16
420	  5	1018.5	196.1	 16
421	  5	5813.3	464.1	 12
422	  5	1159.0	188.9	 16
423	  5	3310.8	487.1	 16
424	  5	4328.0	465.5	 16
425	  5	5199.0	393.1	 16
426	  5	2261.0	406.5	 16
427	  5	1308.5	170.3	 16
428	  5	2845.8	503.3	 16
429	  5	2744.8	281.0	 16
430	  5	2557.8	352.4	 16
431	  5	5092.0	519.1	 16
432	  5	4872.5	672.8	 16
433	  5	1896.0	296.1	 16
434	  5	5197.5	650.2	 16
435	  5	2646.5	280.2	 16
436	  5	1282.8	248.0	 16
437	  5	1613.5	287.9	 16
438	  5	2910.3	445.0	 16
439	  5	3197.8	475.4	 16
440	  5	4412.0	456.4	 16
441	  5	4289.5	593.1	 16
442	  5	4918.5	436.7	 16
443	  5	3882.3	298.3	 16
444	  5	4246.3	560.5	 16
445	  5	8643.0	1185.9	 16
446	  5	4473.3	590.5	 16
447	  5	1263.3	215.1	 16
448	  5	7663.5	1098.0	 16
449	  5	12062.0	1536.9	 16
450	  5	21821.0	2530.2	 16
451	  5	22859.0	2916.5	 16
452	  5	10840.0	1184.4	 16
453	  5	8959.0	1300.0	 16
454	  5	15929.0	2346.3	 16
455	  5	1981.0	220.3	 16
456	  5	1055.3	218.7	 16
457	  5	6346.8	1257.1	 16
458	  5	17293.8	2073.6	 16
459	  5	3092.5	319.7	 16
460	  5	2345.8	365.7	 16
461	  5	6393.5	682.2	 16
462	  5	2398.3	374.7	 16
463	  5	15911.8	3100.1	 16
464	  5	45915.5	2435.8	 16
465	  5	14220.0	693.4	 16
466	  5	2672.3	364.5	 16
467	  5	3001.3	506.7	 16
468	  5	2379.8	392.1	 16
469	  5	4475.8	431.4	 16
470	  5	2709.5	336.9	 16
471	  5	1917.3	365.8	 16
472	  5	5885.0	839.8	 16
473	  5	5600.5	832.9	 16
474	  5	46140.0	95.0	 16
475	  5	1863.3	451.1	 16
476	  5	2527.8	240.1	 16
477	  5	4101.8	432.1	 16
478	  5	4805.5	537.0	 16
479	  5	7966.5	723.1	 16
480	  5	2916.5	344.3	 16
481	  5	2651.8	320.4	 16
482	  5	6669.3	662.1	 16
483	  5	1727.8	252.1	 16
484	  5	7485.0	608.9	 16
485	  5	14194.0	1206.3	 16
486	  5	1336.8	130.7	 16
487	  5	6493.0	652.5	 16
488	  5	1697.3	236.4	 16
489	  5	1842.5	224.2	 16
490	  5	1698.8	220.6	 16
491	  5	7877.3	1129.8	 16
492	  5	3865.3	304.3	 16
493	  5	4977.5	754.8	 16
494	  5	1799.8	378.5	 16
495	  5	32290.8	4415.4	 16
496	  5	9409.8	1290.4	 16
497	  5	1164.3	300.5	 16
498	  5	10930.0	2474.7	 16
499	  5	1282.5	180.9	 16
500	  5	1655.0	372.5	 12
501	  5	4411.8	556.9	 16
502	  5	1283.5	255.8	 16
503	  5	2057.0	274.1	 16
504	  5	2694.0	436.7	 16
505	  5	1672.8	272.3	 16
506	  5	2416.8	215.2	 16
507	  5	2384.0	288.6	 16
508	  5	6140.0	675.5	 16
509	  5	6237.8	636.5	 16
510	  5	2251.0	336.8	 16
511	  5	11180.0	1182.5	 16
512	  5	2534.3	376.0	 16
513	  5	2191.3	344.9	 16
514	  5	2414.5	319.3	 16
515	  5	12587.3	1466.6	 16
516	  5	2163.3	378.1	 16
517	  5	12290.8	1286.2	 16
518	  5	6810.8	795.1	 16
519	  5	2249.0	244.7	 16
520	  5	1715.3	270.0	 16
521	  5	5966.8	614.5	 16
522	  5	3984.8	660.5	 16
523	  5	5290.8	583.0	 16
524	  5	21668.0	2279.3	 16
525	  5	1283.5	228.6	 16
526	  5	6961.3	934.7	 16
527	  5	11259.3	1179.3	 16
528	  5	1970.3	235.5	 16
529	  5	31846.3	4200.9	 16
530	  5	5904.8	434.8	 16
531	  5	8049.0	1082.9	 16
532	  5	4932.5	626.1	 16
533	  5	7848.3	1202.1	 16
534	  5	8439.0	982.5	 16
535	  5	4439.3	451.8	 16
536	  5	34858.8	2947.6	 16
537	  5	3114.5	334.3	 16
538	  5	46140.0	368.7	 16
539	  5	8769.5	1129.7	 16
540	  5	1744.5	163.5	 16
541	  5	7670.3	563.3	 16
542	  5	3529.5	513.5	 16
543	  5	2965.3	350.0	 16
544	  5	5143.0	450.0	 16
545	  5	9433.8	930.8	 16
546	  5	10093.3	678.7	 16
547	  5	7226.3	662.7	 16
548	  5	3531.3	478.9	 16
549	  5	2949.3	249.2	 16
550	  5	2001.0	286.1	 16
551	  5	6548.8	528.0	 16
552	  5	1061.0	255.4	 16
553	  5	3566.3	447.1	 16
554	  5	1057.0	191.0	 16
555	  5	4778.5	677.4	 16
556	  5	2124.0	399.4	 16
557	  5	3680.0	533.3	 16
558	  5	1228.0	249.9	 16
559	  5	2302.8	262.8	 16
560	  5	4680.3	626.4	 16
561	  5	6797.0	710.0	 16
562	  5	46140.0	1897.8	 16
563	  5	1532.3	313.1	 16
564	  5	1714.3	232.9	 16
565	  5	8160.0	1062.4	 16
566	  5	17934.5	1356.9	 16
567	  5	12114.3	1352.7	 16
568	  5	2331.5	277.4	 16
569	  5	4561.5	502.5	 16
570	  5	37488.3	2484.0	 16
571	  5	2379.5	352.2	 16
572	  5	3132.0	445.6	 16
573	  5	1616.0	253.9	 16
574	  5	1961.0	253.9	 16
575	  5	3487.5	473.1	 16
576	  5	6009.5	913.7	 16
577	  5	1594.0	186.4	 16
578	  5	5914.3	702.7	 16
579	  5	8370.3	973.8	 12
580	  5	5181.3	775.9	 16
581	  5	14192.3	890.0	 16
582	  5	12130.5	1065.7	 16
583	  5	6493.0	970.0	 16
584	  5	3044.3	339.6	 16
585	  5	2801.0	317.4	 16
586	  5	4200.0	419.7	 16
587	  5	5357.8	609.6	 16
588	  5	4662.3	766.6	 16
589	  5	4995.3	691.9	 16
590	  5	1181.0	215.2	 16
591	  5	1369.3	164.2	 16
592	  5	8345.8	818.2	 16
593	  5	5667.8	623.1	 16
594	  5	3414.3	680.5	 16
595	  5	2989.5	426.8	 16
596	  5	3411.8	262.2	 16
597	  5	1833.8	291.3	 16
598	  5	7896.0	1094.6	 16
599	  5	972.0	182.2	 16
600	  5	3566.3	676.6	 16
601	  5	2560.3	286.8	 16
602	  5	16760.0	1400.4	 16
603	  5	1422.5	221.0	 16
604	  5	1884.5	316.2	 16
605	  5	3185.3	477.5	 16
606	  5	1559.5	258.0	 16
607	  5	1093.8	167.2	 16
608	  5	1523.3	285.0	 16
609	  5	5835.5	472.2	 16
610	  5	1183.0	221.9	 16
611	  5	1681.0	228.6	 16
612	  5	2154.8	269.6	 16
613	  5	1157.5	150.7	 16
614	  5	23535.8	2195.3	 16
615	  5	2103.0	481.6	 16
616	  5	7824.8	807.3	 16
617	  5	6534.8	580.1	 16
618	  5	1100.5	202.0	 16
619	  5	1303.8	307.9	 16
620	  5	1042.3	152.1	 16
621	  5	2740.3	317.4	 16
622	  5	1437.8	286.6	 16
623	  5	7661.5	592.4	 16
624	  5	4566.5	638.2	 16
625	  5	1458.8	167.7	 16
626	  5	15354.0	1438.8	 16
627	  5	1146.5	240.3	 16
628	  5	1300.8	230.8	 16
629	  5	5782.3	418.3	 16
630	  5	1341.3	310.4	 16
631	  5	1367.5	229.6	 16
632	  5	4262.8	494.3	 16
633	  5	1606.5	183.1	 16
634	  5	2171.0	182.5	 16
635	  5	2799.3	362.3	 16
636	  5	2405.5	255.4	 16
637	  5	10719.3	1152.4	 16
638	  5	9627.0	887.1	 16
639	  5	1758.0	178.0	 16
640	  5	3896.5	615.8	 16
641	  5	1204.8	188.5	 16
642	  5	993.8	142.9	 16
643	  5	5374.8	728.8	 16
644	  5	3806.5	623.5	 16
645	  5	3960.3	338.9	 16
646	  5	1219.8	181.4	 16
647	  5	1513.3	232.8	 16
648	  5	23296.5	4328.6	 16
649	  5	1324.8	292.3	 16
650	  5	2171.0	308.0	 16
651	  5	8898.0	968.7	 16
652	  5	2813.3	377.9	 16
653	  5	4045.5	723.9	 16
654	  5	3493.8	376.6	 16
655	  5	6186.5	677.7	 16
656	  5	4764.5	533.2	 16
657	  5	13825.8	2578.6	 16
658	  5	1480.3	286.2	 16
659	  5	8775.5	894.2	 12
660	  5	4476.5	475.6	 16
661	  5	8585.3	612.4	 16
662	  5	2120.3	326.4	 16
663	  5	3144.8	375.6	 16
664	  5	43035.0	3025.7	 16
665	  5	2300.0	450.9	 16
666	  5	4734.5	539.0	 16
667	  5	2411.0	342.2	 16
668	  5	7881.5	562.3	 16
669	  5	11629.5	1224.4	 16
670	  5	2722.0	332.0	 16
671	  5	2851.5	319.2	 16
672	  5	3687.0	329.1	 16
673	  5	2135.3	229.4	 16
674	  5	3450.0	338.8	 16
675	  5	3976.0	615.4	 16
676	  5	1773.0	229.4	 16
677	  5	1303.0	141.2	 16
678	  5	1510.8	168.6	 16
679	  5	46140.0	15.8	 16
680	  5	1055.8	123.8	 16
681	  5	6936.5	587.2	 16
682	  5	1875.3	303.0	 16
683	  5	6498.5	537.3	 16
684	  5	2698.8	588.7	 16
685	  5	7844.8	1045.3	 16
686	  5	1349.0	235.6	 16
687	  5	1561.3	251.0	 16
688	  5	46140.0	16.8	 16
689	  5	8744.5	592.9	 16
690	  5	2546.5	341.8	 16
691	  5	8563.5	1106.4	 16
692	  5	7083.3	699.3	 16
693	  5	7846.3	968.6	 16
694	  5	8208.0	1348.2	 16
695	  5	5019.5	803.5	 16
696	  5	2201.0	280.7	 16
697	  5	2382.5	479.2	 16
698	  5	1524.8	179.2	 16
699	  5	5619.3	1013.6	 16
700	  5	1352.0	144.6	 16
701	  5	2175.0	259.7	 16
702	  5	4238.8	736.4	 16
703	  5	7353.8	862.7	 16
704	  5	1500.5	240.7	 16
705	  5	7286.5	935.0	 16
706	  5	4659.3	475.1	 16
707	  5	4773.0	449.8	 16
708	  5	1615.5	242.4	 16
709	  5	3008.8	353.3	 16
710	  5	4150.8	539.9	 16
711	  5	1858.3	356.8	 16
  0	  6	46140.0	0.0	 16
  1	  6	2326.3	370.7	 16
  2	  6	1228.3	156.1	 16
  3	  6	2763.5	365.4	 16
  4	  6	1201.5	148.7	 16
  5	  6	3895.3	648.3	 16
  6	  6	10994.0	1178.9	 16
  7	  6	2546.5	306.8	 16
  8	  6	2481.8	281.9	 16
  9	  6	12414.0	1059.5	 16
 10	  6	6595.0	511.6	 16
 11	  6	1153.5	222.6	 16
 12	  6	46140.0	0.0	 16
 13	  6	2582.5	411.1	 16
 14	  6	2159.8	314.6	 16
 15	  6	2456.5	320.4	 16
 16	  6	46140.0	0.0	 16
 17	  6	1146.0	165.7	 16
 18	  6	2052.0	316.7	 16
 19	  6	3025.8	987.9	 16
 20	  6	2944.8	803.5	 16
 21	  6	3109.3	760.1	 16
 22	  6	2236.5	405.0	 16
 23	  6	1207.5	204.4	 12
 24	  6	2346.8	390.1	 16
 25	  6	2460.8	424.7	 16
 26	  6	1906.8	438.0	 16
 27	  6	2697.5	370.9	 16
 28	  6	2598.5	323.9	 16
 29	  6	1916.3	429.4	 16
 30	  6	2512.8	251.2	 16
 31	  6	2479.3	445.6	 16
 32	  6	2464.5	274.6	 16
 33	  6	2866.0	369.1	 16
 34	  6	2435.0	336.7	 16
 35	  6	1400.0	159.5	 16
 36	  6	46140.0	0.0	 16
 37	  6	2308.8	211.8	 16
 38	  6	2354.5	296.0	 16
 39	  6	2399.0	317.1	 16
 40	  6	46140.0	0.0	 16
 41	  6	1318.8	164.1	 16
 42	  6	46140.0	0.0	 16
 43	  6	2560.0	216.4	 16
 44	  6	2264.0	190.0	 16
 45	  6	2533.0	277.7	 16
 46	  6	2048.3	295.5	 16
 47	  6	1169.3	219.2	 16
 48	  6	2182.3	233.6	 16
 49	  6	2055.0	226.3	 16
 50	  6	2336.3	311.0	 16
 51	  6	2046.0	191.4	 16
 52	  6	2143.0	322.3	 16
 53	  6	1178.0	128.3	 16
 54	  6	2195.3	266.3	 16
 55	  6	2220.8	252.6	 16
 56	  6	2564.8	405.3	 16
 57	  6	2170.8	208.8	 16
 58	  6	2079.8	290.1	 16
 59	  6	1011.3	144.0	 16
 60	  6	1323.3	382.6	 16
 61	  6	1401.0	186.6	 16
 62	  6	46140.0	0.0	 16
 63	  6	2525.0	332.3	 16
 64	  6	2241.8	298.3	 16
 65	  6	2533.0	353.4	 16
 66	  6	46140.0	0.0	 16
 67	  6	1623.3	244.0	 16
 68	  6	46140.0	0.0	 16
 69	  6	2104.5	225.4	 16
 70	  6	2366.5	239.6	 16
 71	  6	2464.5	348.6	 16
 72	  6	46140.0	206.1	 16
 73	  6	1068.8	135.4	 16
 74	  6	1982.8	233.5	 16
 75	  6	1759.5	149.1	 16
 76	  6	2263.8	489.3	 16
 77	  6	2188.0	316.0	 16
 78	  6	2302.0	379.3	 16
 79	  6	1483.0	206.8	 16
 80	  6	46140.0	128.1	 16
 81	  6	2378.0	265.7	 16
 82	  6	2252.3	286.5	 16
 83	  6	2376.0	346.8	 16
 84	  6	46140.0	116.8	 16
 85	  6	1297.8	158.5	 16
 86	  6	2057.8	197.4	 16
 87	  6	46140.0	0.0	 16
 88	  6	46140.0	164.7	 16
 89	  6	2421.8	490.4	 16
 90	  6	2087.0	228.7	 16
 91	  6	1587.0	270.2	 16
 92	  6	46140.0	755.3	 16
 93	  6	2205.5	342.3	 16
 94	  6	2605.8	391.7	 16
 95	  6	46140.0	509.2	 16
 96	  6	1921.5	257.5	 16
 97	  6	1678.0	530.1	 16
 98	  6	46140.0	1991.5	 16
 99	  6	3507.8	341.1	 16
100	  6	3281.8	436.8	 16
101	  6	46140.0	1316.1	 16
102	  6	2345.5	344.5	 12
103	  6	1130.8	158.2	 16
104	  6	2034.5	236.1	 16
105	  6	46140.0	0.0	 16
106	  6	2500.0	276.8	 16
107	  6	46140.0	0.0	 16
108	  6	2581.3	412.6	 16
109	  6	1093.5	185.9	 16
110	  6	1116.8	198.9	 16
111	  6	1659.3	229.3	 16
112	  6	1494.5	286.9	 16
113	  6	1768.8	307.5	 16
114	  6	1500.0	209.4	 16
115	  6	7973.0	716.0	 16
116	  6	4418.0	419.4	 16
117	  6	4341.3	446.1	 16
118	  6	8721.5	1515.1	 16
119	  6	3486.5	458.8	 16
120	  6	1997.3	351.3	 16
121	  6	2228.3	327.2	 16
122	  6	1245.0	205.8	 16
123	  6	1007.3	136.5	 16
124	  6	1151.5	188.3	 16
125	  6	2621.0	1256.0	 16
126	  6	1964.0	191.5	 16
127	  6	1695.8	216.3	 16
128	  6	4609.5	709.0	 16
129	  6	3398.5	465.6	 16
130	  6	5644.5	685.1	 16
131	  6	9420.5	1122.7	 16
132	  6	1501.3	317.9	 16
133	  6	4080.5	507.9	 16
134	  6	2338.8	396.0	 16
135	  6	1940.8	224.2	 16
136	  6	1462.8	446.3	 16
137	  6	1926.8	258.0	 16
138	  6	999.8	202.0	 16
139	  6	5209.3	656.2	 16
140	  6	972.0	182.6	 16
141	  6	1428.5	192.7	 16
142	  6	1219.8	161.7	 16
143	  6	3838.3	368.8	 16
144	  6	1813.8	297.2	 16
145	  6	1666.5	264.4	 16
146	  6	3761.3	437.6	 16
147	  6	3305.3	378.9	 16
148	  6	1501.0	263.4	 16
149	  6	1038.5	210.4	 16
150	  6	2328.0	332.6	 16
151	  6	1870.0	343.9	 16
152	  6	3750.3	640.8	 16
153	  6	1816.3	265.8	 16
154	  6	1658.0	306.5	 16
155	  6	2530.8	270.8	 16
156	  6	2008.0	216.6	 16
157	  6	4457.0	600.4	 16
158	  6	2606.3	559.8	 16
159	  6	3381.8	474.2	 16
160	  6	4225.5	414.9	 16
161	  6	5956.5	574.7	 16
162	  6	5665.0	710.5	 16
163	  6	5837.5	833.2	 16
164	  6	5152.8	530.5	 16
165	  6	2519.3	353.7	 16
166	  6	4999.3	650.9	 16
167	  6	2598.3	255.0	 16
168	  6	1461.5	187.9	 16
169	  6	3649.0	631.0	 16
170	  6	2604.0	342.6	 16
171	  6	6431.5	704.0	 16
172	  6	2577.5	405.8	 16
173	  6	1176.8	261.7	 16
174	  6	1642.5	277.0	 16
175	  6	1811.5	502.2	 16
176	  6	1056.0	230.3	 16
177	  6	938.0	173.5	 16
178	  6	1059.0	226.8	 16
179	  6	1048.0	327.0	 16
180	  6	7960.5	1180.0	 16
181	  6	2463.3	325.7	 12
182	  6	3433.3	909.5	 16
183	  6	2804.3	365.1	 16
184	  6	762.3	160.3	 16
185	  6	2975.8	488.5	 16
186	  6	2801.3	385.1	 16
187	  6	1456.0	278.1	 16
188	  6	2570.0	343.2	 16
189	  6	1688.8	330.3	 16
190	  6	11905.8	2257.6	 16
191	  6	979.5	177.8	 16
192	  6	10578.3	1439.4	 16
193	  6	3392.0	727.3	 16
194	  6	2210.0	203.0	 16
195	  6	1685.3	263.1	 16
196	  6	3459.8	501.7	 16
197	  6	5144.8	634.0	 16
198	  6	6411.5	467.4	 16
199	  6	4948.5	366.8	 16
200	  6	8775.8	748.4	 16
201	  6	5824.5	494.1	 16
202	  6	5770.0	780.8	 16
203	  6	2218.0	361.9	 16
204	  6	1157.5	221.0	 16
205	  6	820.3	143.6	 16
206	  6	1741.0	282.2	 16
207	  6	953.5	244.2	 16
208	  6	1110.5	296.9	 16
209	  6	2485.8	326.3	 16
210	  6	1911.0	319.0	 16
211	  6	1435.3	254.1	 16
212	  6	2465.0	285.3	 16
213	  6	2245.8	453.3	 16
214	  6	6341.0	968.3	 16
215	  6	1714.0	369.6	 16
216	  6	1746.3	310.4	 16
217	  6	4485.3	498.9	 16
218	  6	860.8	156.0	 16
219	  6	918.0	201.0	 16
220	  6	1387.0	256.0	 16
221	  6	1133.3	262.8	 16
222	  6	1431.3	194.1	 16
223	  6	2980.3	322.8	 16
224	  6	1346.5	264.2	 16
225	  6	692.3	165.3	 16
226	  6	1074.5	208.4	 16
227	  6	1192.3	230.5	 16
228	  6	2363.3	273.0	 16
229	  6	4681.8	441.1	 16
230	  6	1138.3	256.1	 16
231	  6	1478.0	293.5	 16
232	  6	855.5	239.8	 16
233	  6	1445.5	253.2	 16
234	  6	1212.3	263.6	 16
235	  6	2216.3	301.0	 16
236	  6	940.5	127.8	 16
237	  6	786.3	223.5	 16
238	  6	2514.3	360.9	 16
239	  6	3267.3	454.3	 16
240	  6	1244.3	282.3	 16
241	  6	856.3	138.2	 16
242	  6	1132.0	178.0	 16
243	  6	1689.0	179.8	 16
244	  6	2225.3	351.2	 16
245	  6	2475.5	441.0	 16
246	  6	1554.8	247.4	 16
247	  6	993.3	184.7	 16
248	  6	1817.0	325.3	 16
249	  6	1405.0	330.0	 16
250	  6	1206.0	237.3	 16
251	  6	1266.3	303.3	 16
252	  6	784.8	200.7	 16
253	  6	832.8	173.9	 16
254	  6	655.3	161.8	 16
255	  6	1637.0	305.3	 16
256	  6	8488.5	2010.6	 16
257	  6	880.5	123.9	 16
258	  6	829.3	163.9	 16
259	  6	910.3	173.7	 16
260	  6	791.3	124.0	 12
261	  6	850.0	140.6	 16
262	  6	1632.8	248.5	 16
263	  6	1153.5	282.8	 16
264	  6	896.5	158.2	 16
265	  6	831.5	195.5	 16
266	  6	805.0	139.0	 16
267	  6	917.0	182.8	 16
268	  6	1366.3	202.3	 16
269	  6	1304.0	299.0	 16
270	  6	1461.3	206.1	 16
271	  6	3176.0	573.8	 16
272	  6	4496.8	738.2	 16
273	  6	1587.5	182.5	 16
274	  6	1056.0	271.0	 16
275	  6	783.0	176.5	 16
276	  6	829.8	152.5	 16
277	  6	1168.5	206.8	 16
278	  6	1438.3	158.2	 16
279	  6	992.3	213.4	 16
280	  6	1892.3	280.4	 16
281	  6	18391.5	3350.5	 16
282	  6	16879.3	2595.9	 16
283	  6	6444.8	1055.7	 16
284	  6	2495.8	317.1	 16
285	  6	4410.0	503.0	 16
286	  6	1284.5	280.6	 16
287	  6	1293.5	180.8	 16
288	  6	5316.0	843.0	 16
289	  6	4659.3	457.7	 16
290	  6	8901.3	1566.3	 16
291	  6	1456.8	227.4	 16
292	  6	1417.8	165.3	 16
293	  6	1315.5	160.9	 16
294	  6	2125.0	337.6	 16
295	  6	1357.5	260.0	 16
296	  6	2132.0	463.1	 16
297	  6	3119.3	387.1	 16
298	  6	1158.8	197.8	 16
299	  6	1090.8	217.1	 16
300	  6	5714.5	905.8	 16
301	  6	1228.8	242.0	 16
302	  6	1186.0	186.4	 16
303	  6	2977.3	420.3	 16
304	  6	2120.3	332.4	 16
305	  6	1272.0	232.7	 16
306	  6	4564.5	642.7	 16
307	  6	1151.3	165.6	 16
308	  6	1128.0	264.3	 16
309	  6	1712.3	160.1	 16
310	  6	1067.3	174.9	 16
311	  6	3381.0	349.9	 16
312	  6	1012.8	145.8	 16
313	  6	1578.8	355.9	 16
314	  6	4762.0	537.1	 16
315	  6	1334.5	208.2	 16
316	  6	1896.5	166.2	 16
317	  6	1237.3	242.5	 16
318	  6	888.5	200.7	 16
319	  6	1103.8	161.6	 16
320	  6	878.8	353.0	 16
321	  6	817.8	145.0	 16
322	  6	940.3	162.0	 16
323	  6	1940.3	594.8	 16
324	  6	5461.0	1215.8	 16
325	  6	5968.0	924.4	 16
326	  6	3765.8	478.8	 16
327	  6	3085.0	390.5	 16
328	  6	3388.8	401.6	 16
329	  6	21046.0	3926.2	 16
330	  6	5994.8	753.5	 16
331	  6	5601.3	1339.9	 16
332	  6	1894.5	442.7	 16
333	  6	4157.3	607.3	 16
334	  6	1248.5	246.5	 16
335	  6	1245.8	243.7	 16
336	  6	987.5	227.9	 16
337	  6	2046.0	410.9	 16
338	  6	1226.0	176.6	 16
339	  6	1012.0	233.1	 16
340	  6	3024.3	374.7	 12
341	  6	2430.3	233.8	 16
342	  6	997.5	247.0	 16
343	  6	1082.0	200.8	 16
344	  6	1368.8	262.4	 16
345	  6	1367.0	283.7	 16
346	  6	1608.5	339.3	 16
347	  6	2702.5	375.4	 16
348	  6	1177.5	223.3	 16
349	  6	2746.3	536.5	 16
350	  6	11711.0	1329.8	 16
351	  6	12659.3	827.7	 16
352	  6	13383.3	618.6	 16
353	  6	1574.3	210.6	 16
354	  6	1087.5	203.0	 16
355	  6	31003.5	3781.7	 16
356	  6	1196.8	227.8	 16
357	  6	1309.8	224.7	 16
358	  6	1683.3	261.1	 16
359	  6	2176.0	331.8	 16
360	  6	1519.0	242.8	 16
361	  6	5842.0	430.3	 16
362	  6	4094.3	624.4	 16
363	  6	937.3	170.1	 16
364	  6	1241.5	218.0	 16
365	  6	902.5	167.3	 16
366	  6	720.8	189.1	 16
367	  6	3866.3	447.6	 16
368	  6	1818.5	294.9	 16
369	  6	1769.3	260.3	 16
370	  6	2280.8	337.4	 16
371	  6	9989.8	454.0	 16
372	  6	1833.3	224.9	 16
373	  6	2504.3	302.0	 16
374	  6	1188.3	167.4	 16
375	  6	1263.8	235.2	 16
376	  6	1439.5	224.7	 16
377	  6	2094.5	271.9	 16
378	  6	3129.3	476.6	 16
379	  6	3358.5	287.4	 16
380	  6	3533.0	369.3	 16
381	  6	2476.8	214.2	 16
382	  6	3719.5	469.0	 16
383	  6	25726.0	2794.3	 16
384	  6	1022.3	209.3	 16
385	  6	2796.3	333.4	 16
386	  6	2185.8	590.8	 16
387	  6	3060.5	480.4	 16
388	  6	3472.3	473.0	 16
389	  6	5364.3	958.4	 16
390	  6	1451.0	222.7	 16
391	  6	1794.3	231.5	 16
392	  6	6480.5	1508.7	 16
393	  6	1244.0	211.2	 16
394	  6	1645.8	186.9	 16
395	  6	1035.0	168.2	 16
396	  6	1668.3	264.9	 16
397	  6	3136.5	524.9	 16
398	  6	2099.5	400.5	 16
399	  6	1453.3	244.2	 16
400	  6	3024.0	428.6	 16
401	  6	3611.3	349.4	 16
402	  6	1365.0	204.8	 16
403	  6	890.0	182.2	 16
404	  6	1438.8	229.8	 16
405	  6	1148.0	299.7	 16
406	  6	2179.5	358.2	 16
407	  6	5354.5	623.5	 16
408	  6	3029.0	294.9	 16
409	  6	2186.0	374.5	 16
410	  6	4556.8	899.6	 16
411	  6	4910.3	767.1	 16
412	  6	2147.8	470.3	 16
413	  6	2189.8	407.7	 16
414	  6	3077.3	414.5	 16
415	  6	30246.0	2750.4	 16
416	  6	25117.8	7042.0	 16
417	  6	2148.5	295.4	 16
418	  6	5504.0	691.9	 16
419	  6	5867.8	607.5	 12
420	  6	769.8	127.7	 16
421	  6	1271.3	156.8	 16
422	  6	852.5	182.8	 16
423	  6	1351.8	192.8	 16
424	  6	1570.0	181.9	 16
425	  6	5563.3	414.7	 16
426	  6	2599.8	336.4	 16
427	  6	1245.5	248.2	 16
428	  6	2162.0	263.7	 16
429	  6	2769.3	395.9	 16
430	  6	1180.5	254.3	 16
431	  6	2101.3	256.8	 16
432	  6	7726.0	757.1	 16
433	  6	2434.5	371.4	 16
434	  6	2114.8	364.2	 16
435	  6	1141.8	211.4	 16
436	  6	929.5	145.4	 16
437	  6	1495.3	228.4	 16
438	  6	1917.3	217.5	 16
439	  6	4861.8	671.6	 16
440	  6	3901.5	560.5	 16
441	  6	3957.8	486.1	 16
442	  6	6629.3	600.6	 16
443	  6	3517.8	314.1	 16
444	  6	3322.0	445.9	 16
445	  6	4767.3	561.8	 16
446	  6	2286.8	307.8	 16
447	  6	1366.5	255.3	 16
448	  6	16371.5	2115.1	 16
449	  6	4171.5	369.9	 16
450	  6	7763.8	617.0	 16
451	  6	4224.0	414.8	 16
452	  6	5172.5	643.6	 16
453	  6	2533.5	363.0	 16
454	  6	8264.8	1030.8	 16
455	  6	1294.5	384.3	 16
456	  6	1432.3	257.3	 16
457	  6	2751.8	489.3	 16
458	  6	10406.0	885.4	 16
459	  6	4555.5	487.4	 16
460	  6	1046.8	164.2	 16
461	  6	3371.0	455.3	 16
462	  6	1661.8	195.6	 16
463	  6	4594.0	515.6	 16
464	  6	35467.5	2487.8	 16
465	  6	15468.3	903.7	 16
466	  6	3886.3	379.4	 16
467	  6	3116.0	521.1	 16
468	  6	1773.8	259.7	 16
469	  6	4143.5	440.7	 16
470	  6	1976.8	276.3	 16
471	  6	2224.8	480.6	 16
472	  6	4799.8	325.1	 16
473	  6	3280.8	301.5	 16
474	  6	14203.8	3173.3	 16
475	  6	1217.8	264.7	 16
476	  6	863.0	251.5	 16
477	  6	2574.0	308.1	 16
478	  6	2001.5	366.6	 16
479	  6	1959.5	221.5	 16
480	  6	1556.0	298.6	 16
481	  6	1772.0	206.5	 16
482	  6	4064.5	417.2	 16
483	  6	1760.3	251.0	 16
484	  6	3374.5	475.1	 16
485	  6	6646.3	435.6	 16
486	  6	2296.0	246.0	 16
487	  6	3385.5	531.1	 16
488	  6	1364.0	193.1	 16
489	  6	1827.3	181.5	 16
490	  6	1631.0	350.8	 16
491	  6	2426.3	427.7	 16
492	  6	1472.0	191.5	 16
493	  6	1039.0	223.2	 16
494	  6	1138.0	235.1	 16
495	  6	10208.8	1220.6	 16
496	  6	11883.8	1274.2	 16
497	  6	2033.0	254.5	 16
498	  6	4206.5	430.1	 12
499	  6	1261.8	137.0	 16
500	  6	2099.5	242.0	 16
501	  6	7637.0	1092.9	 16
502	  6	1658.0	263.4	 16
503	  6	4808.3	644.6	 16
504	  6	1414.8	171.1	 16
505	  6	1930.5	249.3	 16
506	  6	1652.8	258.3	 16
507	  6	2049.0	258.4	 16
508	  6	7935.0	793.2	 16
509	  6	9190.0	997.3	 16
510	  6	2437.0	220.2	 16
511	  6	3746.5	545.4	 16
512	  6	2023.5	471.0	 16
513	  6	1891.5	260.2	 16
514	  6	1084.0	177.9	 16
515	  6	1512.8	309.9	 16
516	  6	948.3	171.3	 16
517	  6	4359.3	462.0	 16
518	  6	2030.8	301.6	 16
519	  6	1836.0	330.0	 16
520	  6	1542.3	266.7	 16
521	  6	4029.0	482.6	 16
522	  6	1637.3	276.6	 16
523	  6	9388.3	650.4	 16
524	  6	13793.8	1282.8	 16
525	  6	787.8	146.1	 16
526	  6	8015.3	669.2	 16
527	  6	1514.3	285.8	 16
528	  6	1796.0	256.9	 16
529	  6	4257.5	731.7	 16
530	  6	2790.8	404.4	 16
531	  6	6272.8	664.1	 16
532	  6	4622.8	464.6	 16
533	  6	3222.8	521.8	 16
534	  6	4085.5	424.6	 16
535	  6	4086.3	357.1	 16
536	  6	27939.5	2284.0	 16
537	  6	4477.0	879.2	 16
538	  6	28976.3	3077.2	 16
539	  6	3486.8	432.8	 16
540	  6	1075.5	184.8	 16
541	  6	5587.0	366.8	 16
542	  6	2419.5	619.6	 16
543	  6	967.3	196.3	 16
544	  6	4807.3	622.3	 16
545	  6	9728.8	1343.1	 16
546	  6	10657.3	1432.2	 16
547	  6	6299.3	570.0	 16
548	  6	5647.5	637.2	 16
549	  6	5108.8	403.3	 16
550	  6	1884.8	244.5	 16
551	  6	4453.8	406.2	 16
552	  6	753.0	152.9	 16
553	  6	951.8	254.1	 16
554	  6	954.3	141.5	 16
555	  6	2214.5	486.0	 16
556	  6	2296.5	638.0	 16
557	  6	1467.3	207.0	 16
558	  6	2046.0	317.5	 16
559	  6	1748.3	287.7	 16
560	  6	5266.5	400.2	 16
561	  6	1435.3	209.7	 16
562	  6	10214.0	1330.0	 16
563	  6	2017.0	277.5	 16
564	  6	1958.5	269.0	 16
565	  6	3478.0	481.2	 16
566	  6	7105.5	825.3	 16
567	  6	2469.3	610.5	 16
568	  6	1360.3	273.9	 16
569	  6	3030.5	331.4	 16
570	  6	16126.3	1569.6	 16
571	  6	2018.3	293.8	 16
572	  6	2261.0	330.0	 16
573	  6	1549.5	266.8	 16
574	  6	2587.3	364.8	 16
575	  6	1325.0	227.4	 16
576	  6	1817.3	308.1	 16
577	  6	1041.3	192.8	 12
578	  6	1092.3	172.7	 16
579	  6	3603.8	448.3	 16
580	  6	7613.3	439.7	 16
581	  6	16077.3	1087.2	 16
582	  6	11948.5	1855.9	 16
583	  6	7411.3	1033.1	 16
584	  6	4058.0	544.6	 16
585	  6	3883.8	396.5	 16
586	  6	2872.0	654.5	 16
587	  6	3448.3	465.1	 16
588	  6	1516.5	270.6	 16
589	  6	1458.0	234.9	 16
590	  6	904.3	125.4	 16
591	  6	1062.8	172.5	 16
592	  6	7290.0	583.1	 16
593	  6	5402.5	572.4	 16
594	  6	4258.8	477.3	 16
595	  6	1416.0	240.5	 16
596	  6	1375.3	145.4	 16
597	  6	1121.8	175.2	 16
598	  6	1986.3	303.4	 16
599	  6	759.3	148.5	 16
600	  6	1313.0	426.5	 16
601	  6	2720.5	364.6	 16
602	  6	3193.8	407.7	 16
603	  6	1483.5	513.4	 16
604	  6	1122.8	209.8	 16
605	  6	793.8	221.6	 16
606	  6	1091.3	202.9	 16
607	  6	1592.5	268.7	 16
608	  6	1221.8	252.6	 16
609	  6	4193.8	474.2	 16
610	  6	903.3	250.8	 16
611	  6	1031.5	164.5	 16
612	  6	1594.5	212.0	 16
613	  6	1383.8	294.0	 16
614	  6	5498.3	591.7	 16
615	  6	1415.0	346.6	 16
616	  6	1397.3	187.0	 16
617	  6	1900.5	323.0	 16
618	  6	887.3	224.5	 16
619	  6	1082.8	222.8	 16
620	  6	846.5	161.5	 16
621	  6	924.0	111.6	 16
622	  6	1220.3	239.4	 16
623	  6	4163.3	312.0	 16
624	  6	3341.8	461.4	 16
625	  6	1313.0	236.7	 16
626	  6	25515.5	951.0	 16
627	  6	3167.5	274.8	 16
628	  6	1323.5	425.4	 16
629	  6	2819.8	331.8	 16
630	  6	1005.5	167.5	 16
631	  6	942.8	200.8	 16
632	  6	1827.3	317.9	 16
633	  6	1545.0	162.8	 16
634	  6	1595.0	335.8	 16
635	  6	1600.8	216.1	 16
636	  6	1527.8	245.3	 16
637	  6	6978.0	781.4	 16
638	  6	22875.8	1789.3	 16
639	  6	1313.3	287.3	 16
640	  6	1554.0	119.0	 16
641	  6	1338.3	354.7	 16
642	  6	876.5	166.8	 16
643	  6	2281.5	330.8	 16
644	  6	3907.5	382.1	 16
645	  6	2342.0	151.9	 16
646	  6	1161.5	225.3	 16
647	  6	968.0	195.4	 16
648	  6	4724.5	705.3	 16
649	  6	1297.8	159.2	 16
650	  6	1809.8	304.0	 16
651	  6	8546.0	466.1	 16
652	  6	3526.5	430.5	 16
653	  6	1951.8	271.2	 16
654	  6	2723.0	653.1	 16
655	  6	7428.0	660.7	 16
656	  6	6358.0	459.9	 12
657	  6	14663.5	2029.1	 16
658	  6	1786.8	365.3	 16
659	  6	5658.3	706.6	 16
660	  6	4561.5	312.8	 16
661	  6	2553.3	220.2	 16
662	  6	1937.0	294.0	 16
663	  6	1333.0	190.0	 16
664	  6	18045.3	3125.0	 16
665	  6	3396.5	311.4	 16
666	  6	5409.0	729.3	 16
667	  6	1636.5	263.6	 16
668	  6	3270.3	505.7	 16
669	  6	1985.3	282.0	 16
670	  6	1368.5	192.1	 16
671	  6	2184.8	345.3	 16
672	  6	2901.8	303.8	 16
673	  6	1214.0	144.7	 16
674	  6	1897.8	181.4	 16
675	  6	1109.3	165.7	 16
676	  6	1639.8	247.8	 16
677	  6	886.5	210.3	 16
678	  6	1229.8	176.3	 16
679	  6	19139.5	2846.2	 16
680	  6	933.8	236.3	 16
681	  6	3824.3	391.6	 16
682	  6	1849.5	250.9	 16
683	  6	2403.5	320.1	 16
684	  6	1412.8	189.3	 16
685	  6	1584.8	287.9	 16
686	  6	1349.3	219.6	 16
687	  6	1428.0	227.4	 16
688	  6	39309.0	5192.0	 16
689	  6	4822.0	600.5	 16
690	  6	3665.0	399.5	 16
691	  6	4170.5	491.6	 16
692	  6	3703.8	346.2	 16
693	  6	4800.5	529.6	 16
694	  6	1790.3	257.0	 16
695	  6	3534.5	610.9	 16
696	  6	3195.5	559.2	 16
697	  6	3131.5	513.2	 16
698	  6	1417.3	159.5	 16
699	  6	1264.0	200.9	 16
700	  6	968.0	151.9	 16
701	  6	1963.3	216.1	 16
702	  6	1700.5	353.5	 16
703	  6	3043.8	580.8	 16
704	  6	1545.8	188.5	 16
705	  6	3070.0	638.4	 16
706	  6	6517.5	659.8	 16
707	  6	6136.0	548.7	 16
708	  6	1423.0	277.4	 16
709	  6	2383.0	309.7	 16
710	  6	3717.0	498.8	 16
711	  6	46140.0	0.0	 16
  0	  7	2195.8	323.2	 16
  1	  7	3599.0	571.9	 16
  2	  7	2857.8	523.8	 16
  3	  7	6877.0	931.1	 16
  4	  7	14988.5	2337.0	 16
  5	  7	1859.3	282.6	 16
  6	  7	1271.5	248.6	 16
  7	  7	2697.0	637.4	 16
  8	  7	1735.3	395.2	 16
  9	  7	17708.3	1792.1	 16
 10	  7	3695.5	272.8	 16
 11	  7	1254.0	198.3	 16
 12	  7	46140.0	0.0	 16
 13	  7	2130.0	250.9	 16
 14	  7	2210.5	284.9	 16
 15	  7	2389.3	248.3	 16
 16	  7	2299.3	215.0	 16
 17	  7	1405.0	179.6	 16
 18	  7	2385.5	338.7	 16
 19	  7	46140.0	0.0	 16
 20	  7	46140.0	0.0	 16
 21	  7	46140.0	0.0	 12
 22	  7	3298.5	637.1	 16
 23	  7	1401.3	184.6	 16
 24	  7	46140.0	4.3	 16
 25	  7	3105.3	582.7	 16
 26	  7	46140.0	0.8	 16
 27	  7	46140.0	0.0	 16
 28	  7	3343.0	452.0	 16
 29	  7	1910.0	208.4	 16
 30	  7	3074.0	360.8	 16
 31	  7	46140.0	0.0	 16
 32	  7	46140.0	0.0	 16
 33	  7	46140.0	0.0	 16
 34	  7	2817.3	216.7	 16
 35	  7	1464.3	280.0	 16
 36	  7	46140.0	0.0	 16
 37	  7	2624.3	214.0	 16
 38	  7	2488.8	302.8	 16
 39	  7	2216.5	231.4	 16
 40	  7	2446.8	324.3	 16
 41	  7	1414.8	218.1	 16
 42	  7	46140.0	0.0	 16
 43	  7	3004.0	359.8	 16
 44	  7	46140.0	0.0	 16
 45	  7	46140.0	0.0	 16
 46	  7	2851.5	352.7	 16
 47	  7	1372.5	217.9	 16
 48	  7	2133.3	293.8	 16
 49	  7	2301.3	378.7	 16
 50	  7	46140.0	0.0	 16
 51	  7	2112.5	386.2	 16
 52	  7	2121.8	316.7	 16
 53	  7	1514.5	253.9	 16
 54	  7	46140.0	0.0	 16
 55	  7	46140.0	0.0	 16
 56	  7	46140.0	33.8	 16
 57	  7	2612.5	403.1	 16
 58	  7	2238.5	321.7	 16
 59	  7	1139.8	139.4	 16
 60	  7	1263.8	219.4	 16
 61	  7	1662.5	341.8	 16
 62	  7	46140.0	0.0	 16
 63	  7	2780.0	328.3	 16
 64	  7	2466.3	168.2	 16
 65	  7	3213.8	403.5	 16
 66	  7	46140.0	0.0	 16
 67	  7	1796.8	202.3	 16
 68	  7	46140.0	0.0	 16
 69	  7	2571.0	295.5	 16
 70	  7	2554.8	265.6	 16
 71	  7	2670.0	373.4	 16
 72	  7	2370.3	195.0	 16
 73	  7	1413.8	147.6	 16
 74	  7	2691.5	432.3	 16
 75	  7	2263.0	233.5	 16
 76	  7	2356.5	317.0	 16
 77	  7	2098.5	210.3	 16
 78	  7	2198.3	301.1	 16
 79	  7	1651.8	338.4	 16
 80	  7	46140.0	63.8	 16
 81	  7	2278.8	184.5	 16
 82	  7	2026.8	191.7	 16
 83	  7	2618.0	523.8	 16
 84	  7	46140.0	143.6	 16
 85	  7	1247.5	170.7	 16
 86	  7	2336.3	286.8	 16
 87	  7	3240.0	618.9	 16
 88	  7	46140.0	123.0	 16
 89	  7	2476.0	285.5	 16
 90	  7	2062.5	241.3	 16
 91	  7	1204.3	159.4	 16
 92	  7	2294.0	341.1	 16
 93	  7	2217.3	302.9	 16
 94	  7	2700.8	466.8	 16
 95	  7	46140.0	1712.8	 16
 96	  7	2139.3	363.5	 16
 97	  7	1338.3	209.2	 16
 98	  7	3202.0	533.3	 16
 99	  7	4969.8	410.7	 16
100	  7	4125.0	449.9	 12
101	  7	46140.0	0.0	 16
102	  7	2431.5	303.2	 16
103	  7	1036.0	145.7	 16
104	  7	2127.5	594.9	 16
105	  7	46140.0	0.0	 16
106	  7	2775.3	393.9	 16
107	  7	46140.0	0.0	 16
108	  7	2562.0	315.8	 16
109	  7	929.0	165.3	 16
110	  7	1076.5	178.0	 16
111	  7	1324.5	258.2	 16
112	  7	4345.5	623.6	 16
113	  7	1996.5	246.5	 16
114	  7	1448.8	177.7	 16
115	  7	1860.3	329.8	 16
116	  7	3505.5	359.3	 16
117	  7	4351.3	554.3	 16
118	  7	2121.3	289.4	 16
119	  7	5059.8	477.4	 16
120	  7	4358.0	494.4	 16
121	  7	12005.8	1069.8	 16
122	  7	3684.8	360.5	 16
123	  7	20762.3	2190.0	 16
124	  7	3026.0	512.9	 16
125	  7	13565.8	1125.0	 16
126	  7	8203.0	795.2	 16
127	  7	8072.3	717.8	 16
128	  7	8176.8	1057.6	 16
129	  7	7408.3	812.1	 16
130	  7	2492.3	304.6	 16
131	  7	46140.0	797.9	 16
132	  7	2260.0	319.0	 16
133	  7	37080.0	2825.6	 16
134	  7	15975.8	1215.6	 16
135	  7	11039.0	957.1	 16
136	  7	11143.0	965.9	 16
137	  7	3532.0	451.5	 16
138	  7	2493.0	322.2	 16
139	  7	2665.3	443.1	 16
140	  7	5126.0	593.0	 16
141	  7	1119.0	208.6	 16
142	  7	1922.0	354.6	 16
143	  7	7117.0	708.3	 16
144	  7	6735.0	733.3	 16
145	  7	17057.8	1303.8	 16
146	  7	1488.5	270.2	 16
147	  7	2984.3	343.5	 16
148	  7	1996.0	312.0	 16
149	  7	2412.8	260.9	 16
150	  7	1613.0	313.2	 16
151	  7	1357.0	210.6	 16
152	  7	6616.0	659.9	 16
153	  7	1678.5	253.7	 16
154	  7	4252.0	338.8	 16
155	  7	2376.3	410.9	 16
156	  7	37749.8	2473.8	 16
157	  7	38002.5	1515.4	 16
158	  7	5706.3	412.1	 16
159	  7	4746.5	583.8	 16
160	  7	3530.5	442.2	 16
161	  7	2621.8	299.9	 16
162	  7	1877.3	383.9	 16
163	  7	2470.8	435.2	 16
164	  7	3129.5	620.0	 16
165	  7	3587.3	324.7	 16
166	  7	1528.0	242.1	 16
167	  7	3538.3	562.5	 16
168	  7	2464.8	379.7	 16
169	  7	2706.3	471.7	 16
170	  7	8056.5	738.4	 16
171	  7	8186.0	759.3	 16
172	  7	1517.3	341.4	 16
173	  7	1971.8	360.3	 16
174	  7	1554.3	218.5	 16
175	  7	7287.5	869.3	 16
176	  7	2491.3	376.2	 16
177	  7	1019.5	154.6	 16
178	  7	1713.8	245.8	 16
179	  7	2074.3	349.1	 12
180	  7	6504.3	878.2	 16
181	  7	2758.8	703.6	 16
182	  7	4280.8	676.3	 16
183	  7	1312.8	155.8	 16
184	  7	1111.8	142.7	 16
185	  7	2122.5	347.7	 16
186	  7	2937.5	366.6	 16
187	  7	2141.3	213.3	 16
188	  7	3166.3	460.7	 16
189	  7	3902.0	520.4	 16
190	  7	2366.0	279.7	 16
191	  7	1423.5	165.0	 16
192	  7	2715.5	312.7	 16
193	  7	3148.3	484.7	 16
194	  7	3884.8	502.3	 16
195	  7	1492.8	199.2	 16
196	  7	1252.0	270.2	 16
197	  7	1320.3	282.0	 16
198	  7	1826.3	297.9	 16
199	  7	3488.8	533.2	 16
200	  7	3877.0	630.5	 16
201	  7	1320.0	216.7	 16
202	  7	1849.0	312.1	 16
203	  7	2216.3	339.9	 16
204	  7	2144.3	322.9	 16
205	  7	821.0	142.6	 16
206	  7	5162.3	1000.0	 16
207	  7	1538.0	309.1	 16
208	  7	2548.3	329.2	 16
209	  7	1478.5	295.4	 16
210	  7	1611.0	242.3	 16
211	  7	1906.3	271.6	 16
212	  7	1543.5	197.8	 16
213	  7	1898.0	438.4	 16
214	  7	1863.0	357.6	 16
215	  7	1535.3	364.9	 16
216	  7	1154.5	206.7	 16
217	  7	3744.5	389.8	 16
218	  7	2027.5	392.5	 16
219	  7	977.5	344.4	 16
220	  7	1477.5	221.5	 16
221	  7	3558.8	341.4	 16
222	  7	40687.8	5166.1	 16
223	  7	1899.5	312.5	 16
224	  7	1529.5	307.4	 16
225	  7	2351.0	340.5	 16
226	  7	6568.0	878.7	 16
227	  7	2592.0	260.8	 16
228	  7	2916.0	454.8	 16
229	  7	1012.0	135.4	 16
230	  7	922.8	150.4	 16
231	  7	2377.0	447.5	 16
232	  7	2951.3	438.2	 16
233	  7	2190.5	352.0	 16
234	  7	1253.5	179.5	 16
235	  7	2475.0	620.8	 16
236	  7	8277.3	1325.9	 16
237	  7	935.0	109.9	 16
238	  7	1117.3	212.0	 16
239	  7	10469.3	2076.2	 16
240	  7	977.8	220.6	 16
241	  7	1584.5	337.1	 16
242	  7	1230.0	199.8	 16
243	  7	6897.0	1813.7	 16
244	  7	1197.3	265.6	 16
245	  7	1161.5	225.7	 16
246	  7	1110.0	247.1	 16
247	  7	3960.5	638.3	 16
248	  7	1879.8	239.8	 16
249	  7	1743.5	347.4	 16
250	  7	1275.5	279.3	 16
251	  7	2680.0	339.1	 16
252	  7	5092.8	990.0	 16
253	  7	1147.3	238.9	 16
254	  7	1544.8	317.4	 16
255	  7	1304.3	228.9	 16
256	  7	1173.3	258.0	 16
257	  7	2149.8	314.6	 16
258	  7	897.8	163.2	 12
259	  7	2809.8	223.4	 16
260	  7	3317.8	714.5	 16
261	  7	3333.5	481.4	 16
262	  7	1198.5	206.0	 16
263	  7	1535.8	206.5	 16
264	  7	2224.0	225.6	 16
265	  7	1332.5	262.8	 16
266	  7	1304.3	256.5	 16
267	  7	2845.0	471.1	 16
268	  7	4590.0	774.9	 16
269	  7	1233.3	322.0	 16
270	  7	970.8	261.9	 16
271	  7	3448.0	529.7	 16
272	  7	5481.8	930.9	 16
273	  7	1296.8	270.7	 16
274	  7	2936.0	544.4	 16
275	  7	1965.3	320.2	 16
276	  7	3065.8	462.2	 16
277	  7	1838.8	254.4	 16
278	  7	3079.5	686.8	 16
279	  7	1609.8	318.6	 16
280	  7	1656.5	339.3	 16
281	  7	2008.8	329.0	 16
282	  7	30165.0	4227.6	 16
283	  7	2016.3	323.3	 16
284	  7	4373.0	692.8	 16
285	  7	1697.5	260.3	 16
286	  7	1582.8	208.2	 16
287	  7	1874.5	268.6	 16
288	  7	3677.8	497.5	 16
289	  7	3664.3	312.6	 16
290	  7	3186.5	425.1	 16
291	  7	3472.8	431.6	 16
292	  7	1048.5	264.1	 16
293	  7	2060.5	359.1	 16
294	  7	1962.5	304.1	 16
295	  7	3000.5	332.8	 16
296	  7	1635.5	244.4	 16
297	  7	1654.3	230.4	 16
298	  7	3791.0	322.0	 16
299	  7	4742.8	584.1	 16
300	  7	4538.5	687.0	 16
301	  7	5280.5	517.0	 16
302	  7	966.3	231.4	 16
303	  7	4354.3	630.0	 16
304	  7	2719.5	352.5	 16
305	  7	962.8	269.0	 16
306	  7	7859.5	797.8	 16
307	  7	1426.3	277.5	 16
308	  7	15929.5	2070.6	 16
309	  7	1216.5	169.5	 16
310	  7	1539.5	219.7	 16
311	  7	2998.5	354.2	 16
312	  7	1976.0	438.0	 16
313	  7	4014.0	535.8	 16
314	  7	4182.8	435.9	 16
315	  7	3876.8	360.8	 16
316	  7	8303.5	1471.6	 16
317	  7	1760.8	308.6	 16
318	  7	2046.8	252.3	 16
319	  7	3240.0	590.5	 16
320	  7	1052.0	141.3	 16
321	  7	2532.3	287.0	 16
322	  7	10081.0	1749.5	 16
323	  7	2641.8	277.3	 16
324	  7	6089.3	734.7	 16
325	  7	17065.5	1544.2	 16
326	  7	45309.0	6355.9	 16
327	  7	6356.0	912.4	 16
328	  7	1795.3	195.9	 16
329	  7	3517.8	441.3	 16
330	  7	4988.8	851.5	 16
331	  7	2695.8	314.5	 16
332	  7	2326.8	485.4	 16
333	  7	46140.0	0.0	 16
334	  7	46140.0	1943.8	 16
335	  7	3140.5	409.9	 16
336	  7	1031.3	179.0	 16
337	  7	1408.5	236.1	 12
338	  7	1603.0	300.6	 16
339	  7	2932.8	461.9	 16
340	  7	2751.8	474.2	 16
341	  7	1173.3	242.0	 16
342	  7	6679.5	985.0	 16
343	  7	1230.5	229.0	 16
344	  7	1979.0	265.1	 16
345	  7	2410.5	225.2	 16
346	  7	10502.3	1335.8	 16
347	  7	7131.8	459.4	 16
348	  7	4958.8	363.0	 16
349	  7	1293.0	285.4	 16
350	  7	1814.5	284.1	 16
351	  7	1112.8	292.3	 16
352	  7	7577.8	816.2	 16
353	  7	2160.0	212.4	 16
354	  7	1023.3	167.8	 16
355	  7	2159.3	234.4	 16
356	  7	3248.8	443.2	 16
357	  7	4757.8	510.6	 16
358	  7	30960.0	1754.9	 16
359	  7	25729.8	1751.1	 16
360	  7	3416.0	261.0	 16
361	  7	1022.3	155.1	 16
362	  7	1081.5	183.4	 16
363	  7	1233.5	317.0	 16
364	  7	1027.5	176.8	 16
365	  7	1410.8	166.0	 16
366	  7	4465.8	516.7	 16
367	  7	1583.0	243.0	 16
368	  7	2750.3	568.6	 16
369	  7	4311.0	370.6	 16
370	  7	4566.0	436.9	 16
371	  7	3756.3	502.7	 16
372	  7	4158.8	518.1	 16
373	  7	5023.8	518.2	 16
374	  7	1883.8	341.9	 16
375	  7	716.5	116.3	 16
376	  7	1301.5	430.7	 16
377	  7	2106.0	304.0	 16
378	  7	6495.8	860.7	 16
379	  7	10157.0	2201.7	 16
380	  7	5297.5	586.9	 16
381	  7	2891.8	237.0	 16
382	  7	3026.3	316.2	 16
383	  7	46119.3	216.8	 16
384	  7	4036.0	674.7	 16
385	  7	2168.5	233.9	 16
386	  7	1647.0	314.0	 16
387	  7	4818.5	750.6	 16
388	  7	2745.8	478.5	 16
389	  7	915.3	122.2	 16
390	  7	1336.8	209.4	 16
391	  7	3151.8	591.7	 16
392	  7	1649.8	357.7	 16
393	  7	7602.8	1430.9	 16
394	  7	3013.5	479.3	 16
395	  7	6566.8	989.7	 16
396	  7	14914.5	957.7	 16
397	  7	13542.5	2493.3	 16
398	  7	1099.5	641.9	 16
399	  7	1207.0	225.7	 16
400	  7	1764.8	438.9	 16
401	  7	31170.8	7235.4	 16
402	  7	2125.5	278.7	 16
403	  7	2921.5	462.0	 16
404	  7	1795.0	314.0	 16
405	  7	1236.5	189.6	 16
406	  7	16717.3	4695.4	 16
407	  7	3503.3	927.4	 16
408	  7	1427.8	279.1	 16
409	  7	6897.3	1709.6	 16
410	  7	2111.5	383.2	 16
411	  7	7678.0	447.7	 16
412	  7	6286.3	1462.0	 16
413	  7	14882.0	4127.1	 16
414	  7	931.8	210.4	 16
415	  7	1700.5	377.8	 16
416	  7	1454.5	361.9	 12
417	  7	2678.5	403.8	 16
418	  7	5190.8	603.9	 16
419	  7	1118.3	229.9	 16
420	  7	804.3	138.3	 16
421	  7	833.3	166.7	 16
422	  7	1014.0	277.8	 16
423	  7	3327.0	472.1	 16
424	  7	15015.5	1184.5	 16
425	  7	3872.8	370.5	 16
426	  7	6964.8	363.6	 16
427	  7	2442.0	371.7	 16
428	  7	2781.0	364.5	 16
429	  7	1317.0	219.3	 16
430	  7	1197.0	243.7	 16
431	  7	2343.5	441.1	 16
432	  7	6108.5	842.3	 16
433	  7	1238.3	230.1	 16
434	  7	3084.3	542.8	 16
435	  7	4812.5	492.9	 16
436	  7	6966.3	946.4	 16
437	  7	2704.8	454.5	 16
438	  7	46140.0	366.8	 16
439	  7	1153.0	214.7	 16
440	  7	2653.5	358.2	 16
441	  7	7545.0	1153.8	 16
442	  7	3518.3	335.3	 16
443	  7	4079.8	339.3	 16
444	  7	6919.5	845.1	 16
445	  7	1973.8	278.1	 16
446	  7	6273.8	493.3	 16
447	  7	11119.8	705.3	 16
448	  7	5275.8	432.8	 16
449	  7	12042.0	1203.3	 16
450	  7	23081.5	1245.8	 16
451	  7	2556.3	407.6	 16
452	  7	5763.0	429.5	 16
453	  7	6694.0	848.5	 16
454	  7	20158.5	1345.2	 16
455	  7	5402.5	703.2	 16
456	  7	3791.3	474.5	 16
457	  7	1745.5	337.6	 16
458	  7	1251.0	185.8	 16
459	  7	14434.0	2432.7	 16
460	  7	15512.0	2306.5	 16
461	  7	2539.8	432.4	 16
462	  7	17127.8	2737.8	 16
463	  7	919.0	117.4	 16
464	  7	1582.8	419.6	 16
465	  7	1802.3	333.7	 16
466	  7	5912.0	1087.5	 16
467	  7	4961.5	935.9	 16
468	  7	1023.0	209.5	 16
469	  7	1826.0	342.0	 16
470	  7	2884.8	444.0	 16
471	  7	2174.0	309.9	 16
472	  7	1741.5	177.8	 16
473	  7	2303.5	261.4	 16
474	  7	1162.5	323.9	 16
475	  7	3521.5	499.3	 16
476	  7	939.0	192.9	 16
477	  7	1040.3	196.5	 16
478	  7	954.0	152.9	 16
479	  7	3371.0	517.9	 16
480	  7	1644.8	224.9	 16
481	  7	2439.5	344.6	 16
482	  7	11141.0	1643.2	 16
483	  7	12997.5	1593.4	 16
484	  7	2227.8	350.4	 16
485	  7	4081.0	618.8	 16
486	  7	3190.0	414.9	 16
487	  7	4132.8	513.3	 16
488	  7	6383.8	619.5	 16
489	  7	3094.3	469.5	 16
490	  7	1764.3	377.3	 16
491	  7	1080.0	172.9	 16
492	  7	1125.3	243.2	 16
493	  7	3650.5	657.9	 16
494	  7	5959.3	828.3	 16
495	  7	42511.8	5465.4	 12
496	  7	1821.3	421.6	 16
497	  7	3326.0	436.4	 16
498	  7	1624.5	234.6	 16
499	  7	12663.5	2311.6	 16
500	  7	3329.8	577.6	 16
501	  7	2893.0	540.4	 16
502	  7	21228.8	3330.9	 16
503	  7	26269.0	3137.7	 16
504	  7	5433.5	577.7	 16
505	  7	4872.0	806.7	 16
506	  7	6665.3	667.5	 16
507	  7	6094.5	551.6	 16
508	  7	3897.0	466.2	 16
509	  7	3745.0	440.4	 16
510	  7	3316.8	302.0	 16
511	  7	5299.8	541.5	 16
512	  7	2382.3	300.5	 16
513	  7	1497.8	548.3	 16
514	  7	911.3	120.3	 16
515	  7	1775.8	260.3	 16
516	  7	1271.3	154.1	 16
517	  7	7921.0	885.6	 16
518	  7	4203.5	407.8	 16
519	  7	2797.5	451.4	 16
520	  7	1439.5	246.4	 16
521	  7	2359.5	235.1	 16
522	  7	8097.0	1231.6	 16
523	  7	3282.0	364.9	 16
524	  7	5663.8	794.4	 16
525	  7	1190.5	213.9	 16
526	  7	894.0	200.5	 16
527	  7	1207.0	249.3	 16
528	  7	1707.0	176.0	 16
529	  7	1726.0	322.2	 16
530	  7	4384.8	532.5	 16
531	  7	2901.0	393.5	 16
532	  7	2423.8	416.9	 16
533	  7	1063.5	200.9	 16
534	  7	2080.8	319.0	 16
535	  7	1499.3	225.1	 16
536	  7	9602.3	1520.3	 16
537	  7	2750.5	388.5	 16
538	  7	7099.3	965.1	 16
539	  7	8730.3	1245.1	 16
540	  7	7662.5	1400.9	 16
541	  7	2256.0	390.8	 16
542	  7	2196.8	560.8	 16
543	  7	1022.0	169.3	 16
544	  7	8911.8	1253.2	 16
545	  7	4554.8	708.0	 16
546	  7	16597.5	1898.8	 16
547	  7	1537.0	207.2	 16
548	  7	12476.0	988.8	 16
549	  7	13262.8	1113.1	 16
550	  7	2228.0	306.6	 16
551	  7	2933.3	413.8	 16
552	  7	4420.5	467.5	 16
553	  7	1965.5	348.2	 16
554	  7	2942.8	401.9	 16
555	  7	1188.0	181.7	 16
556	  7	1555.0	265.1	 16
557	  7	1392.8	209.0	 16
558	  7	11950.0	794.5	 16
559	  7	46140.0	2377.2	 16
560	  7	1018.3	196.1	 16
561	  7	3077.3	499.1	 16
562	  7	3674.0	485.6	 16
563	  7	11177.3	794.4	 16
564	  7	2941.5	475.5	 16
565	  7	10190.3	1176.4	 16
566	  7	939.5	151.0	 16
567	  7	987.0	257.0	 16
568	  7	2359.8	409.2	 16
569	  7	6114.3	632.5	 16
570	  7	2323.8	356.1	 16
571	  7	2585.0	419.0	 16
572	  7	1706.3	179.6	 16
573	  7	3284.3	556.8	 16
574	  7	1999.3	237.6	 16
575	  7	12591.3	1212.0	 12
576	  7	1162.0	193.6	 16
577	  7	13482.5	2580.5	 16
578	  7	1955.3	438.3	 16
579	  7	1912.3	375.8	 16
580	  7	12201.3	2421.8	 16
581	  7	3344.0	523.8	 16
582	  7	5028.5	716.5	 16
583	  7	924.3	215.4	 16
584	  7	9605.3	1625.7	 16
585	  7	4400.8	779.3	 16
586	  7	2402.8	309.1	 16
587	  7	2449.5	500.7	 16
588	  7	2476.8	359.0	 16
589	  7	5200.8	869.3	 16
590	  7	5172.0	573.2	 16
591	  7	1951.3	286.1	 16
592	  7	44069.0	5804.8	 16
593	  7	2399.8	431.1	 16
594	  7	1162.3	218.5	 16
595	  7	1155.0	288.7	 16
596	  7	2461.8	363.3	 16
597	  7	1289.3	172.3	 16
598	  7	1808.3	300.7	 16
599	  7	862.3	162.1	 16
600	  7	1173.0	187.4	 16
601	  7	1024.0	149.2	 16
602	  7	1505.5	331.1	 16
603	  7	2099.8	354.6	 16
604	  7	8155.0	747.3	 16
605	  7	2149.3	362.2	 16
606	  7	9846.3	1196.3	 16
607	  7	4129.3	513.6	 16
608	  7	1112.0	229.4	 16
609	  7	1842.5	338.9	 16
610	  7	874.3	118.7	 16
611	  7	1817.3	265.7	 16
612	  7	38364.0	4070.0	 16
613	  7	4095.5	708.0	 16
614	  7	1466.5	405.8	 16
615	  7	2594.5	349.6	 16
616	  7	2037.0	341.0	 16
617	  7	6125.3	538.8	 16
618	  7	20606.0	1550.8	 16
619	  7	6277.8	566.7	 16
620	  7	4882.8	660.8	 16
621	  7	8889.8	711.7	 16
622	  7	3252.0	290.2	 16
623	  7	9039.5	1037.6	 16
624	  7	1577.3	259.5	 16
625	  7	8099.5	580.3	 16
626	  7	2299.3	258.2	 16
627	  7	7576.8	656.4	 16
628	  7	7835.3	792.6	 16
629	  7	1544.0	215.5	 16
630	  7	7764.3	561.0	 16
631	  7	19218.3	1420.5	 16
632	  7	5134.0	539.2	 16
633	  7	5079.8	590.8	 16
634	  7	4889.8	444.5	 16
635	  7	1905.8	310.3	 16
636	  7	3539.0	471.6	 16
637	  7	7512.5	429.5	 16
638	  7	1332.8	246.9	 16
639	  7	6430.0	756.2	 16
640	  7	614.8	169.5	 16
641	  7	2263.5	222.6	 16
642	  7	4030.8	364.8	 16
643	  7	991.5	153.9	 16
644	  7	11882.8	1345.8	 16
645	  7	2483.0	300.0	 16
646	  7	5694.8	542.4	 16
647	  7	4265.8	399.0	 16
648	  7	7552.3	987.6	 16
649	  7	46140.0	1067.7	 16
650	  7	1865.3	302.0	 16
651	  7	2341.5	382.7	 16
652	  7	3343.8	489.2	 16
653	  7	3100.3	561.3	 16
654	  7	3182.0	587.9	 12
655	  7	1477.0	244.5	 16
656	  7	1404.3	185.1	 16
657	  7	2751.3	357.4	 16
658	  7	2137.0	325.0	 16
659	  7	3337.3	275.2	 16
660	  7	2103.8	316.5	 16
661	  7	5583.0	352.5	 16
662	  7	1471.0	256.5	 16
663	  7	5918.0	602.6	 16
664	  7	5263.5	570.6	 16
665	  7	5065.8	548.4	 16
666	  7	4447.0	346.5	 16
667	  7	6811.8	675.2	 16
668	  7	46140.0	72.2	 16
669	  7	3437.8	540.9	 16
670	  7	7301.0	698.8	 16
671	  7	3286.8	598.1	 16
672	  7	1330.5	237.4	 16
673	  7	1309.8	285.6	 16
674	  7	3342.0	452.6	 16
675	  7	1315.5	188.4	 16
676	  7	1171.8	119.1	 16
677	  7	1238.3	242.1	 16
678	  7	19323.3	2960.1	 16
679	  7	5004.8	594.1	 16
680	  7	4238.0	522.9	 16
681	  7	6514.8	590.5	 16
682	  7	1780.3	163.8	 16
683	  7	4208.0	451.4	 16
684	  7	4156.8	362.0	 16
685	  7	4674.0	471.0	 16
686	  7	6881.5	585.0	 16
687	  7	46140.0	29.6	 16
688	  7	3113.5	445.1	 16
689	  7	3637.8	549.4	 16
690	  7	19151.5	2442.5	 16
691	  7	1969.0	250.1	 16
692	  7	2435.3	281.1	 16
693	  7	11719.3	1105.3	 16
694	  7	3178.8	403.6	 16
695	  7	1163.8	190.9	 16
696	  7	1406.8	268.2	 16
697	  7	1163.5	168.1	 16
698	  7	2197.0	407.8	 16
699	  7	2121.8	306.5	 16
700	  7	2253.5	208.1	 16
701	  7	1874.8	345.9	 16
702	  7	2186.5	356.3	 16
703	  7	1310.5	205.5	 16
704	  7	1493.5	158.3	 16
705	  7	1325.3	132.3	 16
706	  7	5416.5	808.8	 16
707	  7	6048.5	683.6	 16
708	  7	1743.5	210.7	 16
709	  7	2882.3	370.1	 16
710	  7	6058.8	418.1	 16
711	  7	1826.0	133.1	 16
  0	  8	46140.0	0.0	 16
  1	  8	2254.3	320.7	 16
  2	  8	2607.3	396.3	 16
  3	  8	4933.0	733.2	 16
  4	  8	2231.0	370.7	 16
  5	  8	1243.5	158.6	 16
  6	  8	1223.3	168.4	 16
  7	  8	991.8	188.3	 16
  8	  8	1623.3	322.8	 16
  9	  8	17026.5	1322.7	 16
 10	  8	4374.3	423.2	 16
 11	  8	1259.0	196.4	 16
 12	  8	46140.0	0.0	 16
 13	  8	2336.8	227.3	 16
 14	  8	2805.0	506.0	 16
 15	  8	46140.0	0.0	 16
 16	  8	46140.0	0.0	 16
 17	  8	1657.5	259.5	 16
 18	  8	46140.0	0.0	 12
 19	  8	3418.0	1002.3	 16
 20	  8	2777.5	436.1	 16
 21	  8	3267.0	369.4	 16
 22	  8	46140.0	29.3	 16
 23	  8	1946.3	442.4	 16
 24	  8	46140.0	0.0	 16
 25	  8	46140.0	0.0	 16
 26	  8	2690.5	336.9	 16
 27	  8	2500.0	218.9	 16
 28	  8	46140.0	0.0	 16
 29	  8	1870.0	272.7	 16
 30	  8	46140.0	0.0	 16
 31	  8	3163.5	568.8	 16
 32	  8	3105.5	315.1	 16
 33	  8	3048.8	415.0	 16
 34	  8	46140.0	0.0	 16
 35	  8	1607.8	270.6	 16
 36	  8	46140.0	0.0	 16
 37	  8	2492.8	201.8	 16
 38	  8	2344.0	221.3	 16
 39	  8	2640.8	381.8	 16
 40	  8	2394.5	374.9	 16
 41	  8	1569.3	206.9	 16
 42	  8	46140.0	0.0	 16
 43	  8	46140.0	0.0	 16
 44	  8	2475.5	298.0	 16
 45	  8	2647.3	406.0	 16
 46	  8	46140.0	0.0	 16
 47	  8	1491.5	222.9	 16
 48	  8	2181.5	351.7	 16
 49	  8	2404.3	333.6	 16
 50	  8	2559.0	372.4	 16
 51	  8	2119.5	268.5	 16
 52	  8	2393.8	305.6	 16
 53	  8	1503.3	367.8	 16
 54	  8	46140.0	0.0	 16
 55	  8	2731.5	242.5	 16
 56	  8	2693.8	231.7	 16
 57	  8	46140.0	0.3	 16
 58	  8	2452.5	325.2	 16
 59	  8	1199.8	293.5	 16
 60	  8	1323.8	194.8	 16
 61	  8	1594.5	321.9	 16
 62	  8	46140.0	0.0	 16
 63	  8	46140.0	0.0	 16
 64	  8	46140.0	0.0	 16
 65	  8	46140.0	0.0	 16
 66	  8	46140.0	0.0	 16
 67	  8	2082.0	282.1	 16
 68	  8	46140.0	3.0	 16
 69	  8	2789.8	263.7	 16
 70	  8	2528.0	267.7	 16
 71	  8	46140.0	0.0	 16
 72	  8	46140.0	47.4	 16
 73	  8	1493.5	236.6	 16
 74	  8	2607.3	458.2	 16
 75	  8	46140.0	0.0	 16
 76	  8	46140.0	0.0	 16
 77	  8	46140.0	6.5	 16
 78	  8	2595.5	319.8	 16
 79	  8	1524.8	252.3	 16
 80	  8	46140.0	74.5	 16
 81	  8	2257.5	305.7	 16
 82	  8	2375.0	366.1	 16
 83	  8	2714.3	395.5	 16
 84	  8	46140.0	73.7	 16
 85	  8	1507.5	335.9	 16
 86	  8	2688.5	617.9	 16
 87	  8	2620.8	360.9	 16
 88	  8	46140.0	165.6	 16
 89	  8	2529.0	411.8	 16
 90	  8	2353.0	321.6	 16
 91	  8	1251.8	155.9	 16
 92	  8	2702.8	691.7	 16
 93	  8	46140.0	0.0	 16
 94	  8	46140.0	1234.2	 16
 95	  8	2718.0	405.7	 16
 96	  8	2172.8	337.5	 16
 97	  8	1222.5	127.6	 12
 98	  8	2665.8	395.1	 16
 99	  8	46140.0	0.0	 16
100	  8	46140.0	0.0	 16
101	  8	2847.5	565.1	 16
102	  8	2295.0	250.6	 16
103	  8	1153.5	263.9	 16
104	  8	2580.0	423.4	 16
105	  8	46140.0	0.0	 16
106	  8	46140.0	0.0	 16
107	  8	46140.0	0.0	 16
108	  8	2950.0	210.1	 16
109	  8	1109.0	176.4	 16
110	  8	1124.3	220.2	 16
111	  8	1531.5	257.6	 16
112	  8	2015.8	337.6	 16
113	  8	3438.5	486.0	 16
114	  8	1230.5	192.8	 16
115	  8	1683.0	269.4	 16
116	  8	1800.5	305.6	 16
117	  8	4732.3	605.9	 16
118	  8	2542.0	344.9	 16
119	  8	4319.3	464.3	 16
120	  8	5133.0	526.2	 16
121	  8	8439.0	710.2	 16
122	  8	4097.8	350.4	 16
123	  8	3580.0	712.8	 16
124	  8	3156.8	890.2	 16
125	  8	24313.5	1765.1	 16
126	  8	21314.0	1563.4	 16
127	  8	19820.3	997.2	 16
128	  8	20051.5	2009.5	 16
129	  8	3096.5	420.9	 16
130	  8	1756.3	383.0	 16
131	  8	18358.5	2887.0	 16
132	  8	1707.0	280.0	 16
133	  8	6660.5	647.7	 16
134	  8	46140.0	774.9	 16
135	  8	23966.5	2429.3	 16
136	  8	8706.3	1009.8	 16
137	  8	3374.8	317.8	 16
138	  8	3195.5	415.2	 16
139	  8	1677.5	301.8	 16
140	  8	1376.5	226.6	 16
141	  8	1454.0	181.5	 16
142	  8	2103.3	238.8	 16
143	  8	2460.3	298.7	 16
144	  8	2434.0	462.7	 16
145	  8	3030.8	402.9	 16
146	  8	1217.8	339.0	 16
147	  8	2264.8	328.6	 16
148	  8	987.5	183.6	 16
149	  8	1695.3	272.5	 16
150	  8	1249.5	158.3	 16
151	  8	1778.8	244.1	 16
152	  8	2086.5	309.9	 16
153	  8	1332.8	244.1	 16
154	  8	2869.0	397.4	 16
155	  8	1359.0	305.5	 16
156	  8	19968.0	958.2	 16
157	  8	19751.8	1286.8	 16
158	  8	3873.8	487.1	 16
159	  8	6149.8	580.1	 16
160	  8	3604.5	345.6	 16
161	  8	1413.3	211.4	 16
162	  8	3974.5	609.7	 16
163	  8	3379.5	656.4	 16
164	  8	1667.5	266.5	 16
165	  8	2589.5	404.6	 16
166	  8	1250.5	212.7	 16
167	  8	1432.8	404.1	 16
168	  8	2189.5	415.9	 16
169	  8	1667.3	380.0	 16
170	  8	1878.5	303.5	 16
171	  8	1560.3	244.4	 16
172	  8	1346.3	183.7	 16
173	  8	1574.8	292.5	 16
174	  8	1381.3	196.3	 16
175	  8	1669.3	319.9	 16
176	  8	1208.3	172.8	 16
177	  8	1274.0	321.8	 12
178	  8	1794.3	271.1	 16
179	  8	1985.3	309.2	 16
180	  8	7286.5	640.9	 16
181	  8	2117.5	393.6	 16
182	  8	1748.8	369.6	 16
183	  8	938.3	158.8	 16
184	  8	1268.5	190.3	 16
185	  8	2297.8	375.0	 16
186	  8	3429.0	697.0	 16
187	  8	1252.5	209.8	 16
188	  8	1313.3	128.6	 16
189	  8	5566.8	771.9	 16
190	  8	1563.3	317.9	 16
191	  8	1575.0	322.2	 16
192	  8	1360.0	278.7	 16
193	  8	1314.8	180.9	 16
194	  8	2520.5	359.6	 16
195	  8	1424.8	384.5	 16
196	  8	1455.8	246.7	 16
197	  8	1132.0	203.7	 16
198	  8	1980.3	305.0	 16
199	  8	1813.3	384.3	 16
200	  8	2968.3	338.6	 16
201	  8	1211.8	242.6	 16
202	  8	2233.3	187.1	 16
203	  8	1844.8	316.7	 16
204	  8	1717.8	324.6	 16
205	  8	1100.3	185.3	 16
206	  8	1888.0	404.6	 16
207	  8	1361.5	225.1	 16
208	  8	1323.0	314.8	 16
209	  8	802.0	111.4	 16
210	  8	1335.3	267.5	 16
211	  8	4782.8	508.8	 16
212	  8	1041.5	163.9	 16
213	  8	1839.8	310.9	 16
214	  8	1671.8	190.3	 16
215	  8	1129.3	230.0	 16
216	  8	1206.0	181.1	 16
217	  8	1133.5	185.3	 16
218	  8	1440.5	185.2	 16
219	  8	1106.5	208.0	 16
220	  8	1501.3	227.8	 16
221	  8	2296.0	405.3	 16
222	  8	1608.8	246.4	 16
223	  8	1256.0	239.2	 16
224	  8	1625.3	291.3	 16
225	  8	5060.0	1060.2	 16
226	  8	4293.0	653.9	 16
227	  8	3073.5	436.4	 16
228	  8	2217.8	238.3	 16
229	  8	1016.8	280.1	 16
230	  8	1086.5	216.2	 16
231	  8	1275.5	182.3	 16
232	  8	1029.8	153.9	 16
233	  8	1827.8	336.0	 16
234	  8	1330.8	237.5	 16
235	  8	2624.0	401.6	 16
236	  8	3483.5	534.5	 16
237	  8	1063.5	220.3	 16
238	  8	1072.5	148.8	 16
239	  8	3264.5	501.6	 16
240	  8	937.0	175.5	 16
241	  8	1694.5	226.1	 16
242	  8	1084.5	114.4	 16
243	  8	2321.5	512.9	 16
244	  8	830.8	192.6	 16
245	  8	1101.8	277.1	 16
246	  8	973.3	218.2	 16
247	  8	1222.8	193.7	 16
248	  8	1119.8	196.6	 16
249	  8	1520.5	267.0	 16
250	  8	1760.5	289.8	 16
251	  8	3715.8	453.8	 16
252	  8	3332.3	437.0	 16
253	  8	1013.8	171.7	 16
254	  8	1035.5	207.3	 16
255	  8	1434.8	328.2	 16
256	  8	1024.0	203.6	 12
257	  8	3316.3	378.0	 16
258	  8	1132.3	209.0	 16
259	  8	1649.8	291.8	 16
260	  8	1754.3	377.4	 16
261	  8	2146.3	362.3	 16
262	  8	1345.0	299.9	 16
263	  8	1134.3	216.9	 16
264	  8	1345.3	227.5	 16
265	  8	1278.5	166.1	 16
266	  8	1229.0	355.9	 16
267	  8	1087.0	194.9	 16
268	  8	2185.5	321.3	 16
269	  8	1094.5	214.5	 16
270	  8	1162.0	312.1	 16
271	  8	5986.3	627.7	 16
272	  8	3851.8	318.8	 16
273	  8	844.8	223.3	 16
274	  8	1295.3	319.2	 16
275	  8	1244.3	164.6	 16
276	  8	4763.0	580.4	 16
277	  8	2435.8	330.7	 16
278	  8	2026.8	290.6	 16
279	  8	1445.5	352.9	 16
280	  8	1047.0	169.1	 16
281	  8	1419.8	247.9	 16
282	  8	6549.0	1100.3	 16
283	  8	2741.3	412.7	 16
284	  8	1028.5	175.7	 16
285	  8	994.3	208.7	 16
286	  8	1326.3	231.6	 16
287	  8	1442.8	270.0	 16
288	  8	2213.0	381.3	 16
289	  8	4910.0	469.0	 16
290	  8	3510.5	427.0	 16
291	  8	1855.3	210.9	 16
292	  8	1082.0	217.4	 16
293	  8	3102.8	527.2	 16
294	  8	2352.0	340.3	 16
295	  8	3890.3	452.1	 16
296	  8	2028.8	295.1	 16
297	  8	1767.5	294.3	 16
298	  8	4106.8	537.3	 16
299	  8	3866.5	847.2	 16
300	  8	4434.3	419.9	 16
301	  8	2405.5	640.4	 16
302	  8	899.5	257.0	 16
303	  8	1596.5	223.3	 16
304	  8	1317.0	259.6	 16
305	  8	1303.8	299.4	 16
306	  8	7816.5	762.0	 16
307	  8	1343.8	291.1	 16
308	  8	2598.3	529.5	 16
309	  8	1415.5	302.5	 16
310	  8	1995.0	289.5	 16
311	  8	3429.5	426.0	 16
312	  8	1325.3	186.3	 16
313	  8	4861.8	452.5	 16
314	  8	7676.3	1167.9	 16
315	  8	2188.3	230.8	 16
316	  8	2814.0	510.0	 16
317	  8	1554.0	259.3	 16
318	  8	1277.5	189.5	 16
319	  8	1272.0	310.6	 16
320	  8	1005.3	247.5	 16
321	  8	4198.3	436.6	 16
322	  8	2461.5	393.4	 16
323	  8	1806.8	334.0	 16
324	  8	5405.8	663.3	 16
325	  8	11960.5	1602.4	 16
326	  8	36112.8	8261.6	 16
327	  8	3541.3	481.0	 16
328	  8	1583.5	301.7	 16
329	  8	3123.3	391.6	 16
330	  8	11089.0	1913.1	 16
331	  8	2880.5	313.3	 16
332	  8	2138.3	294.2	 16
333	  8	20409.0	2762.0	 16
334	  8	17355.8	3814.5	 16
335	  8	2352.5	242.4	 12
336	  8	1251.8	227.6	 16
337	  8	1269.8	217.3	 16
338	  8	1111.8	232.4	 16
339	  8	1285.3	333.7	 16
340	  8	2329.3	294.2	 16
341	  8	1183.3	181.1	 16
342	  8	2200.0	261.7	 16
343	  8	1020.8	155.7	 16
344	  8	1581.8	276.4	 16
345	  8	1774.3	171.5	 16
346	  8	5237.3	722.6	 16
347	  8	14488.0	1002.8	 16
348	  8	3657.8	418.3	 16
349	  8	1422.5	270.1	 16
350	  8	1940.8	398.3	 16
351	  8	1141.3	205.8	 16
352	  8	2875.5	280.4	 16
353	  8	1635.0	237.5	 16
354	  8	1090.8	168.2	 16
355	  8	2737.3	215.2	 16
356	  8	2794.0	395.6	 16
357	  8	3332.0	650.7	 16
358	  8	23244.5	1716.3	 16
359	  8	10568.3	1696.8	 16
360	  8	2267.3	556.6	 16
361	  8	895.8	135.8	 16
362	  8	1072.3	193.0	 16
363	  8	1094.3	228.7	 16
364	  8	1087.0	240.7	 16
365	  8	1112.0	237.0	 16
366	  8	4110.5	573.2	 16
367	  8	1727.3	260.6	 16
368	  8	3050.5	510.0	 16
369	  8	3870.8	301.5	 16
370	  8	2038.0	279.9	 16
371	  8	1873.3	198.0	 16
372	  8	2875.8	353.6	 16
373	  8	3756.3	415.7	 16
374	  8	1196.8	266.9	 16
375	  8	899.0	190.0	 16
376	  8	901.0	297.9	 16
377	  8	2027.3	355.6	 16
378	  8	4765.5	580.1	 16
379	  8	2442.0	286.2	 16
380	  8	4326.8	495.8	 16
381	  8	1182.0	273.6	 16
382	  8	1906.5	430.4	 16
383	  8	36407.8	1838.6	 16
384	  8	4678.8	613.0	 16
385	  8	1693.8	226.5	 16
386	  8	1732.8	348.3	 16
387	  8	6109.3	678.3	 16
388	  8	5057.8	942.9	 16
389	  8	981.8	179.7	 16
390	  8	1063.8	145.4	 16
391	  8	948.3	217.8	 16
392	  8	883.0	151.7	 16
393	  8	1922.0	247.5	 16
394	  8	3761.3	622.6	 16
395	  8	4875.8	821.6	 16
396	  8	7017.5	890.5	 16
397	  8	6062.3	880.2	 16
398	  8	1361.8	296.8	 16
399	  8	1531.3	245.5	 16
400	  8	1596.3	301.4	 16
401	  8	10224.0	1655.6	 16
402	  8	1831.5	366.0	 16
403	  8	1208.8	160.0	 16
404	  8	1666.5	286.6	 16
405	  8	756.3	145.6	 16
406	  8	1629.3	379.8	 16
407	  8	1034.8	155.8	 16
408	  8	1207.3	317.2	 16
409	  8	2592.0	296.5	 16
410	  8	2706.8	654.6	 16
411	  8	8645.3	733.9	 16
412	  8	3839.5	525.0	 16
413	  8	2319.0	524.6	 16
414	  8	1136.3	378.9	 12
415	  8	1725.0	205.8	 16
416	  8	941.0	184.9	 16
417	  8	885.3	338.9	 16
418	  8	2566.0	369.6	 16
419	  8	1085.5	212.8	 16
420	  8	880.8	151.9	 16
421	  8	1026.3	182.1	 16
422	  8	1018.3	153.8	 16
423	  8	2994.5	515.8	 16
424	  8	14541.5	1093.6	 16
425	  8	3138.3	284.8	 16
426	  8	9270.5	804.6	 16
427	  8	1382.5	239.8	 16
428	  8	1006.5	218.8	 16
429	  8	1954.5	349.1	 16
430	  8	1572.8	195.4	 16
431	  8	1646.5	205.0	 16
432	  8	1654.5	261.0	 16
433	  8	1039.3	288.4	 16
434	  8	1908.5	220.8	 16
435	  8	2325.8	349.0	 16
436	  8	2056.5	363.0	 16
437	  8	4485.5	944.9	 16
438	  8	11885.0	1014.2	 16
439	  8	1821.8	188.6	 16
440	  8	1958.8	293.0	 16
441	  8	1400.3	251.4	 16
442	  8	1043.5	247.0	 16
443	  8	2274.3	245.0	 16
444	  8	2675.8	228.0	 16
445	  8	1426.5	225.9	 16
446	  8	2974.5	482.5	 16
447	  8	3389.3	524.7	 16
448	  8	4829.8	623.5	 16
449	  8	45587.5	1625.9	 16
450	  8	9159.0	826.9	 16
451	  8	1363.8	263.1	 16
452	  8	4361.3	735.6	 16
453	  8	2563.0	323.7	 16
454	  8	8052.3	648.2	 16
455	  8	1970.5	207.2	 16
456	  8	2598.3	340.2	 16
457	  8	926.0	128.0	 16
458	  8	1608.3	278.7	 16
459	  8	2231.8	327.4	 16
460	  8	6113.3	740.4	 16
461	  8	1104.0	284.7	 16
462	  8	2130.3	354.1	 16
463	  8	1259.5	223.1	 16
464	  8	893.3	142.7	 16
465	  8	1230.0	204.5	 16
466	  8	1526.3	250.9	 16
467	  8	3573.3	452.2	 16
468	  8	1588.8	314.6	 16
469	  8	1131.0	132.5	 16
470	  8	1775.8	339.1	 16
471	  8	1234.5	667.0	 16
472	  8	3888.8	562.8	 16
473	  8	7066.8	709.3	 16
474	  8	963.5	221.3	 16
475	  8	1320.3	200.5	 16
476	  8	884.5	220.9	 16
477	  8	1132.0	215.4	 16
478	  8	1647.0	731.8	 16
479	  8	915.0	232.3	 16
480	  8	937.0	292.2	 16
481	  8	1432.3	293.3	 16
482	  8	1987.0	336.9	 16
483	  8	4168.5	520.4	 16
484	  8	5076.5	684.5	 16
485	  8	6059.8	580.7	 16
486	  8	3318.8	390.6	 16
487	  8	5057.5	656.9	 16
488	  8	4192.3	516.8	 16
489	  8	2158.8	234.6	 16
490	  8	2783.8	314.4	 16
491	  8	1161.5	145.4	 16
492	  8	1076.5	177.6	 16
493	  8	4468.3	301.4	 12
494	  8	7786.5	681.2	 16
495	  8	10739.5	1196.1	 16
496	  8	1469.5	365.9	 16
497	  8	1931.0	357.1	 16
498	  8	1426.8	185.9	 16
499	  8	3065.8	487.9	 16
500	  8	1404.0	247.3	 16
501	  8	3676.8	384.1	 16
502	  8	5990.3	734.7	 16
503	  8	6460.8	597.5	 16
504	  8	3251.5	403.4	 16
505	  8	1709.8	186.9	 16
506	  8	3328.0	532.4	 16
507	  8	3981.8	804.8	 16
508	  8	2188.5	309.2	 16
509	  8	2019.0	388.5	 16
510	  8	2075.5	439.6	 16
511	  8	2179.3	407.9	 16
512	  8	1263.3	255.4	 16
513	  8	1124.3	186.1	 16
514	  8	636.0	108.0	 16
515	  8	859.3	101.4	 16
516	  8	892.0	237.5	 16
517	  8	1402.8	195.1	 16
518	  8	3111.3	553.7	 16
519	  8	6401.8	660.5	 16
520	  8	3237.5	426.7	 16
521	  8	1062.5	240.1	 16
522	  8	3555.0	430.4	 16
523	  8	3081.0	464.6	 16
524	  8	3754.5	449.3	 16
525	  8	968.3	215.1	 16
526	  8	746.8	158.3	 16
527	  8	1275.8	230.1	 16
528	  8	1806.0	322.9	 16
529	  8	1457.3	246.2	 16
530	  8	4141.8	557.1	 16
531	  8	6898.5	958.5	 16
532	  8	1946.0	258.6	 16
533	  8	1329.5	212.2	 16
534	  8	879.8	178.8	 16
535	  8	1316.5	356.6	 16
536	  8	1740.5	287.0	 16
537	  8	1689.3	264.5	 16
538	  8	11380.5	1344.2	 16
539	  8	8917.3	873.2	 16
540	  8	6418.5	682.6	 16
541	  8	1973.5	284.2	 16
542	  8	1174.0	485.6	 16
543	  8	1096.8	180.2	 16
544	  8	2215.3	375.2	 16
545	  8	1949.8	273.1	 16
546	  8	2423.5	523.9	 16
547	  8	1107.5	223.3	 16
548	  8	9114.5	1255.4	 16
549	  8	3483.3	627.8	 16
550	  8	1336.0	295.4	 16
551	  8	3050.8	510.6	 16
552	  8	4199.0	406.9	 16
553	  8	4135.5	453.1	 16
554	  8	1661.5	225.9	 16
555	  8	970.0	327.3	 16
556	  8	1363.3	265.0	 16
557	  8	1171.8	200.3	 16
558	  8	8963.3	921.3	 16
559	  8	19236.8	3213.1	 16
560	  8	1020.8	283.5	 16
561	  8	3230.3	461.5	 16
562	  8	3122.3	622.8	 16
563	  8	20452.8	1827.9	 16
564	  8	2129.5	298.8	 16
565	  8	1783.3	266.0	 16
566	  8	1191.5	216.4	 16
567	  8	1445.3	479.3	 16
568	  8	1161.8	218.8	 16
569	  8	6037.8	576.1	 16
570	  8	2264.8	439.3	 16
571	  8	1319.3	302.4	 16
572	  8	2960.0	320.5	 12
573	  8	3316.0	400.2	 16
574	  8	1894.3	221.1	 16
575	  8	2562.0	469.9	 16
576	  8	1481.5	244.6	 16
577	  8	1997.0	409.0	 16
578	  8	1122.3	241.5	 16
579	  8	1049.3	202.7	 16
580	  8	3246.5	661.0	 16
581	  8	1803.5	328.0	 16
582	  8	1832.3	4353.3	 16
583	  8	1224.5	189.0	 16
584	  8	1820.0	392.3	 16
585	  8	1937.5	199.9	 16
586	  8	932.5	168.1	 16
587	  8	1239.0	221.2	 16
588	  8	1168.0	307.3	 16
589	  8	3577.5	632.2	 16
590	  8	4170.3	812.3	 16
591	  8	1777.3	330.7	 16
592	  8	6673.3	1426.5	 16
593	  8	1656.5	274.4	 16
594	  8	993.3	133.4	 16
595	  8	893.8	144.8	 16
596	  8	4125.5	642.8	 16
597	  8	1213.5	222.3	 16
598	  8	2079.0	591.0	 16
599	  8	941.3	187.1	 16
600	  8	976.0	142.0	 16
601	  8	1194.8	266.4	 16
602	  8	850.3	193.0	 16
603	  8	1811.5	300.1	 16
604	  8	3838.8	430.8	 16
605	  8	1305.8	253.8	 16
606	  8	1166.8	282.2	 16
607	  8	2071.8	423.3	 16
608	  8	810.0	179.7	 16
609	  8	2143.0	309.7	 16
610	  8	932.3	160.6	 16
611	  8	1260.8	209.5	 16
612	  8	10382.0	1126.8	 16
613	  8	1248.0	261.5	 16
614	  8	1480.8	308.6	 16
615	  8	4611.5	575.6	 16
616	  8	2386.5	393.3	 16
617	  8	5808.5	574.8	 16
618	  8	1467.8	198.4	 16
619	  8	3844.5	601.8	 16
620	  8	997.3	206.8	 16
621	  8	3781.8	378.3	 16
622	  8	1575.0	269.7	 16
623	  8	2774.3	317.4	 16
624	  8	1583.8	260.0	 16
625	  8	3615.8	672.0	 16
626	  8	1793.0	282.5	 16
627	  8	9691.3	1149.1	 16
628	  8	5334.8	743.6	 16
629	  8	1023.3	313.9	 16
630	  8	7656.3	958.1	 16
631	  8	17484.3	1933.9	 16
632	  8	2296.8	318.4	 16
633	  8	2471.8	280.5	 16
634	  8	4183.5	278.5	 16
635	  8	1683.8	235.0	 16
636	  8	1095.5	316.9	 16
637	  8	2048.3	376.0	 16
638	  8	939.0	173.0	 16
639	  8	1243.0	204.8	 16
640	  8	740.5	156.4	 16
641	  8	2300.5	334.4	 16
642	  8	5756.0	741.6	 16
643	  8	812.8	179.0	 16
644	  8	9667.8	1212.1	 16
645	  8	2616.5	230.1	 16
646	  8	7668.0	1050.7	 16
647	  8	3965.8	393.3	 16
648	  8	5544.3	876.6	 16
649	  8	33139.3	5690.9	 16
650	  8	1560.5	276.2	 16
651	  8	1198.0	219.7	 12
652	  8	1626.5	298.4	 16
653	  8	1897.0	251.7	 16
654	  8	1059.5	164.9	 16
655	  8	1090.5	203.2	 16
656	  8	1209.5	228.2	 16
657	  8	959.3	169.8	 16
658	  8	1506.8	284.9	 16
659	  8	6221.8	564.5	 16
660	  8	1368.5	307.8	 16
661	  8	1842.8	251.6	 16
662	  8	978.0	232.8	 16
663	  8	1563.3	202.9	 16
664	  8	2200.0	314.3	 16
665	  8	3575.0	414.4	 16
666	  8	4072.8	602.1	 16
667	  8	13426.3	862.8	 16
668	  8	7596.8	998.0	 16
669	  8	2933.3	254.2	 16
670	  8	3800.3	460.0	 16
671	  8	1014.3	156.7	 16
672	  8	1519.8	247.2	 16
673	  8	1190.8	119.0	 16
674	  8	1037.5	121.6	 16
675	  8	1175.3	218.7	 16
676	  8	823.8	109.1	 16
677	  8	1011.0	175.2	 16
678	  8	9051.0	1430.6	 16
679	  8	1791.8	336.0	 16
680	  8	2784.0	285.7	 16
681	  8	3193.3	371.2	 16
682	  8	2468.5	416.1	 16
683	  8	7987.8	667.5	 16
684	  8	3314.0	230.9	 16
685	  8	3721.5	345.1	 16
686	  8	6068.8	516.3	 16
687	  8	25124.8	2446.1	 16
688	  8	3143.5	390.0	 16
689	  8	2218.5	380.7	 16
690	  8	8194.0	1156.6	 16
691	  8	3161.0	444.3	 16
692	  8	3358.5	619.3	 16
693	  8	1720.5	294.7	 16
694	  8	1023.5	238.9	 16
695	  8	1072.5	212.8	 16
696	  8	931.8	148.1	 16
697	  8	1108.8	144.1	 16
698	  8	1450.5	389.4	 16
699	  8	1612.0	463.5	 16
700	  8	1298.0	290.4	 16
701	  8	1291.5	267.3	 16
702	  8	1640.3	160.0	 16
703	  8	1293.5	237.0	 16
704	  8	1350.8	216.1	 16
705	  8	1303.3	244.0	 16
706	  8	3830.0	284.5	 16
707	  8	5096.8	815.5	 16
708	  8	1331.5	217.8	 16
709	  8	1986.8	418.7	 16
710	  8	1863.0	296.1	 16
711	  8	46140.0	0.0	 16
  0	  9	2338.5	273.2	 16
  1	  9	7955.0	808.6	 16
  2	  9	2352.5	408.8	 16
  3	  9	5663.8	902.1	 16
  4	  9	1105.0	203.8	 16
  5	  9	1109.0	235.0	 16
  6	  9	3907.8	386.5	 16
  7	  9	1595.5	370.5	 16
  8	  9	1045.5	150.2	 16
  9	  9	1636.5	289.1	 16
 10	  9	5501.3	894.5	 16
 11	  9	1181.8	252.6	 16
 12	  9	46140.0	0.0	 16
 13	  9	2694.3	437.9	 16
 14	  9	2430.5	312.9	 16
 15	  9	2899.0	538.3	 16
 16	  9	46140.0	0.0	 12
 17	  9	2249.8	805.9	 16
 18	  9	46140.0	131.0	 16
 19	  9	46140.0	0.0	 16
 20	  9	46140.0	0.0	 16
 21	  9	46140.0	0.0	 16
 22	  9	3080.5	435.1	 16
 23	  9	1414.5	187.3	 16
 24	  9	46140.0	0.8	 16
 25	  9	2840.8	503.7	 16
 26	  9	2451.0	289.1	 16
 27	  9	2463.3	271.9	 16
 28	  9	46140.0	0.0	 16
 29	  9	1995.0	387.1	 16
 30	  9	46140.0	0.0	 16
 31	  9	46140.0	0.0	 16
 32	  9	46140.0	0.0	 16
 33	  9	46140.0	0.0	 16
 34	  9	2884.0	272.1	 16
 35	  9	1524.5	118.5	 16
 36	  9	46140.0	0.0	 16
 37	  9	3266.3	618.8	 16
 38	  9	2797.8	362.2	 16
 39	  9	2738.0	300.0	 16
 40	  9	3123.5	460.8	 16
 41	  9	1855.3	217.0	 16
 42	  9	46140.0	0.0	 16
 43	  9	2744.5	382.3	 16
 44	  9	2578.5	355.1	 16
 45	  9	2752.0	409.8	 16
 46	  9	46140.0	0.0	 16
 47	  9	1615.5	220.0	 16
 48	  9	2429.5	406.8	 16
 49	  9	2381.3	337.4	 16
 50	  9	46140.0	0.0	 16
 51	  9	2254.3	313.2	 16
 52	  9	2558.8	304.4	 16
 53	  9	1545.8	180.1	 16
 54	  9	46140.0	0.0	 16
 55	  9	46140.0	0.0	 16
 56	  9	46140.0	36.5	 16
 57	  9	2756.8	503.0	 16
 58	  9	2706.0	405.2	 16
 59	  9	978.0	132.9	 16
 60	  9	1404.0	273.3	 16
 61	  9	1478.8	252.9	 16
 62	  9	46140.0	0.0	 16
 63	  9	3185.8	456.3	 16
 64	  9	2643.5	302.2	 16
 65	  9	3055.8	637.2	 16
 66	  9	46140.0	0.0	 16
 67	  9	1716.8	276.1	 16
 68	  9	46140.0	8.5	 16
 69	  9	2981.0	351.2	 16
 70	  9	2621.8	307.6	 16
 71	  9	2915.8	448.3	 16
 72	  9	46140.0	98.2	 16
 73	  9	1405.0	237.2	 16
 74	  9	2128.8	286.0	 16
 75	  9	2357.8	307.0	 16
 76	  9	2410.8	354.7	 16
 77	  9	2484.8	380.3	 16
 78	  9	2363.0	335.3	 16
 79	  9	1616.3	308.1	 16
 80	  9	46140.0	137.7	 16
 81	  9	2537.3	377.0	 16
 82	  9	2115.8	275.0	 16
 83	  9	2751.0	576.2	 16
 84	  9	46140.0	297.7	 16
 85	  9	1805.5	383.8	 16
 86	  9	2253.8	247.5	 16
 87	  9	2417.3	420.6	 16
 88	  9	46140.0	108.9	 16
 89	  9	2583.8	352.0	 16
 90	  9	2102.3	327.2	 16
 91	  9	1357.3	214.2	 16
 92	  9	2148.3	200.7	 16
 93	  9	2690.8	389.3	 16
 94	  9	2668.3	623.4	 16
 95	  9	46140.0	0.0	 12
 96	  9	2162.3	446.4	 16
 97	  9	1186.8	189.2	 16
 98	  9	2310.5	369.0	 16
 99	  9	2395.3	284.7	 16
100	  9	2565.8	468.0	 16
101	  9	46140.0	0.0	 16
102	  9	2652.0	402.0	 16
103	  9	1268.3	190.1	 16
104	  9	46140.0	0.0	 16
105	  9	2416.3	226.9	 16
106	  9	2369.5	418.8	 16
107	  9	2660.5	349.5	 16
108	  9	46140.0	0.0	 16
109	  9	1403.0	255.4	 16
110	  9	938.0	155.4	 16
111	  9	8722.3	897.5	 16
112	  9	25837.0	1679.9	 16
113	  9	10121.3	1444.9	 16
114	  9	3441.5	435.7	 16
115	  9	1494.8	234.7	 16
116	  9	2145.0	217.4	 16
117	  9	1289.5	292.3	 16
118	  9	1989.5	272.4	 16
119	  9	3311.0	517.4	 16
120	  9	6095.3	684.3	 16
121	  9	2744.0	372.4	 16
122	  9	1255.5	232.0	 16
123	  9	1828.5	359.5	 16
124	  9	5227.5	722.9	 16
125	  9	1382.5	317.2	 16
126	  9	1774.3	541.6	 16
127	  9	9728.5	2001.3	 16
128	  9	1021.3	255.9	 16
129	  9	2216.8	250.7	 16
130	  9	1775.5	161.2	 16
131	  9	3621.8	402.7	 16
132	  9	24604.8	2189.3	 16
133	  9	2475.3	280.8	 16
134	  9	1307.3	234.7	 16
135	  9	1004.0	181.3	 16
136	  9	2476.3	307.2	 16
137	  9	2107.8	295.7	 16
138	  9	1047.0	138.0	 16
139	  9	1474.0	234.0	 16
140	  9	1409.8	298.0	 16
141	  9	1959.3	340.8	 16
142	  9	1695.3	236.1	 16
143	  9	8135.3	769.2	 16
144	  9	2395.5	226.3	 16
145	  9	3673.8	409.6	 16
146	  9	1755.3	175.2	 16
147	  9	1641.0	203.1	 16
148	  9	3656.3	592.3	 16
149	  9	1825.3	306.3	 16
150	  9	7143.8	690.3	 16
151	  9	1130.0	208.4	 16
152	  9	46140.0	0.0	 16
153	  9	10469.8	1113.1	 16
154	  9	6759.0	546.6	 16
155	  9	46006.5	1600.8	 16
156	  9	10580.3	2229.0	 16
157	  9	21117.5	2427.1	 16
158	  9	4090.3	279.7	 16
159	  9	12190.5	927.5	 16
160	  9	30447.5	2191.6	 16
161	  9	1121.3	252.8	 16
162	  9	1321.0	253.0	 16
163	  9	2082.5	264.2	 16
164	  9	2926.8	385.7	 16
165	  9	14352.5	1382.6	 16
166	  9	2524.8	331.8	 16
167	  9	2501.5	319.8	 16
168	  9	3511.0	995.5	 16
169	  9	7265.3	818.8	 16
170	  9	2082.3	341.3	 16
171	  9	1588.0	272.0	 16
172	  9	3597.8	467.5	 16
173	  9	3164.0	332.6	 16
174	  9	7332.5	578.2	 12
175	  9	3941.3	640.7	 16
176	  9	3513.8	467.5	 16
177	  9	1268.8	294.3	 16
178	  9	1008.8	181.8	 16
179	  9	917.8	200.5	 16
180	  9	1042.8	217.8	 16
181	  9	1502.3	217.6	 16
182	  9	1453.5	268.1	 16
183	  9	1228.5	233.1	 16
184	  9	1579.3	237.0	 16
185	  9	1574.5	321.1	 16
186	  9	1588.8	249.0	 16
187	  9	1569.5	233.8	 16
188	  9	1448.5	281.9	 16
189	  9	1763.0	347.9	 16
190	  9	1565.5	240.2	 16
191	  9	12648.8	1551.2	 16
192	  9	12379.8	2013.0	 16
193	  9	1556.8	274.7	 16
194	  9	764.3	164.4	 16
195	  9	31152.0	4115.1	 16
196	  9	1850.0	221.0	 16
197	  9	1303.8	291.1	 16
198	  9	5686.3	827.1	 16
199	  9	2884.8	342.5	 16
200	  9	1079.0	188.7	 16
201	  9	5042.5	718.3	 16
202	  9	918.8	185.6	 16
203	  9	1209.8	222.3	 16
204	  9	3216.0	339.8	 16
205	  9	6113.3	991.7	 16
206	  9	11666.5	1249.2	 16
207	  9	2468.3	371.9	 16
208	  9	3859.0	629.8	 16
209	  9	969.0	201.0	 16
210	  9	4574.3	472.8	 16
211	  9	2098.0	377.3	 16
212	  9	4852.3	524.2	 16
213	  9	2934.5	345.6	 16
214	  9	2911.0	369.7	 16
215	  9	1817.3	270.7	 16
216	  9	3173.8	311.0	 16
217	  9	10853.8	950.9	 16
218	  9	1277.8	209.0	 16
219	  9	1082.8	220.4	 16
220	  9	2866.5	316.9	 16
221	  9	2580.3	412.4	 16
222	  9	1884.0	359.2	 16
223	  9	4348.0	353.0	 16
224	  9	3382.8	386.7	 16
225	  9	3093.3	388.8	 16
226	  9	3804.5	629.9	 16
227	  9	3511.3	581.2	 16
228	  9	754.8	125.0	 16
229	  9	5549.8	915.3	 16
230	  9	2069.5	363.3	 16
231	  9	7969.3	1114.5	 16
232	  9	3401.5	288.8	 16
233	  9	8661.8	740.4	 16
234	  9	1653.0	309.0	 16
235	  9	4470.3	550.9	 16
236	  9	2560.8	370.2	 16
237	  9	4626.5	487.1	 16
238	  9	7876.3	973.5	 16
239	  9	4800.0	771.0	 16
240	  9	4410.8	635.3	 16
241	  9	3755.0	627.8	 16
242	  9	1083.3	184.0	 16
243	  9	1423.8	195.3	 16
244	  9	1982.3	437.8	 16
245	  9	2815.5	583.3	 16
246	  9	976.0	208.2	 16
247	  9	2486.3	439.6	 16
248	  9	3046.8	696.5	 16
249	  9	1561.8	251.6	 16
250	  9	2151.8	329.8	 16
251	  9	4846.3	791.3	 16
252	  9	5368.0	1050.3	 16
253	  9	6317.0	448.9	 12
254	  9	2401.5	329.1	 16
255	  9	867.0	171.6	 16
256	  9	1182.5	224.2	 16
257	  9	1915.0	330.0	 16
258	  9	7110.3	742.3	 16
259	  9	1866.0	331.5	 16
260	  9	2504.8	374.4	 16
261	  9	2167.0	385.1	 16
262	  9	2261.3	267.8	 16
263	  9	1086.5	215.6	 16
264	  9	1168.0	224.4	 16
265	  9	1162.3	195.8	 16
266	  9	8680.3	928.9	 16
267	  9	9059.5	1040.2	 16
268	  9	2060.5	373.1	 16
269	  9	45798.5	4315.4	 16
270	  9	946.3	173.8	 16
271	  9	1280.3	170.2	 16
272	  9	1102.0	187.5	 16
273	  9	1467.5	287.2	 16
274	  9	1279.0	239.5	 16
275	  9	1635.3	278.2	 16
276	  9	760.5	162.3	 16
277	  9	1067.0	220.1	 16
278	  9	1780.5	403.3	 16
279	  9	1322.5	264.3	 16
280	  9	1074.0	173.7	 16
281	  9	1299.5	176.2	 16
282	  9	2758.5	497.8	 16
283	  9	736.8	124.1	 16
284	  9	1435.5	270.2	 16
285	  9	2130.3	421.0	 16
286	  9	942.5	94.7	 16
287	  9	1052.5	187.0	 16
288	  9	3506.8	416.1	 16
289	  9	3059.3	605.0	 16
290	  9	1874.3	373.2	 16
291	  9	3985.8	457.4	 16
292	  9	8752.3	1249.0	 16
293	  9	2019.8	467.4	 16
294	  9	16360.5	1703.9	 16
295	  9	12535.5	1010.5	 16
296	  9	3254.5	393.8	 16
297	  9	8802.5	1276.4	 16
298	  9	1826.0	234.4	 16
299	  9	3070.5	333.6	 16
300	  9	11290.5	2122.7	 16
301	  9	2178.8	379.7	 16
302	  9	898.3	141.2	 16
303	  9	1300.0	177.0	 16
304	  9	2540.0	344.1	 16
305	  9	12467.8	1448.9	 16
306	  9	2325.5	330.7	 16
307	  9	2059.5	293.3	 16
308	  9	38400.3	6338.3	 16
309	  9	10157.3	997.7	 16
310	  9	43010.3	6294.7	 16
311	  9	17924.0	2955.3	 16
312	  9	5815.0	1193.9	 16
313	  9	3805.8	936.3	 16
314	  9	6344.3	1132.9	 16
315	  9	1765.3	168.9	 16
316	  9	4614.8	931.2	 16
317	  9	10490.8	1973.9	 16
318	  9	1319.3	254.6	 16
319	  9	1068.3	156.9	 16
320	  9	4186.0	725.7	 16
321	  9	3230.0	446.1	 16
322	  9	2513.0	329.6	 16
323	  9	1390.5	324.3	 16
324	  9	1386.3	262.2	 16
325	  9	1542.8	261.8	 16
326	  9	1186.0	235.0	 16
327	  9	1417.0	277.2	 16
328	  9	28157.8	5771.5	 16
329	  9	2995.3	364.3	 16
330	  9	2684.8	426.4	 16
331	  9	1497.5	214.3	 16
332	  9	6570.0	685.0	 12
333	  9	7598.8	704.3	 16
334	  9	1581.3	203.7	 16
335	  9	960.0	203.6	 16
336	  9	1127.3	227.4	 16
337	  9	912.0	131.0	 16
338	  9	1404.8	231.4	 16
339	  9	2694.5	365.6	 16
340	  9	2243.5	429.5	 16
341	  9	1237.8	159.4	 16
342	  9	5532.3	768.1	 16
343	  9	7342.3	1506.2	 16
344	  9	14722.8	1890.7	 16
345	  9	1192.0	187.2	 16
346	  9	15528.3	2809.2	 16
347	  9	3486.8	353.5	 16
348	  9	46033.8	4418.5	 16
349	  9	3033.8	431.2	 16
350	  9	10281.0	2128.0	 16
351	  9	5088.8	875.1	 16
352	  9	5397.5	784.6	 16
353	  9	8833.3	1935.5	 16
354	  9	1699.3	244.0	 16
355	  9	3738.3	529.5	 16
356	  9	18745.3	1771.1	 16
357	  9	2621.3	519.0	 16
358	  9	2936.3	346.8	 16
359	  9	4464.5	494.1	 16
360	  9	1561.8	392.5	 16
361	  9	1811.3	339.2	 16
362	  9	1214.3	264.4	 16
363	  9	4569.3	622.0	 16
364	  9	1078.5	279.0	 16
365	  9	1108.8	210.4	 16
366	  9	707.3	204.6	 16
367	  9	895.3	191.7	 16
368	  9	1762.5	375.0	 16
369	  9	2982.3	402.1	 16
370	  9	5295.5	616.1	 16
371	  9	4470.3	491.9	 16
372	  9	1875.3	229.9	 16
373	  9	1014.5	167.4	 16
374	  9	1574.8	351.4	 16
375	  9	1817.3	231.4	 16
376	  9	2247.3	363.9	 16
377	  9	25495.3	3078.1	 16
378	  9	46140.0	4711.2	 16
379	  9	5313.8	543.9	 16
380	  9	837.3	136.8	 16
381	  9	989.3	163.8	 16
382	  9	4052.0	372.2	 16
383	  9	6475.5	706.1	 16
384	  9	8368.5	463.9	 16
385	  9	6628.0	1075.4	 16
386	  9	4857.0	1520.6	 16
387	  9	10567.3	892.9	 16
388	  9	3041.5	486.3	 16
389	  9	1467.3	223.2	 16
390	  9	4153.5	967.5	 16
391	  9	3144.0	334.5	 16
392	  9	1935.8	374.4	 16
393	  9	1050.3	166.5	 16
394	  9	13612.3	2624.7	 16
395	  9	5745.8	1141.1	 16
396	  9	860.3	180.6	 16
397	  9	1291.3	266.9	 16
398	  9	4433.3	894.9	 16
399	  9	1154.5	266.7	 16
400	  9	994.0	211.0	 16
401	  9	1661.8	278.9	 16
402	  9	3730.3	876.7	 16
403	  9	1873.3	384.4	 16
404	  9	1857.0	280.1	 16
405	  9	3804.0	893.2	 16
406	  9	2688.5	704.6	 16
407	  9	3244.8	857.7	 16
408	  9	1813.5	288.7	 16
409	  9	1826.8	337.7	 16
410	  9	1770.0	633.4	 16
411	  9	6000.8	789.5	 12
412	  9	5238.8	493.7	 16
413	  9	5519.0	544.7	 16
414	  9	3563.3	272.1	 16
415	  9	7660.8	633.6	 16
416	  9	1439.5	281.6	 16
417	  9	1603.8	206.5	 16
418	  9	647.0	121.2	 16
419	  9	8152.8	930.6	 16
420	  9	18247.5	1132.6	 16
421	  9	3111.0	369.1	 16
422	  9	822.0	138.2	 16
423	  9	17148.0	1489.1	 16
424	  9	5448.0	666.9	 16
425	  9	1369.0	197.0	 16
426	  9	1731.0	327.1	 16
427	  9	1077.8	212.6	 16
428	  9	1764.8	350.4	 16
429	  9	856.5	255.4	 16
430	  9	895.3	140.8	 16
431	  9	1007.5	138.3	 16
432	  9	905.8	179.9	 16
433	  9	19783.5	1828.2	 16
434	  9	1100.3	196.5	 16
435	  9	790.8	119.8	 16
436	  9	1032.5	196.6	 16
437	  9	1013.3	183.1	 16
438	  9	3726.0	476.4	 16
439	  9	3991.0	441.8	 16
440	  9	6489.5	651.9	 16
441	  9	3284.5	363.7	 16
442	  9	3327.3	424.1	 16
443	  9	8710.5	873.6	 16
444	  9	8108.0	764.6	 16
445	  9	1756.3	379.3	 16
446	  9	4017.8	347.1	 16
447	  9	3240.0	397.6	 16
448	  9	1393.8	211.7	 16
449	  9	657.0	146.5	 16
450	  9	1649.8	180.2	 16
451	  9	5177.5	610.4	 16
452	  9	1424.0	229.0	 16
453	  9	2683.8	398.8	 16
454	  9	18541.5	1567.2	 16
455	  9	5915.5	549.1	 16
456	  9	1605.3	254.1	 16
457	  9	1107.5	183.8	 16
458	  9	959.5	234.8	 16
459	  9	2921.3	531.8	 16
460	  9	7804.3	887.2	 16
461	  9	1906.5	217.5	 16
462	  9	1645.5	211.8	 16
463	  9	3403.3	383.7	 16
464	  9	2155.0	332.9	 16
465	  9	4981.3	568.9	 16
466	  9	8574.0	938.6	 16
467	  9	5135.3	626.7	 16
468	  9	1218.0	309.0	 16
469	  9	2501.8	333.8	 16
470	  9	2639.0	406.4	 16
471	  9	2221.5	252.0	 16
472	  9	4736.3	460.1	 16
473	  9	3176.0	472.3	 16
474	  9	1869.0	311.4	 16
475	  9	2055.3	409.0	 16
476	  9	2805.0	414.0	 16
477	  9	1740.3	204.0	 16
478	  9	16151.3	1783.6	 16
479	  9	6494.8	973.7	 16
480	  9	13017.5	1389.5	 16
481	  9	1854.5	209.2	 16
482	  9	4240.8	453.1	 16
483	  9	1564.5	225.6	 16
484	  9	9777.5	994.8	 16
485	  9	3260.5	514.1	 16
486	  9	2151.5	355.8	 16
487	  9	2982.3	402.4	 16
488	  9	13176.5	2177.9	 16
489	  9	877.0	197.5	 16
490	  9	2160.8	384.5	 16
491	  9	1700.5	217.5	 12
492	  9	5248.0	1055.4	 16
493	  9	10800.3	1072.5	 16
494	  9	15268.0	1564.3	 16
495	  9	6214.3	751.3	 16
496	  9	4311.8	1034.2	 16
497	  9	27891.0	3379.9	 16
498	  9	6411.5	905.5	 16
499	  9	3342.0	379.4	 16
500	  9	2613.5	289.9	 16
501	  9	2234.8	439.3	 16
502	  9	1145.8	137.0	 16
503	  9	3645.3	491.8	 16
504	  9	2986.3	411.1	 16
505	  9	20646.8	3460.5	 16
506	  9	30825.0	3714.3	 16
507	  9	24919.8	4157.7	 16
508	  9	43571.0	3232.2	 16
509	  9	1155.8	223.3	 16
510	  9	16728.5	2352.0	 16
511	  9	4878.8	629.9	 16
512	  9	2015.0	372.2	 16
513	  9	2475.8	258.2	 16
514	  9	1995.8	204.1	 16
515	  9	1293.3	2151.7	 16
516	  9	3329.3	680.6	 16
517	  9	1074.0	222.1	 16
518	  9	1094.5	202.1	 16
519	  9	2434.3	270.4	 16
520	  9	2538.5	256.8	 16
521	  9	1089.8	199.6	 16
522	  9	2799.3	333.5	 16
523	  9	928.5	193.9	 16
524	  9	937.3	158.7	 16
525	  9	1584.5	276.7	 16
526	  9	21892.5	2972.3	 16
527	  9	3337.5	456.7	 16
528	  9	1065.3	272.5	 16
529	  9	1820.5	353.3	 16
530	  9	4962.3	496.8	 16
531	  9	2112.5	349.9	 16
532	  9	988.0	215.3	 16
533	  9	1135.0	223.8	 16
534	  9	1636.5	230.8	 16
535	  9	2007.5	313.1	 16
536	  9	1960.5	440.1	 16
537	  9	2141.8	425.9	 16
538	  9	1694.5	254.7	 16
539	  9	1909.3	270.1	 16
540	  9	2229.0	260.3	 16
541	  9	1603.3	368.8	 16
542	  9	960.0	221.0	 16
543	  9	3229.8	509.5	 16
544	  9	1791.5	283.0	 16
545	  9	18396.5	2456.9	 16
546	  9	5355.0	853.8	 16
547	  9	4293.8	514.7	 16
548	  9	3686.5	561.7	 16
549	  9	5314.8	492.7	 16
550	  9	4073.5	826.7	 16
551	  9	8189.8	932.6	 16
552	  9	4287.5	590.3	 16
553	  9	4956.3	471.8	 16
554	  9	4869.5	757.3	 16
555	  9	999.5	160.1	 16
556	  9	1494.3	247.8	 16
557	  9	3836.5	526.1	 16
558	  9	3273.0	652.3	 16
559	  9	2253.3	439.7	 16
560	  9	1867.8	297.1	 16
561	  9	13538.0	1194.4	 16
562	  9	1237.8	129.6	 16
563	  9	3557.5	357.8	 16
564	  9	7673.3	1226.8	 16
565	  9	24339.3	4721.4	 16
566	  9	17020.3	3976.6	 16
567	  9	1359.8	235.4	 16
568	  9	857.3	160.4	 16
569	  9	1490.8	228.0	 16
570	  9	19574.0	3036.3	 12
571	  9	10814.3	1840.7	 16
572	  9	8082.5	1217.2	 16
573	  9	2495.3	391.1	 16
574	  9	8125.0	1522.0	 16
575	  9	16844.0	3090.2	 16
576	  9	4078.5	858.0	 16
577	  9	11052.3	2465.4	 16
578	  9	1209.0	235.0	 16
579	  9	894.0	187.9	 16
580	  9	2382.0	509.5	 16
581	  9	18532.5	2510.5	 16
582	  9	10321.5	1031.6	 16
583	  9	4672.0	837.5	 16
584	  9	4381.8	684.3	 16
585	  9	4151.8	523.7	 16
586	  9	11464.5	1483.8	 16
587	  9	734.0	152.9	 16
588	  9	3716.0	540.7	 16
589	  9	2973.0	664.4	 16
590	  9	3270.8	599.8	 16
591	  9	9796.8	1132.9	 16
592	  9	778.5	135.7	 16
593	  9	2568.3	382.2	 16
594	  9	6278.5	831.1	 16
595	  9	8068.8	823.4	 16
596	  9	2375.0	308.1	 16
597	  9	2161.5	306.7	 16
598	  9	5300.3	672.3	 16
599	  9	2819.5	513.8	 16
600	  9	2733.8	234.1	 16
601	  9	10200.3	1128.7	 16
602	  9	2211.0	324.2	 16
603	  9	9547.0	1033.1	 16
604	  9	6455.8	661.3	 16
605	  9	1166.8	252.4	 16
606	  9	4677.3	673.6	 16
607	  9	1633.8	515.8	 16
608	  9	1230.8	232.4	 16
609	  9	1702.5	214.5	 16
610	  9	2533.3	614.3	 16
611	  9	2414.5	322.8	 16
612	  9	3098.5	329.0	 16
613	  9	18341.5	2072.4	 16
614	  9	2117.0	242.0	 16
615	  9	2000.5	311.7	 16
616	  9	6804.5	1055.0	 16
617	  9	8868.0	1331.9	 16
618	  9	4600.0	389.5	 16
619	  9	1546.0	286.2	 16
620	  9	2935.8	642.5	 16
621	  9	3200.0	366.4	 16
622	  9	1703.0	278.0	 16
623	  9	2048.0	372.2	 16
624	  9	4995.5	750.9	 16
625	  9	1285.0	224.8	 16
626	  9	1067.8	198.2	 16
627	  9	8179.0	1062.4	 16
628	  9	2336.3	484.2	 16
629	  9	1358.5	298.2	 16
630	  9	4278.3	508.8	 16
631	  9	4817.5	552.5	 16
632	  9	22203.8	2137.7	 16
633	  9	6175.8	691.4	 16
634	  9	14389.0	1197.8	 16
635	  9	989.8	144.4	 16
636	  9	14711.5	1167.6	 16
637	  9	1773.5	277.1	 16
638	  9	866.5	206.2	 16
639	  9	1353.5	351.7	 16
640	  9	1386.0	264.0	 16
641	  9	29156.8	2752.6	 16
642	  9	1198.5	203.5	 16
643	  9	1330.5	282.9	 16
644	  9	2426.0	359.2	 16
645	  9	1069.5	210.9	 16
646	  9	9027.5	1277.7	 16
647	  9	3309.0	439.2	 16
648	  9	12506.8	2076.3	 16
649	  9	1071.8	155.4	 12
650	  9	1020.3	189.8	 16
651	  9	916.0	243.4	 16
652	  9	1691.3	242.0	 16
653	  9	4940.3	499.5	 16
654	  9	2638.0	338.0	 16
655	  9	4544.5	436.5	 16
656	  9	1074.8	226.6	 16
657	  9	7299.3	1004.3	 16
658	  9	4193.0	600.4	 16
659	  9	6860.0	1051.2	 16
660	  9	3138.8	230.5	 16
661	  9	2558.3	394.5	 16
662	  9	1080.0	316.0	 16
663	  9	20509.5	1986.6	 16
664	  9	9197.3	1151.5	 16
665	  9	1704.3	219.1	 16
666	  9	2517.8	401.0	 16
667	  9	5465.5	484.6	 16
668	  9	10230.3	696.6	 16
669	  9	4152.8	576.1	 16
670	  9	2825.3	224.7	 16
671	  9	26225.5	3060.0	 16
672	  9	4405.8	413.6	 16
673	  9	2943.3	454.3	 16
674	  9	3958.3	419.7	 16
675	  9	8980.3	1203.5	 16
676	  9	2572.0	299.7	 16
677	  9	2846.0	374.0	 16
678	  9	2949.3	633.2	 16
679	  9	3117.3	483.8	 16
680	  9	5973.5	402.4	 16
681	  9	46140.0	0.0	 16
682	  9	46140.0	0.0	 16
683	  9	46140.0	0.0	 16
684	  9	46140.0	518.9	 16
685	  9	10152.5	923.2	 16
686	  9	3378.5	439.6	 16
687	  9	1388.5	246.0	 16
688	  9	1011.3	165.3	 16
689	  9	1460.5	174.0	 16
690	  9	1416.0	437.2	 16
691	  9	5157.5	650.0	 16
692	  9	1131.3	192.4	 16
693	  9	2381.0	270.7	 16
694	  9	2054.3	284.5	 16
695	  9	1527.0	276.4	 16
696	  9	1868.5	242.2	 16
697	  9	4959.3	575.9	 16
698	  9	4004.5	479.2	 16
699	  9	5896.3	442.9	 16
700	  9	6509.3	640.3	 16
701	  9	1522.0	208.5	 16
702	  9	963.0	174.1	 16
703	  9	1006.8	420.6	 16
704	  9	1211.0	201.1	 16
705	  9	9059.3	1309.7	 16
706	  9	1538.5	214.6	 16
707	  9	3768.3	508.8	 16
708	  9	3852.3	865.3	 16
709	  9	9443.3	939.1	 16
710	  9	3790.3	525.0	 16
711	  9	2228.0	369.7	 16
  0	 10	46140.0	0.0	 16
  1	 10	1631.3	237.9	 16
  2	 10	1535.8	185.3	 16
  3	 10	1243.0	202.6	 16
  4	 10	1031.0	223.6	 16
  5	 10	990.8	157.1	 16
  6	 10	2100.8	327.3	 16
  7	 10	1108.8	177.6	 16
  8	 10	994.3	169.5	 16
  9	 10	1584.5	234.9	 16
 10	 10	3058.3	345.4	 16
 11	 10	1122.0	184.4	 16
 12	 10	46140.0	0.0	 16
 13	 10	2416.8	275.9	 12
 14	 10	2235.8	287.5	 16
 15	 10	2560.8	299.3	 16
 16	 10	46140.0	0.0	 16
 17	 10	1746.8	735.1	 16
 18	 10	46140.0	4.5	 16
 19	 10	2943.3	675.1	 16
 20	 10	2666.0	330.0	 16
 21	 10	2657.0	479.3	 16
 22	 10	2409.0	288.5	 16
 23	 10	1259.8	193.0	 16
 24	 10	46140.0	0.0	 16
 25	 10	2697.3	453.8	 16
 26	 10	2294.3	334.8	 16
 27	 10	2241.3	236.5	 16
 28	 10	46140.0	0.0	 16
 29	 10	1709.3	311.3	 16
 30	 10	46140.0	0.0	 16
 31	 10	2784.5	312.9	 16
 32	 10	2642.8	361.7	 16
 33	 10	2812.8	466.3	 16
 34	 10	2644.3	302.3	 16
 35	 10	1666.3	215.2	 16
 36	 10	46140.0	0.0	 16
 37	 10	4103.3	466.5	 16
 38	 10	4450.3	636.0	 16
 39	 10	3972.3	636.7	 16
 40	 10	46140.0	0.0	 16
 41	 10	1809.8	211.8	 16
 42	 10	46140.0	0.0	 16
 43	 10	2751.3	286.8	 16
 44	 10	2135.8	217.2	 16
 45	 10	2208.5	411.6	 16
 46	 10	46140.0	0.0	 16
 47	 10	1218.8	173.5	 16
 48	 10	2207.5	322.2	 16
 49	 10	2246.8	395.4	 16
 50	 10	46140.0	0.0	 16
 51	 10	2178.8	238.4	 16
 52	 10	2025.0	304.9	 16
 53	 10	1453.8	429.0	 16
 54	 10	46140.0	0.0	 16
 55	 10	2558.5	334.3	 16
 56	 10	2057.8	260.1	 16
 57	 10	2365.8	250.2	 16
 58	 10	2073.3	309.7	 16
 59	 10	886.0	139.7	 16
 60	 10	921.3	142.2	 16
 61	 10	1260.8	231.4	 16
 62	 10	46140.0	0.0	 16
 63	 10	2255.3	240.8	 16
 64	 10	2311.8	339.8	 16
 65	 10	3067.0	470.1	 16
 66	 10	46140.0	16.5	 16
 67	 10	1800.3	323.5	 16
 68	 10	46140.0	333.6	 16
 69	 10	2421.3	403.2	 16
 70	 10	2496.0	251.1	 16
 71	 10	2828.3	574.3	 16
 72	 10	46140.0	640.0	 16
 73	 10	1338.0	210.2	 16
 74	 10	1921.5	212.8	 16
 75	 10	2005.0	198.5	 16
 76	 10	2204.3	242.8	 16
 77	 10	2121.5	342.3	 16
 78	 10	2174.8	280.7	 16
 79	 10	1577.0	297.2	 16
 80	 10	46140.0	308.8	 16
 81	 10	2277.5	298.1	 16
 82	 10	2501.3	343.3	 16
 83	 10	3009.8	453.9	 16
 84	 10	46140.0	412.2	 16
 85	 10	1335.5	225.5	 16
 86	 10	1856.8	248.0	 16
 87	 10	2688.8	514.4	 16
 88	 10	46140.0	116.9	 16
 89	 10	2554.5	335.0	 16
 90	 10	2186.0	354.4	 16
 91	 10	1320.3	319.1	 16
 92	 10	46140.0	2332.6	 16
 93	 10	2262.5	326.9	 12
 94	 10	2537.8	332.7	 16
 95	 10	46140.0	0.0	 16
 96	 10	2064.5	279.2	 16
 97	 10	1095.5	236.2	 16
 98	 10	46140.0	0.0	 16
 99	 10	2790.5	850.5	 16
100	 10	2052.5	292.5	 16
101	 10	46140.0	0.0	 16
102	 10	2381.3	444.7	 16
103	 10	1218.3	181.0	 16
104	 10	46140.0	0.0	 16
105	 10	2587.5	414.5	 16
106	 10	2145.5	390.3	 16
107	 10	2193.3	330.9	 16
108	 10	46140.0	0.0	 16
109	 10	1299.5	173.8	 16
110	 10	787.0	174.7	 16
111	 10	5292.0	551.9	 16
112	 10	12782.3	1409.1	 16
113	 10	3767.3	420.2	 16
114	 10	6600.8	821.5	 16
115	 10	1751.8	215.5	 16
116	 10	1166.3	170.8	 16
117	 10	1236.3	204.3	 16
118	 10	2729.3	350.7	 16
119	 10	3868.3	536.3	 16
120	 10	1933.8	380.7	 16
121	 10	2066.0	306.2	 16
122	 10	1349.5	290.1	 16
123	 10	1532.5	215.4	 16
124	 10	2189.8	324.1	 16
125	 10	1122.0	213.6	 16
126	 10	1480.0	266.4	 16
127	 10	1491.8	235.5	 16
128	 10	811.3	199.5	 16
129	 10	1113.0	252.8	 16
130	 10	1838.3	321.9	 16
131	 10	2405.0	340.3	 16
132	 10	4589.5	808.8	 16
133	 10	1119.5	186.0	 16
134	 10	1001.0	124.2	 16
135	 10	770.3	141.6	 16
136	 10	1023.8	201.2	 16
137	 10	1466.5	219.1	 16
138	 10	1043.3	208.0	 16
139	 10	1423.3	205.6	 16
140	 10	1047.8	240.6	 16
141	 10	1441.5	151.9	 16
142	 10	1615.5	390.2	 16
143	 10	3346.0	503.2	 16
144	 10	3344.8	384.3	 16
145	 10	1287.0	230.1	 16
146	 10	1185.5	143.3	 16
147	 10	1340.3	173.3	 16
148	 10	2555.3	370.9	 16
149	 10	1391.3	165.9	 16
150	 10	2186.5	342.7	 16
151	 10	1023.3	241.4	 16
152	 10	43143.8	4161.2	 16
153	 10	1052.8	122.6	 16
154	 10	9318.0	993.4	 16
155	 10	13955.8	2768.8	 16
156	 10	1938.5	284.7	 16
157	 10	11252.8	1096.2	 16
158	 10	3513.3	555.5	 16
159	 10	9854.5	1028.1	 16
160	 10	30706.0	2420.6	 16
161	 10	1120.0	299.0	 16
162	 10	852.8	167.3	 16
163	 10	2285.3	276.4	 16
164	 10	2858.3	382.1	 16
165	 10	7658.5	646.0	 16
166	 10	1378.0	220.4	 16
167	 10	1929.5	320.3	 16
168	 10	3065.0	489.2	 16
169	 10	6920.8	761.0	 16
170	 10	3129.8	432.5	 16
171	 10	1064.8	212.5	 16
172	 10	3078.5	445.5	 12
173	 10	1323.5	221.4	 16
174	 10	1695.5	323.4	 16
175	 10	3415.0	518.4	 16
176	 10	1648.3	215.4	 16
177	 10	1557.8	294.5	 16
178	 10	1112.5	200.5	 16
179	 10	978.5	214.6	 16
180	 10	1045.0	219.1	 16
181	 10	1937.0	400.5	 16
182	 10	1674.8	261.4	 16
183	 10	1817.0	326.3	 16
184	 10	1360.8	365.1	 16
185	 10	1693.5	239.3	 16
186	 10	1855.8	227.0	 16
187	 10	1608.3	284.1	 16
188	 10	1867.0	198.5	 16
189	 10	2166.3	280.3	 16
190	 10	2157.8	408.1	 16
191	 10	5423.8	529.7	 16
192	 10	4354.3	605.2	 16
193	 10	911.5	124.9	 16
194	 10	758.8	195.4	 16
195	 10	2378.3	382.9	 16
196	 10	1203.8	226.3	 16
197	 10	1449.0	296.3	 16
198	 10	2083.8	266.9	 16
199	 10	3229.0	356.9	 16
200	 10	882.5	151.1	 16
201	 10	1868.8	462.2	 16
202	 10	851.5	160.9	 16
203	 10	1195.3	118.8	 16
204	 10	1615.3	220.4	 16
205	 10	1929.5	266.2	 16
206	 10	4808.5	658.2	 16
207	 10	1109.8	193.1	 16
208	 10	2749.0	585.3	 16
209	 10	894.8	150.5	 16
210	 10	3925.5	581.4	 16
211	 10	1517.0	179.6	 16
212	 10	5271.0	629.4	 16
213	 10	4251.0	580.3	 16
214	 10	2710.8	474.6	 16
215	 10	1944.8	290.4	 16
216	 10	1356.8	264.9	 16
217	 10	2485.8	293.4	 16
218	 10	1199.8	231.0	 16
219	 10	1000.0	183.0	 16
220	 10	2511.8	289.9	 16
221	 10	3815.8	404.2	 16
222	 10	1486.3	346.3	 16
223	 10	3153.0	426.4	 16
224	 10	4426.3	313.8	 16
225	 10	3247.3	256.2	 16
226	 10	2566.0	356.8	 16
227	 10	1608.0	200.8	 16
228	 10	1031.8	225.3	 16
229	 10	2428.0	240.0	 16
230	 10	1225.3	143.0	 16
231	 10	2753.8	388.6	 16
232	 10	3415.3	312.3	 16
233	 10	3151.3	335.1	 16
234	 10	962.5	158.4	 16
235	 10	2442.0	305.1	 16
236	 10	1349.0	209.3	 16
237	 10	1494.3	209.8	 16
238	 10	1690.8	246.5	 16
239	 10	3649.0	531.2	 16
240	 10	1494.8	244.4	 16
241	 10	2435.5	369.7	 16
242	 10	925.0	175.7	 16
243	 10	1372.0	174.0	 16
244	 10	1446.5	220.2	 16
245	 10	4213.3	805.1	 16
246	 10	827.8	162.1	 16
247	 10	10616.3	2013.5	 16
248	 10	1704.5	344.4	 16
249	 10	1068.8	234.1	 16
250	 10	1261.5	248.9	 16
251	 10	2371.8	476.1	 12
252	 10	1560.0	217.2	 16
253	 10	5700.8	635.6	 16
254	 10	1467.5	225.8	 16
255	 10	888.3	189.2	 16
256	 10	2272.0	309.9	 16
257	 10	1824.3	306.8	 16
258	 10	5627.0	470.0	 16
259	 10	1351.0	263.2	 16
260	 10	2183.0	401.6	 16
261	 10	1809.5	273.7	 16
262	 10	935.0	174.1	 16
263	 10	807.5	169.7	 16
264	 10	1052.3	226.7	 16
265	 10	994.3	327.6	 16
266	 10	4130.0	397.7	 16
267	 10	4592.0	605.3	 16
268	 10	1933.8	230.8	 16
269	 10	6728.3	911.3	 16
270	 10	924.3	260.6	 16
271	 10	842.3	195.9	 16
272	 10	941.8	226.8	 16
273	 10	972.3	160.0	 16
274	 10	1227.5	224.5	 16
275	 10	866.5	138.2	 16
276	 10	613.3	205.5	 16
277	 10	723.8	134.1	 16
278	 10	1293.8	210.8	 16
279	 10	2053.8	457.7	 16
280	 10	1043.5	172.9	 16
281	 10	1269.8	227.9	 16
282	 10	2091.8	237.1	 16
283	 10	720.8	158.7	 16
284	 10	897.5	165.3	 16
285	 10	1130.8	186.1	 16
286	 10	1077.8	216.5	 16
287	 10	1054.5	174.2	 16
288	 10	1634.0	243.1	 16
289	 10	1511.0	270.6	 16
290	 10	2652.0	440.0	 16
291	 10	4383.5	528.7	 16
292	 10	4786.0	471.1	 16
293	 10	1824.8	368.0	 16
294	 10	27233.0	2804.3	 16
295	 10	17171.5	2491.7	 16
296	 10	3092.8	380.3	 16
297	 10	11266.5	1171.7	 16
298	 10	3623.5	681.3	 16
299	 10	1485.3	305.0	 16
300	 10	1551.0	229.5	 16
301	 10	1990.3	393.3	 16
302	 10	1011.8	142.2	 16
303	 10	1048.3	181.4	 16
304	 10	4029.5	710.9	 16
305	 10	9273.8	1071.8	 16
306	 10	1255.5	260.9	 16
307	 10	2260.5	434.9	 16
308	 10	6495.5	747.3	 16
309	 10	2275.3	217.8	 16
310	 10	6787.5	720.1	 16
311	 10	2877.5	369.9	 16
312	 10	1334.3	276.9	 16
313	 10	1195.5	153.5	 16
314	 10	1941.3	264.2	 16
315	 10	1292.0	307.0	 16
316	 10	4161.8	1077.8	 16
317	 10	23735.3	3581.4	 16
318	 10	1034.0	219.6	 16
319	 10	1236.0	230.7	 16
320	 10	1618.5	289.0	 16
321	 10	1979.3	335.6	 16
322	 10	4648.0	678.0	 16
323	 10	998.3	134.7	 16
324	 10	2859.8	380.9	 16
325	 10	1639.8	237.0	 16
326	 10	929.5	107.0	 16
327	 10	1117.0	318.6	 16
328	 10	8899.3	1861.9	 16
329	 10	2400.5	539.6	 16
330	 10	1919.8	444.1	 12
331	 10	1274.3	229.2	 16
332	 10	4831.3	778.2	 16
333	 10	6517.8	752.9	 16
334	 10	2587.0	426.8	 16
335	 10	929.5	394.9	 16
336	 10	901.5	245.8	 16
337	 10	990.5	207.5	 16
338	 10	1302.8	265.1	 16
339	 10	2182.5	347.6	 16
340	 10	4451.8	723.2	 16
341	 10	1048.8	205.8	 16
342	 10	2437.5	274.2	 16
343	 10	1547.3	290.3	 16
344	 10	8926.3	1124.0	 16
345	 10	1179.5	187.3	 16
346	 10	6021.0	682.7	 16
347	 10	2092.0	393.7	 16
348	 10	44684.3	2640.7	 16
349	 10	2008.3	317.0	 16
350	 10	3247.5	661.9	 16
351	 10	3963.8	416.5	 16
352	 10	3002.8	483.7	 16
353	 10	2072.8	383.3	 16
354	 10	1315.8	262.6	 16
355	 10	2491.8	428.6	 16
356	 10	3741.3	580.4	 16
357	 10	2214.5	538.5	 16
358	 10	1595.3	300.2	 16
359	 10	2017.3	443.4	 16
360	 10	1179.0	293.5	 16
361	 10	1803.5	282.0	 16
362	 10	937.0	634.2	 16
363	 10	1166.8	375.6	 16
364	 10	855.8	176.2	 16
365	 10	1073.3	164.5	 16
366	 10	771.8	153.2	 16
367	 10	771.3	166.0	 16
368	 10	1503.5	318.8	 16
369	 10	1697.0	200.0	 16
370	 10	4703.5	620.8	 16
371	 10	2017.0	262.1	 16
372	 10	1208.8	199.6	 16
373	 10	818.0	136.8	 16
374	 10	1019.5	141.8	 16
375	 10	1674.8	299.3	 16
376	 10	1560.3	291.9	 16
377	 10	11016.8	1415.5	 16
378	 10	7920.5	1396.2	 16
379	 10	2165.0	331.2	 16
380	 10	757.3	326.4	 16
381	 10	1049.5	215.9	 16
382	 10	1773.0	365.7	 16
383	 10	5654.5	842.2	 16
384	 10	3932.5	659.3	 16
385	 10	2574.8	375.5	 16
386	 10	7508.8	1552.4	 16
387	 10	3686.5	402.0	 16
388	 10	1702.3	368.4	 16
389	 10	1279.8	331.5	 16
390	 10	1730.0	248.1	 16
391	 10	2441.3	430.4	 16
392	 10	1790.5	349.3	 16
393	 10	1098.0	195.7	 16
394	 10	7746.3	1396.2	 16
395	 10	7015.3	726.6	 16
396	 10	1166.3	207.0	 16
397	 10	1783.8	326.5	 16
398	 10	2000.0	265.5	 16
399	 10	1333.8	249.1	 16
400	 10	926.5	219.6	 16
401	 10	2043.8	537.6	 16
402	 10	1425.0	282.4	 16
403	 10	1347.8	330.2	 16
404	 10	2568.8	418.9	 16
405	 10	3442.3	529.6	 16
406	 10	1196.8	247.0	 16
407	 10	1078.3	119.9	 16
408	 10	1334.0	262.4	 16
409	 10	2457.0	369.9	 12
410	 10	934.3	244.2	 16
411	 10	8336.3	752.3	 16
412	 10	3780.8	442.0	 16
413	 10	2064.5	234.1	 16
414	 10	4536.0	590.0	 16
415	 10	1255.5	265.7	 16
416	 10	3171.3	801.7	 16
417	 10	1465.5	254.5	 16
418	 10	865.0	162.1	 16
419	 10	1480.5	206.5	 16
420	 10	5847.0	684.4	 16
421	 10	2060.5	349.5	 16
422	 10	924.0	276.2	 16
423	 10	2236.3	313.1	 16
424	 10	1925.0	359.5	 16
425	 10	1184.5	246.3	 16
426	 10	1216.0	201.1	 16
427	 10	1365.8	284.5	 16
428	 10	1715.8	235.0	 16
429	 10	898.8	210.3	 16
430	 10	948.5	199.8	 16
431	 10	1574.0	503.9	 16
432	 10	834.8	177.0	 16
433	 10	1364.3	382.1	 16
434	 10	1136.5	196.7	 16
435	 10	689.0	157.9	 16
436	 10	802.0	146.7	 16
437	 10	832.5	132.2	 16
438	 10	3125.8	350.4	 16
439	 10	2070.5	319.1	 16
440	 10	1969.8	333.2	 16
441	 10	1767.5	357.1	 16
442	 10	1772.3	301.9	 16
443	 10	3856.3	628.4	 16
444	 10	1102.8	174.8	 16
445	 10	1513.5	220.0	 16
446	 10	1177.8	158.2	 16
447	 10	916.8	166.2	 16
448	 10	1124.8	193.2	 16
449	 10	942.3	234.6	 16
450	 10	1553.8	336.0	 16
451	 10	1711.3	266.8	 16
452	 10	2116.0	343.6	 16
453	 10	3187.8	414.6	 16
454	 10	20614.0	1532.7	 16
455	 10	2932.0	331.8	 16
456	 10	2315.0	316.6	 16
457	 10	734.5	126.1	 16
458	 10	966.5	217.9	 16
459	 10	1126.8	175.5	 16
460	 10	5507.3	977.0	 16
461	 10	1140.3	205.5	 16
462	 10	1242.5	183.5	 16
463	 10	1726.8	353.8	 16
464	 10	921.3	263.2	 16
465	 10	1637.8	365.7	 16
466	 10	11694.5	846.3	 16
467	 10	1492.3	281.8	 16
468	 10	1002.8	222.6	 16
469	 10	1020.5	144.1	 16
470	 10	1219.8	181.3	 16
471	 10	1269.8	306.1	 16
472	 10	5287.5	573.8	 16
473	 10	1700.5	303.8	 16
474	 10	1420.5	258.7	 16
475	 10	1382.3	146.9	 16
476	 10	908.5	167.8	 16
477	 10	1382.5	267.8	 16
478	 10	2676.0	490.3	 16
479	 10	1698.3	240.0	 16
480	 10	2560.8	399.7	 16
481	 10	1134.3	232.9	 16
482	 10	1618.5	387.5	 16
483	 10	952.0	228.9	 16
484	 10	4282.0	300.5	 16
485	 10	1624.5	235.5	 16
486	 10	1835.0	414.9	 16
487	 10	1325.0	289.5	 16
488	 10	1927.3	164.5	 12
489	 10	1054.8	152.6	 16
490	 10	1562.5	356.7	 16
491	 10	1088.3	150.5	 16
492	 10	1434.3	248.6	 16
493	 10	8573.3	1181.8	 16
494	 10	18304.0	1252.6	 16
495	 10	5970.3	438.9	 16
496	 10	6277.3	512.7	 16
497	 10	28250.5	3054.7	 16
498	 10	8000.0	417.0	 16
499	 10	5261.8	611.6	 16
500	 10	1377.8	226.5	 16
501	 10	1088.0	266.1	 16
502	 10	872.0	218.6	 16
503	 10	3341.3	400.7	 16
504	 10	2329.0	190.2	 16
505	 10	2294.5	457.1	 16
506	 10	30479.8	5376.4	 16
507	 10	2279.3	306.0	 16
508	 10	12042.0	1786.3	 16
509	 10	1109.0	213.5	 16
510	 10	5234.5	583.1	 16
511	 10	2229.5	321.1	 16
512	 10	922.0	166.6	 16
513	 10	957.3	157.8	 16
514	 10	3383.5	458.5	 16
515	 10	766.0	173.9	 16
516	 10	869.5	110.9	 16
517	 10	1212.8	270.8	 16
518	 10	1014.3	224.7	 16
519	 10	1852.3	184.7	 16
520	 10	1752.8	315.7	 16
521	 10	1141.5	212.2	 16
522	 10	2783.8	408.7	 16
523	 10	912.5	213.5	 16
524	 10	1033.5	204.0	 16
525	 10	2162.5	368.6	 16
526	 10	6121.8	789.5	 16
527	 10	2538.8	282.1	 16
528	 10	1405.5	171.7	 16
529	 10	1256.3	180.7	 16
530	 10	3744.8	356.4	 16
531	 10	1068.0	214.9	 16
532	 10	1043.3	300.1	 16
533	 10	1253.3	156.4	 16
534	 10	840.0	181.6	 16
535	 10	1641.5	299.4	 16
536	 10	1904.3	287.8	 16
537	 10	1793.8	340.8	 16
538	 10	1194.5	169.6	 16
539	 10	1402.5	293.1	 16
540	 10	1360.5	207.3	 16
541	 10	1302.0	267.2	 16
542	 10	841.0	171.8	 16
543	 10	1246.3	206.6	 16
544	 10	1065.0	107.2	 16
545	 10	2539.0	547.5	 16
546	 10	5318.5	766.9	 16
547	 10	9460.3	2072.5	 16
548	 10	1638.8	300.9	 16
549	 10	4090.8	598.0	 16
550	 10	3364.3	879.8	 16
551	 10	10029.0	1803.0	 16
552	 10	4846.3	560.4	 16
553	 10	4329.8	295.7	 16
554	 10	2318.5	339.7	 16
555	 10	790.5	142.1	 16
556	 10	1182.8	184.6	 16
557	 10	1623.8	377.8	 16
558	 10	985.3	195.9	 16
559	 10	1789.8	326.2	 16
560	 10	1148.3	184.9	 16
561	 10	7854.3	667.0	 16
562	 10	1057.8	206.5	 16
563	 10	2284.5	380.6	 16
564	 10	2360.0	369.7	 16
565	 10	9274.8	1507.4	 16
566	 10	4291.8	680.1	 16
567	 10	881.0	134.3	 12
568	 10	908.8	177.8	 16
569	 10	4440.5	732.3	 16
570	 10	5753.3	799.9	 16
571	 10	7761.5	618.3	 16
572	 10	9082.0	967.5	 16
573	 10	1737.5	404.4	 16
574	 10	4622.8	575.7	 16
575	 10	7296.0	1102.4	 16
576	 10	3785.3	455.9	 16
577	 10	4696.0	667.8	 16
578	 10	1405.3	352.2	 16
579	 10	710.0	164.4	 16
580	 10	2439.5	366.8	 16
581	 10	2460.0	486.9	 16
582	 10	3867.8	861.5	 16
583	 10	1373.8	240.3	 16
584	 10	1220.8	269.4	 16
585	 10	2647.3	546.9	 16
586	 10	2012.0	423.5	 16
587	 10	856.8	156.6	 16
588	 10	2544.3	396.3	 16
589	 10	1985.0	337.1	 16
590	 10	1558.5	357.1	 16
591	 10	2248.3	354.2	 16
592	 10	807.8	209.3	 16
593	 10	1928.5	313.3	 16
594	 10	2239.5	351.5	 16
595	 10	4081.5	630.8	 16
596	 10	1907.3	416.0	 16
597	 10	1799.3	307.5	 16
598	 10	1953.0	329.3	 16
599	 10	5536.3	798.6	 16
600	 10	5455.0	615.2	 16
601	 10	3696.8	422.0	 16
602	 10	2053.3	392.9	 16
603	 10	2022.8	286.5	 16
604	 10	950.3	129.0	 16
605	 10	1184.3	235.4	 16
606	 10	6600.8	797.1	 16
607	 10	1783.8	357.8	 16
608	 10	1032.3	157.8	 16
609	 10	1004.5	203.8	 16
610	 10	4354.5	375.2	 16
611	 10	3873.5	597.3	 16
612	 10	2144.8	312.9	 16
613	 10	3702.0	522.5	 16
614	 10	1506.8	228.1	 16
615	 10	1183.3	149.1	 16
616	 10	2639.8	520.4	 16
617	 10	3650.3	288.9	 16
618	 10	4019.8	968.4	 16
619	 10	1083.0	179.3	 16
620	 10	1739.0	354.7	 16
621	 10	2856.3	622.4	 16
622	 10	1242.8	228.1	 16
623	 10	1087.0	230.1	 16
624	 10	1019.0	219.8	 16
625	 10	1256.8	276.5	 16
626	 10	892.5	185.8	 16
627	 10	1272.8	212.5	 16
628	 10	4148.0	727.7	 16
629	 10	1830.5	361.9	 16
630	 10	3074.0	633.7	 16
631	 10	10497.5	1259.4	 16
632	 10	3258.8	770.3	 16
633	 10	2066.0	338.0	 16
634	 10	11088.3	1820.1	 16
635	 10	1015.0	175.4	 16
636	 10	3166.5	509.6	 16
637	 10	1282.8	262.1	 16
638	 10	898.3	147.0	 16
639	 10	712.8	93.9	 16
640	 10	1473.8	289.2	 16
641	 10	19703.5	2116.1	 16
642	 10	961.5	177.0	 16
643	 10	1216.8	190.7	 16
644	 10	3254.5	395.3	 16
645	 10	932.8	162.5	 16
646	 10	2423.0	369.1	 12
647	 10	2638.3	281.7	 16
648	 10	5359.0	732.9	 16
649	 10	994.8	266.5	 16
650	 10	835.8	75.3	 16
651	 10	1006.0	201.9	 16
652	 10	1273.3	134.6	 16
653	 10	4909.5	443.8	 16
654	 10	2127.8	302.5	 16
655	 10	1827.8	338.2	 16
656	 10	1099.8	167.9	 16
657	 10	1248.5	229.3	 16
658	 10	13124.0	2984.9	 16
659	 10	1058.5	215.3	 16
660	 10	1810.5	350.0	 16
661	 10	891.0	146.3	 16
662	 10	1275.0	218.8	 16
663	 10	6696.8	627.6	 16
664	 10	1485.3	172.6	 16
665	 10	2006.5	265.8	 16
666	 10	1146.8	153.7	 16
667	 10	6920.0	1108.3	 16
668	 10	4224.3	374.1	 16
669	 10	2733.0	561.6	 16
670	 10	4908.3	629.8	 16
671	 10	2735.5	386.2	 16
672	 10	4385.5	624.2	 16
673	 10	2479.0	405.8	 16
674	 10	1436.8	225.1	 16
675	 10	3013.0	837.1	 16
676	 10	2316.5	314.4	 16
677	 10	2912.8	344.0	 16
678	 10	1123.0	202.2	 16
679	 10	1280.3	175.2	 16
680	 10	8240.3	1273.0	 16
681	 10	38266.0	9118.2	 16
682	 10	41057.0	8018.6	 16
683	 10	39888.8	6342.8	 16
684	 10	34174.0	7440.0	 16
685	 10	4563.3	424.8	 16
686	 10	2096.3	321.1	 16
687	 10	2207.8	275.2	 16
688	 10	1070.3	320.1	 16
689	 10	1136.0	174.3	 16
690	 10	965.5	207.7	 16
691	 10	5708.3	512.4	 16
692	 10	1094.3	111.9	 16
693	 10	1083.5	166.5	 16
694	 10	1547.3	342.7	 16
695	 10	1149.0	189.9	 16
696	 10	960.8	208.5	 16
697	 10	2314.3	288.5	 16
698	 10	1700.3	158.7	 16
699	 10	3730.5	507.1	 16
700	 10	2000.0	296.8	 16
701	 10	1233.5	262.4	 16
702	 10	809.5	169.0	 16
703	 10	956.3	149.4	 16
704	 10	1216.5	271.2	 16
705	 10	2573.3	431.3	 16
706	 10	1099.8	178.9	 16
707	 10	3005.3	433.8	 16
708	 10	5908.3	2234.5	 16
709	 10	11330.8	1101.8	 16
710	 10	2270.3	374.6	 16
711	 10	46140.0	0.8	 16
  0	 11	2036.5	299.5	 16
  1	 11	1386.3	244.1	 16
  2	 11	1337.5	290.0	 16
  3	 11	1419.8	171.8	 16
  4	 11	1065.3	168.7	 16
  5	 11	12980.8	1455.3	 16
  6	 11	1111.5	186.2	 16
  7	 11	6256.8	471.0	 16
  8	 11	3887.3	483.7	 16
  9	 11	1188.0	150.8	 16
 10	 11	1200.0	164.9	 16
 11	 11	1029.5	151.8	 12
 12	 11	1808.5	244.3	 16
 13	 11	46140.0	39.1	 16
 14	 11	46140.0	0.0	 16
 15	 11	46140.0	0.0	 16
 16	 11	2669.8	596.3	 16
 17	 11	1007.3	179.6	 16
 18	 11	2424.8	323.5	 16
 19	 11	46140.0	73.8	 16
 20	 11	46140.0	0.0	 16
 21	 11	46140.0	0.0	 16
 22	 11	2464.0	454.9	 16
 23	 11	1210.5	321.6	 16
 24	 11	46140.0	2.5	 16
 25	 11	2474.8	519.8	 16
 26	 11	1996.5	251.4	 16
 27	 11	2221.3	258.8	 16
 28	 11	46140.0	0.0	 16
 29	 11	1346.3	246.9	 16
 30	 11	2525.0	389.5	 16
 31	 11	46140.0	0.0	 16
 32	 11	46140.0	0.0	 16
 33	 11	46140.0	0.0	 16
 34	 11	2413.8	398.0	 16
 35	 11	1353.0	205.6	 16
 36	 11	3768.3	696.8	 16
 37	 11	46140.0	0.0	 16
 38	 11	46140.0	0.0	 16
 39	 11	46140.0	0.0	 16
 40	 11	3255.0	608.5	 16
 41	 11	1514.5	201.0	 16
 42	 11	46140.0	0.0	 16
 43	 11	2213.3	402.8	 16
 44	 11	2242.3	224.7	 16
 45	 11	2115.8	206.8	 16
 46	 11	46140.0	0.0	 16
 47	 11	1214.3	239.7	 16
 48	 11	2089.8	397.8	 16
 49	 11	2187.5	246.8	 16
 50	 11	46140.0	0.0	 16
 51	 11	2327.0	378.1	 16
 52	 11	2265.0	417.5	 16
 53	 11	1134.8	273.3	 16
 54	 11	46140.0	0.0	 16
 55	 11	2181.0	160.2	 16
 56	 11	1980.3	341.5	 16
 57	 11	2028.0	390.4	 16
 58	 11	1845.8	278.3	 16
 59	 11	695.8	158.8	 16
 60	 11	803.5	131.8	 16
 61	 11	1184.8	264.2	 16
 62	 11	46140.0	865.3	 16
 63	 11	2059.3	340.6	 16
 64	 11	2318.0	309.0	 16
 65	 11	2376.0	572.9	 16
 66	 11	46140.0	825.1	 16
 67	 11	969.0	178.5	 16
 68	 11	2467.8	337.7	 16
 69	 11	46140.0	0.0	 16
 70	 11	46140.0	0.0	 16
 71	 11	46140.0	612.6	 16
 72	 11	2376.8	488.9	 16
 73	 11	897.0	501.9	 16
 74	 11	2200.8	319.2	 16
 75	 11	1727.8	264.4	 16
 76	 11	2121.5	388.1	 16
 77	 11	1984.8	285.3	 16
 78	 11	2033.3	264.0	 16
 79	 11	977.5	172.2	 16
 80	 11	2721.3	407.1	 16
 81	 11	46140.0	0.0	 16
 82	 11	46140.0	0.0	 16
 83	 11	46140.0	799.0	 16
 84	 11	2440.5	325.6	 16
 85	 11	1150.0	178.5	 16
 86	 11	2765.0	356.9	 16
 87	 11	46140.0	0.0	 16
 88	 11	46140.0	0.0	 16
 89	 11	46140.0	1383.1	 16
 90	 11	2222.3	366.7	 12
 91	 11	1013.8	176.7	 16
 92	 11	2450.0	553.4	 16
 93	 11	46140.0	2.3	 16
 94	 11	46140.0	0.0	 16
 95	 11	1902.5	372.4	 16
 96	 11	2306.8	417.8	 16
 97	 11	1035.8	241.6	 16
 98	 11	2090.3	334.0	 16
 99	 11	46140.0	0.0	 16
100	 11	46140.0	0.0	 16
101	 11	2154.0	348.5	 16
102	 11	2207.8	380.9	 16
103	 11	864.5	139.1	 16
104	 11	46140.0	0.0	 16
105	 11	2069.8	299.6	 16
106	 11	2168.8	395.3	 16
107	 11	2165.5	568.2	 16
108	 11	46140.0	0.0	 16
109	 11	1043.8	224.8	 16
110	 11	748.0	131.6	 16
111	 11	1850.3	361.1	 16
112	 11	15791.3	3342.4	 16
113	 11	2368.5	231.0	 16
114	 11	8789.5	1546.9	 16
115	 11	3487.3	597.8	 16
116	 11	2899.3	521.0	 16
117	 11	1723.8	353.5	 16
118	 11	1416.3	396.5	 16
119	 11	4959.5	697.8	 16
120	 11	4358.0	797.1	 16
121	 11	3040.8	738.6	 16
122	 11	17629.5	4051.2	 16
123	 11	11419.8	2861.1	 16
124	 11	9397.0	2045.1	 16
125	 11	1949.0	255.1	 16
126	 11	2515.5	416.3	 16
127	 11	32538.3	8283.9	 16
128	 11	3626.3	772.4	 16
129	 11	3620.3	443.2	 16
130	 11	32382.8	9360.4	 16
131	 11	1991.0	336.7	 16
132	 11	3088.5	536.2	 16
133	 11	3150.3	498.0	 16
134	 11	1914.0	241.9	 16
135	 11	2650.5	418.5	 16
136	 11	847.3	218.7	 16
137	 11	1157.5	192.8	 16
138	 11	930.8	174.2	 16
139	 11	3626.8	558.1	 16
140	 11	1153.8	310.2	 16
141	 11	2752.3	359.2	 16
142	 11	11653.8	1835.6	 16
143	 11	23369.5	1750.8	 16
144	 11	1399.8	333.3	 16
145	 11	1166.5	215.7	 16
146	 11	9012.3	908.7	 16
147	 11	897.8	160.7	 16
148	 11	1481.8	275.1	 16
149	 11	3997.8	326.5	 16
150	 11	2726.8	272.7	 16
151	 11	18140.8	1671.3	 16
152	 11	1581.0	228.8	 16
153	 11	4943.5	396.5	 16
154	 11	21980.3	2037.2	 16
155	 11	969.0	153.1	 16
156	 11	1387.8	268.1	 16
157	 11	9985.0	936.2	 16
158	 11	19982.3	2055.6	 16
159	 11	5873.8	1012.8	 16
160	 11	1152.5	203.1	 16
161	 11	20837.3	2909.2	 16
162	 11	1087.0	164.5	 16
163	 11	1005.0	180.4	 16
164	 11	2228.3	422.0	 16
165	 11	2549.8	490.2	 16
166	 11	5831.0	1136.4	 16
167	 11	1164.0	266.3	 16
168	 11	4312.3	919.8	 16
169	 11	716.0	199.4	 12
170	 11	17971.8	3612.8	 16
171	 11	1627.8	560.0	 16
172	 11	3160.0	545.2	 16
173	 11	3272.0	433.9	 16
174	 11	4849.5	767.6	 16
175	 11	6943.5	669.0	 16
176	 11	2672.8	307.7	 16
177	 11	3009.5	423.4	 16
178	 11	9873.5	1559.7	 16
179	 11	11235.3	2144.6	 16
180	 11	2026.5	423.3	 16
181	 11	22227.5	4076.3	 16
182	 11	3433.5	571.5	 16
183	 11	13664.3	2219.5	 16
184	 11	1586.0	185.3	 16
185	 11	1287.5	261.6	 16
186	 11	1532.3	235.2	 16
187	 11	4549.0	774.4	 16
188	 11	2170.3	373.2	 16
189	 11	5523.8	1208.8	 16
190	 11	4202.0	559.3	 16
191	 11	2561.0	392.2	 16
192	 11	4045.5	506.9	 16
193	 11	923.3	138.6	 16
194	 11	2625.5	361.4	 16
195	 11	1033.0	236.5	 16
196	 11	5061.0	511.6	 16
197	 11	1802.8	251.0	 16
198	 11	11782.3	1458.1	 16
199	 11	7349.0	463.8	 16
200	 11	5127.3	615.1	 16
201	 11	1207.8	375.9	 16
202	 11	7633.0	1074.6	 16
203	 11	1168.0	191.0	 16
204	 11	777.8	144.3	 16
205	 11	863.0	191.1	 16
206	 11	1269.3	308.5	 16
207	 11	839.5	149.1	 16
208	 11	4310.3	583.2	 16
209	 11	2615.3	478.0	 16
210	 11	1243.8	213.9	 16
211	 11	1144.8	253.2	 16
212	 11	1833.0	208.1	 16
213	 11	4018.8	471.4	 16
214	 11	5196.5	780.9	 16
215	 11	8660.0	972.3	 16
216	 11	5365.0	580.0	 16
217	 11	1422.0	301.0	 16
218	 11	3315.0	314.7	 16
219	 11	1787.8	205.5	 16
220	 11	1223.8	223.9	 16
221	 11	6825.8	1007.2	 16
222	 11	13171.8	2304.0	 16
223	 11	6675.0	1089.9	 16
224	 11	1719.8	359.0	 16
225	 11	13370.0	2060.8	 16
226	 11	8098.8	1198.6	 16
227	 11	1392.5	247.6	 16
228	 11	1793.8	300.0	 16
229	 11	2561.0	391.3	 16
230	 11	7258.8	832.1	 16
231	 11	9207.8	1558.8	 16
232	 11	3111.3	270.2	 16
233	 11	4923.0	645.4	 16
234	 11	6954.0	1301.9	 16
235	 11	8337.3	1483.8	 16
236	 11	4520.5	612.4	 16
237	 11	5460.3	960.2	 16
238	 11	1184.5	152.0	 16
239	 11	2154.5	393.6	 16
240	 11	24512.0	4723.8	 16
241	 11	3034.8	279.5	 16
242	 11	3107.3	688.5	 16
243	 11	1062.5	187.2	 16
244	 11	2851.8	630.7	 16
245	 11	3082.0	667.3	 16
246	 11	1098.0	217.7	 16
247	 11	1472.3	193.9	 16
248	 11	10457.0	828.1	 12
249	 11	1582.3	176.4	 16
250	 11	1267.0	212.3	 16
251	 11	1632.3	202.3	 16
252	 11	1432.5	289.0	 16
253	 11	2243.3	354.0	 16
254	 11	1517.5	205.8	 16
255	 11	690.3	134.2	 16
256	 11	858.5	159.9	 16
257	 11	1343.5	229.2	 16
258	 11	3594.3	597.8	 16
259	 11	2159.0	268.7	 16
260	 11	1290.3	185.6	 16
261	 11	919.5	129.4	 16
262	 11	1060.0	160.1	 16
263	 11	3781.3	435.8	 16
264	 11	863.3	273.3	 16
265	 11	1169.3	282.0	 16
266	 11	5212.8	531.8	 16
267	 11	3022.8	436.0	 16
268	 11	2530.8	324.0	 16
269	 11	3661.0	569.6	 16
270	 11	5592.3	724.3	 16
271	 11	6136.5	419.7	 16
272	 11	1176.8	230.6	 16
273	 11	1321.5	226.7	 16
274	 11	5138.8	504.6	 16
275	 11	2403.0	316.9	 16
276	 11	1708.8	227.0	 16
277	 11	1589.8	233.0	 16
278	 11	9723.0	1449.5	 16
279	 11	4079.0	536.6	 16
280	 11	2905.5	412.6	 16
281	 11	1642.5	237.8	 16
282	 11	2029.0	252.2	 16
283	 11	3496.0	478.7	 16
284	 11	814.5	191.7	 16
285	 11	988.5	205.1	 16
286	 11	4019.8	492.2	 16
287	 11	8094.3	1228.5	 16
288	 11	4919.0	759.4	 16
289	 11	2082.8	151.0	 16
290	 11	1286.0	238.0	 16
291	 11	1512.5	204.6	 16
292	 11	7121.0	819.6	 16
293	 11	2410.5	271.7	 16
294	 11	2918.3	514.4	 16
295	 11	3777.5	426.7	 16
296	 11	6934.5	934.9	 16
297	 11	11878.5	2029.5	 16
298	 11	1123.3	211.2	 16
299	 11	4224.3	415.1	 16
300	 11	6975.3	940.9	 16
301	 11	1751.8	296.2	 16
302	 11	1888.0	408.8	 16
303	 11	1886.3	314.2	 16
304	 11	3939.0	535.4	 16
305	 11	8393.5	615.9	 16
306	 11	3443.0	421.3	 16
307	 11	2624.0	441.4	 16
308	 11	5924.5	372.3	 16
309	 11	13867.0	1927.0	 16
310	 11	2366.0	438.3	 16
311	 11	2161.0	420.5	 16
312	 11	1399.8	205.4	 16
313	 11	4338.5	504.3	 16
314	 11	1390.3	205.6	 16
315	 11	1003.3	138.8	 16
316	 11	944.0	185.5	 16
317	 11	1287.5	199.8	 16
318	 11	1571.8	276.5	 16
319	 11	1245.5	210.1	 16
320	 11	1479.0	247.9	 16
321	 11	1251.5	138.6	 16
322	 11	1128.5	239.7	 16
323	 11	22930.3	2794.0	 16
324	 11	2628.0	387.7	 16
325	 11	4331.5	801.1	 16
326	 11	3226.8	500.2	 16
327	 11	2048.8	388.3	 12
328	 11	1151.0	275.8	 16
329	 11	2087.0	242.3	 16
330	 11	9544.3	963.4	 16
331	 11	997.3	203.0	 16
332	 11	1050.8	347.1	 16
333	 11	2206.3	343.5	 16
334	 11	928.0	320.8	 16
335	 11	2376.5	276.7	 16
336	 11	884.5	310.6	 16
337	 11	1659.0	541.0	 16
338	 11	990.5	201.0	 16
339	 11	1278.8	220.3	 16
340	 11	5619.3	838.2	 16
341	 11	4014.5	691.7	 16
342	 11	6604.3	544.4	 16
343	 11	943.8	161.3	 16
344	 11	4965.0	428.0	 16
345	 11	2115.8	265.1	 16
346	 11	1347.3	253.4	 16
347	 11	931.8	182.4	 16
348	 11	1125.0	173.2	 16
349	 11	1082.3	96.6	 16
350	 11	4572.3	705.1	 16
351	 11	1815.8	266.0	 16
352	 11	2511.8	217.0	 16
353	 11	1677.3	421.4	 16
354	 11	2166.5	325.6	 16
355	 11	10897.5	2245.7	 16
356	 11	8921.0	859.6	 16
357	 11	10284.3	1089.7	 16
358	 11	1469.5	215.7	 16
359	 11	909.3	162.6	 16
360	 11	1420.5	288.1	 16
361	 11	10819.5	1421.0	 16
362	 11	997.8	153.6	 16
363	 11	2879.5	418.9	 16
364	 11	4607.5	866.1	 16
365	 11	1164.5	224.2	 16
366	 11	1196.8	209.9	 16
367	 11	2570.0	567.8	 16
368	 11	4172.8	699.7	 16
369	 11	2095.8	237.8	 16
370	 11	2675.8	379.9	 16
371	 11	6251.0	815.5	 16
372	 11	2572.0	241.8	 16
373	 11	4342.8	640.7	 16
374	 11	11695.5	2033.8	 16
375	 11	6515.0	582.6	 16
376	 11	2374.3	389.9	 16
377	 11	1395.3	222.6	 16
378	 11	3361.3	471.9	 16
379	 11	1225.5	252.2	 16
380	 11	1338.0	241.3	 16
381	 11	5559.0	912.7	 16
382	 11	1358.8	216.9	 16
383	 11	4680.3	924.0	 16
384	 11	1804.8	279.0	 16
385	 11	1020.5	187.1	 16
386	 11	2053.5	430.3	 16
387	 11	15992.5	4000.0	 16
388	 11	1093.8	272.6	 16
389	 11	1442.3	342.8	 16
390	 11	4901.3	889.6	 16
391	 11	1342.3	288.5	 16
392	 11	982.0	102.9	 16
393	 11	5737.0	1510.8	 16
394	 11	1505.5	210.1	 16
395	 11	2375.0	509.7	 16
396	 11	5757.0	737.7	 16
397	 11	22830.3	4830.4	 16
398	 11	5142.8	922.9	 16
399	 11	9211.3	2574.2	 16
400	 11	2608.5	425.3	 16
401	 11	4349.5	1047.1	 16
402	 11	1943.5	334.0	 16
403	 11	1610.5	304.0	 16
404	 11	1117.8	147.4	 16
405	 11	926.3	133.7	 16
406	 11	3330.8	1047.2	 16
407	 11	893.0	218.4	 12
408	 11	1357.3	150.1	 16
409	 11	7512.5	900.0	 16
410	 11	3331.8	318.2	 16
411	 11	1892.5	267.4	 16
412	 11	2377.5	355.3	 16
413	 11	1543.0	203.8	 16
414	 11	1652.8	372.0	 16
415	 11	16667.3	1322.1	 16
416	 11	10198.3	673.2	 16
417	 11	2624.0	346.5	 16
418	 11	9211.8	1076.2	 16
419	 11	2416.3	254.5	 16
420	 11	801.8	132.4	 16
421	 11	3165.0	378.5	 16
422	 11	3054.5	430.2	 16
423	 11	4061.5	509.7	 16
424	 11	7655.5	705.0	 16
425	 11	6099.8	506.9	 16
426	 11	3597.0	456.8	 16
427	 11	1640.3	243.0	 16
428	 11	3340.8	390.1	 16
429	 11	2087.0	300.6	 16
430	 11	2070.3	295.4	 16
431	 11	869.3	167.1	 16
432	 11	2693.3	477.0	 16
433	 11	1855.0	288.9	 16
434	 11	964.3	236.3	 16
435	 11	2043.0	328.6	 16
436	 11	10531.5	1467.7	 16
437	 11	2973.8	274.0	 16
438	 11	4682.5	552.8	 16
439	 11	3271.5	425.6	 16
440	 11	2358.0	362.7	 16
441	 11	5761.0	492.4	 16
442	 11	1437.3	272.0	 16
443	 11	4757.8	358.5	 16
444	 11	981.3	156.4	 16
445	 11	10995.3	956.6	 16
446	 11	3331.5	401.4	 16
447	 11	1859.0	256.2	 16
448	 11	896.8	81.7	 16
449	 11	1090.0	267.0	 16
450	 11	2135.5	283.2	 16
451	 11	3303.8	294.3	 16
452	 11	2952.3	418.9	 16
453	 11	1019.3	258.9	 16
454	 11	1792.8	333.5	 16
455	 11	5418.0	535.9	 16
456	 11	1822.0	231.0	 16
457	 11	2851.5	389.8	 16
458	 11	12492.0	1022.4	 16
459	 11	2679.3	350.2	 16
460	 11	10469.8	1223.5	 16
461	 11	1364.8	233.8	 16
462	 11	2038.5	294.0	 16
463	 11	8283.8	531.5	 16
464	 11	5270.3	489.8	 16
465	 11	3999.3	584.7	 16
466	 11	2152.8	248.5	 16
467	 11	1247.8	199.9	 16
468	 11	2694.3	318.9	 16
469	 11	31676.3	2061.3	 16
470	 11	2344.0	281.3	 16
471	 11	5458.8	436.9	 16
472	 11	6381.0	578.1	 16
473	 11	1399.3	368.1	 16
474	 11	3420.8	495.9	 16
475	 11	1877.8	300.1	 16
476	 11	1412.5	247.5	 16
477	 11	1269.8	197.4	 16
478	 11	2014.8	233.3	 16
479	 11	3251.0	341.4	 16
480	 11	2304.5	263.7	 16
481	 11	18148.5	1470.4	 16
482	 11	11785.5	1267.8	 16
483	 11	1483.0	206.4	 16
484	 11	970.5	209.1	 16
485	 11	1287.0	193.6	 16
486	 11	11827.3	822.7	 12
487	 11	6096.0	977.1	 16
488	 11	2226.8	350.8	 16
489	 11	2209.5	319.8	 16
490	 11	2421.0	441.1	 16
491	 11	1292.0	215.8	 16
492	 11	11991.8	1728.4	 16
493	 11	3824.8	381.8	 16
494	 11	9408.5	1138.6	 16
495	 11	1252.8	211.9	 16
496	 11	13076.8	1139.9	 16
497	 11	14543.8	773.3	 16
498	 11	14223.0	721.6	 16
499	 11	11492.3	962.0	 16
500	 11	3415.8	440.5	 16
501	 11	6485.3	560.0	 16
502	 11	1579.3	263.2	 16
503	 11	1531.0	263.4	 16
504	 11	4606.5	415.3	 16
505	 11	1446.8	218.0	 16
506	 11	995.5	183.6	 16
507	 11	1165.3	192.1	 16
508	 11	1232.8	169.0	 16
509	 11	1078.5	198.1	 16
510	 11	4286.3	552.1	 16
511	 11	4821.0	480.3	 16
512	 11	1047.0	176.5	 16
513	 11	3070.0	350.7	 16
514	 11	2416.8	449.0	 16
515	 11	1133.3	176.7	 16
516	 11	2155.0	207.2	 16
517	 11	5117.5	523.9	 16
518	 11	2546.0	577.8	 16
519	 11	9845.3	1549.1	 16
520	 11	12586.3	1372.6	 16
521	 11	14019.0	1078.2	 16
522	 11	1006.3	168.6	 16
523	 11	1155.0	220.0	 16
524	 11	2262.0	581.7	 16
525	 11	1030.8	162.3	 16
526	 11	846.0	95.2	 16
527	 11	956.8	202.9	 16
528	 11	1207.3	229.8	 16
529	 11	3337.3	419.3	 16
530	 11	3436.5	525.7	 16
531	 11	1012.5	325.2	 16
532	 11	6063.8	715.0	 16
533	 11	1474.3	189.4	 16
534	 11	1400.0	219.8	 16
535	 11	1236.5	271.0	 16
536	 11	2273.5	470.9	 16
537	 11	2054.5	296.5	 16
538	 11	4993.8	584.7	 16
539	 11	8777.0	831.6	 16
540	 11	39082.5	4599.9	 16
541	 11	2498.8	322.5	 16
542	 11	1709.3	364.9	 16
543	 11	2176.8	359.5	 16
544	 11	1091.3	206.4	 16
545	 11	13871.5	1625.3	 16
546	 11	5768.3	731.5	 16
547	 11	2644.0	335.2	 16
548	 11	4340.3	596.7	 16
549	 11	1270.3	217.6	 16
550	 11	3929.8	354.6	 16
551	 11	2135.0	414.9	 16
552	 11	1377.3	218.2	 16
553	 11	8644.8	988.8	 16
554	 11	1485.3	331.6	 16
555	 11	3801.3	359.5	 16
556	 11	5674.0	480.7	 16
557	 11	2200.3	275.7	 16
558	 11	8410.5	1003.0	 16
559	 11	4259.8	555.0	 16
560	 11	14779.8	1673.3	 16
561	 11	28034.3	1413.2	 16
562	 11	15068.0	1604.8	 16
563	 11	6350.5	602.1	 16
564	 11	7241.3	666.4	 16
565	 11	6329.3	705.3	 12
566	 11	1769.8	205.7	 16
567	 11	3196.3	509.3	 16
568	 11	10001.3	2034.8	 16
569	 11	36515.5	5403.8	 16
570	 11	17907.8	2687.8	 16
571	 11	9517.8	1140.1	 16
572	 11	1232.3	284.0	 16
573	 11	1127.0	257.9	 16
574	 11	2114.5	376.8	 16
575	 11	2013.5	369.8	 16
576	 11	5171.8	1088.3	 16
577	 11	2201.5	358.3	 16
578	 11	1950.8	409.4	 16
579	 11	23863.5	3171.3	 16
580	 11	2262.5	391.9	 16
581	 11	2485.3	330.5	 16
582	 11	1717.3	402.5	 16
583	 11	3624.5	587.1	 16
584	 11	911.3	131.1	 16
585	 11	6151.3	1143.9	 16
586	 11	4065.3	855.6	 16
587	 11	5569.8	839.0	 16
588	 11	1169.0	217.8	 16
589	 11	14812.8	1840.6	 16
590	 11	2360.8	527.3	 16
591	 11	2588.0	329.7	 16
592	 11	3295.3	542.6	 16
593	 11	1221.0	261.0	 16
594	 11	11910.8	1777.0	 16
595	 11	4138.3	744.0	 16
596	 11	13891.3	1715.2	 16
597	 11	14326.3	1793.5	 16
598	 11	2561.5	385.8	 16
599	 11	4562.8	604.7	 16
600	 11	1822.8	230.7	 16
601	 11	7251.8	1243.9	 16
602	 11	7488.8	1039.4	 16
603	 11	4111.8	460.3	 16
604	 11	4286.8	625.7	 16
605	 11	1130.3	275.2	 16
606	 11	3004.0	418.4	 16
607	 11	3664.8	664.9	 16
608	 11	1251.3	283.2	 16
609	 11	3310.3	679.3	 16
610	 11	1073.8	224.9	 16
611	 11	12875.0	2181.7	 16
612	 11	9370.0	1470.4	 16
613	 11	5009.0	620.7	 16
614	 11	6953.0	1212.8	 16
615	 11	2121.0	296.4	 16
616	 11	1582.8	294.8	 16
617	 11	2259.0	339.4	 16
618	 11	1328.3	207.4	 16
619	 11	4780.0	487.5	 16
620	 11	1539.3	288.0	 16
621	 11	1414.8	206.0	 16
622	 11	1035.8	176.3	 16
623	 11	1310.3	279.2	 16
624	 11	1616.5	217.2	 16
625	 11	2505.8	299.5	 16
626	 11	2577.8	476.2	 16
627	 11	8448.8	1598.0	 16
628	 11	3352.8	517.9	 16
629	 11	955.8	211.9	 16
630	 11	2703.5	402.1	 16
631	 11	1312.3	228.2	 16
632	 11	2453.5	390.8	 16
633	 11	2641.5	433.3	 16
634	 11	5764.3	691.9	 16
635	 11	1813.8	304.2	 16
636	 11	810.5	211.1	 16
637	 11	2592.0	334.5	 16
638	 11	6301.8	633.5	 16
639	 11	893.3	175.3	 16
640	 11	4392.5	564.2	 16
641	 11	3062.8	402.6	 16
642	 11	1307.0	269.4	 16
643	 11	3969.5	618.3	 16
644	 11	4809.5	522.2	 12
645	 11	1653.8	349.9	 16
646	 11	1492.8	209.0	 16
647	 11	1642.3	247.7	 16
648	 11	2116.3	327.1	 16
649	 11	12253.3	1716.9	 16
650	 11	1227.8	254.3	 16
651	 11	1399.8	299.6	 16
652	 11	3253.0	501.9	 16
653	 11	818.5	101.0	 16
654	 11	892.3	152.5	 16
655	 11	4802.8	516.6	 16
656	 11	1154.8	190.8	 16
657	 11	947.5	212.4	 16
658	 11	4280.8	761.1	 16
659	 11	1160.8	195.8	 16
660	 11	2592.8	374.3	 16
661	 11	1039.8	255.8	 16
662	 11	2517.8	388.2	 16
663	 11	40474.5	4381.6	 16
664	 11	11488.8	1460.1	 16
665	 11	7714.3	864.3	 16
666	 11	5377.8	778.9	 16
667	 11	1555.3	189.2	 16
668	 11	3074.5	312.4	 16
669	 11	6962.5	932.3	 16
670	 11	13607.5	1411.8	 16
671	 11	29747.3	2728.7	 16
672	 11	11268.8	1501.1	 16
673	 11	2379.0	290.5	 16
674	 11	3890.0	554.8	 16
675	 11	5721.3	1119.2	 16
676	 11	1285.5	184.9	 16
677	 11	3228.0	431.6	 16
678	 11	25535.5	4081.5	 16
679	 11	4375.5	458.3	 16
680	 11	2310.0	300.0	 16
681	 11	1887.8	182.5	 16
682	 11	16561.5	2398.1	 16
683	 11	3743.3	650.9	 16
684	 11	2325.3	246.0	 16
685	 11	3354.8	449.2	 16
686	 11	2252.8	223.5	 16
687	 11	1421.3	260.6	 16
688	 11	2611.8	341.0	 16
689	 11	1612.3	324.0	 16
690	 11	1168.8	678.1	 16
691	 11	968.8	212.7	 16
692	 11	1290.3	276.9	 16
693	 11	1093.0	149.2	 16
694	 11	3852.0	480.6	 16
695	 11	2423.3	483.7	 16
696	 11	1330.0	180.0	 16
697	 11	7354.3	1320.7	 16
698	 11	1913.8	258.1	 16
699	 11	5946.0	859.4	 16
700	 11	4321.0	1326.9	 16
701	 11	7238.3	820.4	 16
702	 11	9120.3	1358.3	 16
703	 11	4831.0	800.1	 16
704	 11	1264.8	141.3	 16
705	 11	9922.0	2012.8	 16
706	 11	7125.0	983.1	 16
707	 11	2498.8	938.0	 16
708	 11	3900.0	383.9	 16
709	 11	2910.5	446.5	 16
710	 11	13742.0	1901.7	 16
711	 11	1810.8	291.6	 16
  0	 12	46140.0	0.0	 16
  1	 12	1736.0	288.5	 16
  2	 12	893.3	165.6	 16
  3	 12	1407.5	203.0	 16
  4	 12	912.3	145.3	 16
  5	 12	1800.8	316.6	 16
  6	 12	907.5	194.2	 16
  7	 12	2741.8	387.7	 16
  8	 12	2786.0	338.9	 16
  9	 12	1082.0	134.0	 12
 10	 12	1158.8	182.6	 16
 11	 12	789.3	148.1	 16
 12	 12	781.0	132.6	 16
 13	 12	1052.3	258.8	 16
 14	 12	906.0	169.5	 16
 15	 12	1079.3	221.8	 16
 16	 12	866.3	174.1	 16
 17	 12	764.3	143.1	 16
 18	 12	834.8	130.7	 16
 19	 12	879.8	178.1	 16
 20	 12	986.5	140.9	 16
 21	 12	817.8	141.9	 16
 22	 12	988.8	243.8	 16
 23	 12	798.5	132.1	 16
 24	 12	834.0	157.7	 16
 25	 12	808.3	151.9	 16
 26	 12	845.3	112.3	 16
 27	 12	806.0	156.1	 16
 28	 12	829.0	179.4	 16
 29	 12	955.3	200.3	 16
 30	 12	814.8	168.3	 16
 31	 12	1037.8	192.1	 16
 32	 12	1040.8	208.8	 16
 33	 12	943.0	136.0	 16
 34	 12	887.0	232.2	 16
 35	 12	931.0	190.0	 16
 36	 12	1158.3	226.3	 16
 37	 12	1185.3	260.2	 16
 38	 12	1407.5	264.3	 16
 39	 12	1140.8	255.7	 16
 40	 12	1102.5	181.3	 16
 41	 12	1096.3	185.3	 16
 42	 12	992.0	186.0	 16
 43	 12	924.8	107.9	 16
 44	 12	729.8	148.3	 16
 45	 12	892.0	262.5	 16
 46	 12	810.8	134.8	 16
 47	 12	876.0	195.7	 16
 48	 12	801.8	193.9	 16
 49	 12	813.3	157.4	 16
 50	 12	943.3	264.3	 16
 51	 12	921.3	168.4	 16
 52	 12	697.3	117.4	 16
 53	 12	732.5	188.7	 16
 54	 12	1003.0	174.9	 16
 55	 12	808.5	140.4	 16
 56	 12	702.3	156.9	 16
 57	 12	729.5	110.6	 16
 58	 12	695.8	169.9	 16
 59	 12	802.8	153.7	 16
 60	 12	718.5	303.9	 16
 61	 12	834.0	127.4	 16
 62	 12	930.3	174.1	 16
 63	 12	864.5	103.2	 16
 64	 12	927.5	190.8	 16
 65	 12	754.5	76.4	 16
 66	 12	921.3	224.9	 16
 67	 12	894.3	174.3	 16
 68	 12	992.5	252.1	 16
 69	 12	919.5	181.1	 16
 70	 12	856.3	192.1	 16
 71	 12	947.3	175.6	 16
 72	 12	852.0	152.0	 16
 73	 12	876.8	311.6	 16
 74	 12	720.5	293.1	 16
 75	 12	802.0	156.1	 16
 76	 12	744.0	122.5	 16
 77	 12	694.8	173.9	 16
 78	 12	629.0	128.3	 16
 79	 12	743.5	151.5	 16
 80	 12	783.0	137.4	 16
 81	 12	910.3	161.7	 16
 82	 12	937.8	235.5	 16
 83	 12	943.5	177.6	 16
 84	 12	780.3	113.9	 16
 85	 12	814.8	192.7	 16
 86	 12	760.5	159.7	 16
 87	 12	846.3	174.2	 16
 88	 12	934.0	176.2	 12
 89	 12	970.5	196.0	 16
 90	 12	868.8	133.6	 16
 91	 12	859.0	264.3	 16
 92	 12	818.8	127.4	 16
 93	 12	825.0	128.4	 16
 94	 12	824.0	212.2	 16
 95	 12	815.3	172.8	 16
 96	 12	707.8	197.7	 16
 97	 12	736.5	129.6	 16
 98	 12	657.8	155.3	 16
 99	 12	844.0	170.5	 16
100	 12	826.0	148.7	 16
101	 12	743.5	129.7	 16
102	 12	633.0	159.1	 16
103	 12	697.0	119.4	 16
104	 12	701.5	110.7	 16
105	 12	629.0	119.2	 16
106	 12	695.5	139.2	 16
107	 12	913.5	192.2	 16
108	 12	681.3	141.2	 16
109	 12	823.5	117.6	 16
110	 12	757.8	227.3	 16
111	 12	1247.3	261.3	 16
112	 12	1841.5	317.5	 16
113	 12	3966.3	529.0	 16
114	 12	3553.3	445.3	 16
115	 12	2091.3	334.4	 16
116	 12	2080.0	242.9	 16
117	 12	990.0	146.5	 16
118	 12	1005.8	246.0	 16
119	 12	2547.8	369.7	 16
120	 12	2338.3	276.6	 16
121	 12	2338.8	332.5	 16
122	 12	2904.0	471.3	 16
123	 12	2049.0	307.6	 16
124	 12	7019.5	920.1	 16
125	 12	1355.8	262.6	 16
126	 12	2345.0	340.6	 16
127	 12	8678.8	927.6	 16
128	 12	1340.8	290.1	 16
129	 12	1971.8	329.8	 16
130	 12	4738.8	788.8	 16
131	 12	1075.8	197.9	 16
132	 12	1644.0	251.7	 16
133	 12	1834.0	370.5	 16
134	 12	1023.0	167.6	 16
135	 12	2005.8	248.8	 16
136	 12	1028.0	245.3	 16
137	 12	1114.8	150.0	 16
138	 12	861.8	229.4	 16
139	 12	882.8	158.4	 16
140	 12	916.8	194.8	 16
141	 12	1854.8	217.8	 16
142	 12	3321.0	672.9	 16
143	 12	4996.0	992.3	 16
144	 12	1252.8	284.0	 16
145	 12	937.3	114.5	 16
146	 12	1361.3	249.3	 16
147	 12	815.8	130.7	 16
148	 12	1108.5	225.5	 16
149	 12	2238.3	328.8	 16
150	 12	1550.5	196.6	 16
151	 12	8736.8	1068.3	 16
152	 12	1748.0	205.8	 16
153	 12	3827.8	463.5	 16
154	 12	6109.0	811.4	 16
155	 12	931.8	124.9	 16
156	 12	1167.3	222.7	 16
157	 12	4232.5	612.8	 16
158	 12	13341.3	1390.3	 16
159	 12	3583.0	331.1	 16
160	 12	1019.8	156.7	 16
161	 12	4681.8	729.4	 16
162	 12	960.0	112.1	 16
163	 12	808.0	124.8	 16
164	 12	1127.5	282.5	 16
165	 12	1141.8	308.5	 16
166	 12	1822.3	198.9	 16
167	 12	943.8	134.2	 12
168	 12	1013.5	303.2	 16
169	 12	833.5	190.9	 16
170	 12	3145.5	568.9	 16
171	 12	896.3	152.3	 16
172	 12	2126.3	337.8	 16
173	 12	1620.0	280.3	 16
174	 12	1226.5	237.9	 16
175	 12	2660.5	414.2	 16
176	 12	2404.0	449.4	 16
177	 12	3305.5	407.1	 16
178	 12	2411.5	533.8	 16
179	 12	3153.0	551.8	 16
180	 12	1773.5	404.5	 16
181	 12	5782.5	867.8	 16
182	 12	3904.8	628.5	 16
183	 12	2721.0	459.8	 16
184	 12	1838.8	576.4	 16
185	 12	1671.3	352.3	 16
186	 12	1102.8	176.7	 16
187	 12	6628.5	918.5	 16
188	 12	1487.3	308.3	 16
189	 12	3367.3	674.6	 16
190	 12	1522.3	217.2	 16
191	 12	1526.3	215.7	 16
192	 12	2731.0	421.5	 16
193	 12	1190.5	291.2	 16
194	 12	2436.0	292.6	 16
195	 12	953.0	140.1	 16
196	 12	1968.3	309.2	 16
197	 12	1163.5	382.6	 16
198	 12	1872.5	290.9	 16
199	 12	7950.5	610.6	 16
200	 12	1327.8	231.8	 16
201	 12	1384.3	252.4	 16
202	 12	1456.3	300.3	 16
203	 12	919.8	186.4	 16
204	 12	831.0	170.4	 16
205	 12	883.0	145.9	 16
206	 12	988.3	187.7	 16
207	 12	983.3	192.5	 16
208	 12	1134.0	226.1	 16
209	 12	1220.5	207.7	 16
210	 12	1164.8	217.2	 16
211	 12	1048.8	224.4	 16
212	 12	3799.5	766.5	 16
213	 12	3441.3	407.4	 16
214	 12	4142.8	769.0	 16
215	 12	9508.8	1131.0	 16
216	 12	7165.0	972.0	 16
217	 12	1407.3	225.5	 16
218	 12	1395.0	236.2	 16
219	 12	1865.0	328.4	 16
220	 12	1159.5	205.4	 16
221	 12	3054.5	413.8	 16
222	 12	2857.3	466.3	 16
223	 12	1884.8	297.5	 16
224	 12	859.3	209.1	 16
225	 12	1935.0	303.0	 16
226	 12	2037.3	374.2	 16
227	 12	975.0	103.3	 16
228	 12	1315.3	156.3	 16
229	 12	3227.5	395.5	 16
230	 12	3975.3	440.2	 16
231	 12	4075.0	703.2	 16
232	 12	1706.3	245.1	 16
233	 12	1374.3	195.7	 16
234	 12	1875.0	328.9	 16
235	 12	4206.8	596.6	 16
236	 12	3039.0	538.2	 16
237	 12	2310.3	372.6	 16
238	 12	2370.0	340.6	 16
239	 12	1171.8	286.3	 16
240	 12	3640.3	457.6	 16
241	 12	1736.0	227.0	 16
242	 12	1430.8	229.4	 16
243	 12	1313.8	261.8	 16
244	 12	1621.5	273.6	 16
245	 12	1415.5	263.1	 16
246	 12	1501.0	369.1	 12
247	 12	1038.8	173.7	 16
248	 12	1637.3	191.5	 16
249	 12	989.0	170.3	 16
250	 12	1129.0	228.6	 16
251	 12	1472.5	275.2	 16
252	 12	1211.0	179.7	 16
253	 12	1610.0	359.3	 16
254	 12	1329.0	221.9	 16
255	 12	970.3	290.7	 16
256	 12	858.0	215.5	 16
257	 12	1168.5	256.9	 16
258	 12	2134.5	358.6	 16
259	 12	1989.5	285.6	 16
260	 12	1423.3	269.5	 16
261	 12	1131.5	235.8	 16
262	 12	1162.0	210.9	 16
263	 12	1250.0	237.6	 16
264	 12	967.0	132.9	 16
265	 12	1117.3	198.0	 16
266	 12	7028.5	550.0	 16
267	 12	2099.0	250.2	 16
268	 12	2124.3	399.0	 16
269	 12	2162.5	378.7	 16
270	 12	3308.5	461.0	 16
271	 12	2487.8	495.6	 16
272	 12	1055.5	152.4	 16
273	 12	1149.5	335.5	 16
274	 12	3044.3	389.8	 16
275	 12	4532.3	325.1	 16
276	 12	1375.8	231.5	 16
277	 12	1188.8	229.4	 16
278	 12	1550.3	312.1	 16
279	 12	1478.8	253.6	 16
280	 12	1507.8	301.9	 16
281	 12	2033.3	304.8	 16
282	 12	3136.8	349.7	 16
283	 12	1665.5	222.5	 16
284	 12	884.8	183.9	 16
285	 12	991.0	165.5	 16
286	 12	1355.5	301.0	 16
287	 12	1145.3	172.1	 16
288	 12	1156.8	172.6	 16
289	 12	1069.3	190.4	 16
290	 12	1072.3	185.6	 16
291	 12	892.8	178.5	 16
292	 12	1371.3	195.8	 16
293	 12	1842.5	309.9	 16
294	 12	1171.8	218.1	 16
295	 12	2280.8	396.0	 16
296	 12	2890.0	261.6	 16
297	 12	1101.5	296.2	 16
298	 12	1119.0	215.0	 16
299	 12	2721.0	423.0	 16
300	 12	1666.5	216.4	 16
301	 12	2161.3	294.7	 16
302	 12	2670.3	258.9	 16
303	 12	2560.3	342.7	 16
304	 12	4186.5	486.2	 16
305	 12	18915.8	1115.1	 16
306	 12	3592.3	302.9	 16
307	 12	1607.5	203.8	 16
308	 12	6055.8	441.5	 16
309	 12	13985.5	1343.5	 16
310	 12	972.5	167.3	 16
311	 12	1304.0	163.6	 16
312	 12	945.3	227.4	 16
313	 12	4979.5	758.5	 16
314	 12	1074.5	177.1	 16
315	 12	1059.3	181.1	 16
316	 12	651.5	116.4	 16
317	 12	1003.0	178.5	 16
318	 12	1004.8	167.2	 16
319	 12	1093.3	179.3	 16
320	 12	966.0	198.8	 16
321	 12	1302.8	260.7	 16
322	 12	1009.0	204.6	 16
323	 12	5069.3	697.9	 16
324	 12	5904.3	649.7	 16
325	 12	1362.3	213.9	 12
326	 12	1602.8	214.4	 16
327	 12	1508.5	237.5	 16
328	 12	936.8	175.4	 16
329	 12	1463.0	251.9	 16
330	 12	2251.8	324.2	 16
331	 12	1010.0	178.8	 16
332	 12	764.5	182.2	 16
333	 12	1454.8	208.7	 16
334	 12	964.5	144.9	 16
335	 12	1903.0	275.3	 16
336	 12	791.0	143.3	 16
337	 12	1129.0	191.7	 16
338	 12	783.8	161.6	 16
339	 12	853.0	110.2	 16
340	 12	1174.0	270.1	 16
341	 12	3256.5	392.2	 16
342	 12	2318.8	188.7	 16
343	 12	888.3	167.5	 16
344	 12	1557.8	258.0	 16
345	 12	1810.5	510.2	 16
346	 12	1069.5	198.9	 16
347	 12	1020.0	316.3	 16
348	 12	1351.8	219.4	 16
349	 12	1275.5	194.6	 16
350	 12	12549.8	809.5	 16
351	 12	1467.5	227.8	 16
352	 12	1445.0	280.0	 16
353	 12	3656.8	317.9	 16
354	 12	2769.5	729.4	 16
355	 12	5654.0	733.2	 16
356	 12	5655.0	1568.8	 16
357	 12	2176.0	478.3	 16
358	 12	1151.5	258.5	 16
359	 12	809.5	195.9	 16
360	 12	1901.8	394.4	 16
361	 12	9835.5	901.0	 16
362	 12	1313.0	275.7	 16
363	 12	948.8	207.8	 16
364	 12	1232.8	255.3	 16
365	 12	1193.3	231.4	 16
366	 12	1177.3	219.1	 16
367	 12	1047.0	160.6	 16
368	 12	912.3	130.9	 16
369	 12	2064.8	286.9	 16
370	 12	1798.5	328.2	 16
371	 12	5804.3	879.4	 16
372	 12	5014.3	827.2	 16
373	 12	1332.0	282.6	 16
374	 12	1238.5	291.0	 16
375	 12	4330.5	497.4	 16
376	 12	1409.5	181.1	 16
377	 12	1548.5	292.3	 16
378	 12	1490.5	406.1	 16
379	 12	1110.0	170.5	 16
380	 12	965.8	180.5	 16
381	 12	2249.8	347.3	 16
382	 12	1913.3	379.8	 16
383	 12	1323.3	355.6	 16
384	 12	2850.0	392.3	 16
385	 12	930.5	164.6	 16
386	 12	954.0	211.4	 16
387	 12	1740.5	338.6	 16
388	 12	883.3	171.7	 16
389	 12	923.0	122.6	 16
390	 12	1567.3	323.1	 16
391	 12	736.8	136.0	 16
392	 12	959.0	217.8	 16
393	 12	1740.8	330.5	 16
394	 12	1896.0	327.0	 16
395	 12	1124.5	133.8	 16
396	 12	4149.3	710.1	 16
397	 12	9611.0	1169.0	 16
398	 12	5321.8	1010.8	 16
399	 12	3398.0	537.1	 16
400	 12	3104.5	570.2	 16
401	 12	1771.0	372.1	 16
402	 12	1499.3	317.4	 16
403	 12	914.3	211.5	 16
404	 12	1057.0	158.0	 12
405	 12	1087.3	224.8	 16
406	 12	949.3	145.0	 16
407	 12	929.8	173.0	 16
408	 12	1351.3	183.9	 16
409	 12	4294.8	481.5	 16
410	 12	7329.8	1083.5	 16
411	 12	2115.8	422.2	 16
412	 12	1679.3	308.7	 16
413	 12	1074.5	217.7	 16
414	 12	1728.5	257.4	 16
415	 12	3542.3	521.1	 16
416	 12	3573.3	761.1	 16
417	 12	2305.3	238.3	 16
418	 12	6839.8	472.3	 16
419	 12	1611.8	256.5	 16
420	 12	771.3	160.3	 16
421	 12	4371.0	414.7	 16
422	 12	1354.8	230.0	 16
423	 12	3598.5	401.3	 16
424	 12	10711.3	1342.3	 16
425	 12	6082.0	701.5	 16
426	 12	4765.0	727.4	 16
427	 12	1398.3	261.6	 16
428	 12	1061.3	310.0	 16
429	 12	1472.5	239.2	 16
430	 12	1781.5	309.8	 16
431	 12	1179.8	337.5	 16
432	 12	1144.8	384.0	 16
433	 12	1426.5	253.1	 16
434	 12	1279.8	273.0	 16
435	 12	1002.8	124.5	 16
436	 12	1470.0	354.2	 16
437	 12	1496.5	267.8	 16
438	 12	8591.0	1955.7	 16
439	 12	1918.0	351.8	 16
440	 12	1610.8	144.1	 16
441	 12	14659.0	1832.6	 16
442	 12	1373.8	202.7	 16
443	 12	2774.8	424.7	 16
444	 12	1097.0	179.7	 16
445	 12	10361.3	1683.2	 16
446	 12	1049.0	213.0	 16
447	 12	1229.3	268.9	 16
448	 12	1263.8	233.8	 16
449	 12	1068.3	129.5	 16
450	 12	1241.3	179.5	 16
451	 12	1945.8	228.2	 16
452	 12	1361.5	251.8	 16
453	 12	1005.5	138.6	 16
454	 12	1989.0	224.5	 16
455	 12	962.8	190.6	 16
456	 12	953.5	120.7	 16
457	 12	3149.5	384.0	 16
458	 12	3831.0	358.8	 16
459	 12	1642.0	293.7	 16
460	 12	964.5	229.1	 16
461	 12	1526.3	299.4	 16
462	 12	4654.8	780.3	 16
463	 12	13936.8	1014.6	 16
464	 12	2623.0	352.9	 16
465	 12	1194.3	334.2	 16
466	 12	1528.8	284.5	 16
467	 12	882.8	231.1	 16
468	 12	1147.3	248.0	 16
469	 12	8493.5	868.9	 16
470	 12	2404.0	259.4	 16
471	 12	6693.3	1066.0	 16
472	 12	5859.5	608.8	 16
473	 12	1628.0	236.2	 16
474	 12	924.0	149.9	 16
475	 12	1233.3	279.2	 16
476	 12	924.3	155.4	 16
477	 12	1079.8	182.0	 16
478	 12	1844.0	335.7	 16
479	 12	1736.3	308.4	 16
480	 12	2351.8	227.7	 16
481	 12	5025.5	712.9	 16
482	 12	3032.8	511.3	 16
483	 12	923.8	207.0	 12
484	 12	1202.8	212.8	 16
485	 12	994.8	179.1	 16
486	 12	3019.8	531.5	 16
487	 12	1304.8	186.8	 16
488	 12	1249.5	257.6	 16
489	 12	965.3	144.7	 16
490	 12	1367.3	208.2	 16
491	 12	1160.0	239.1	 16
492	 12	2005.5	268.4	 16
493	 12	1287.0	162.4	 16
494	 12	14394.3	1647.5	 16
495	 12	1643.3	211.1	 16
496	 12	46140.0	465.4	 16
497	 12	46140.0	0.0	 16
498	 12	46140.0	0.0	 16
499	 12	9241.5	1044.1	 16
500	 12	1905.5	237.3	 16
501	 12	1572.3	200.4	 16
502	 12	1149.5	171.5	 16
503	 12	1079.0	97.7	 16
504	 12	2557.0	303.0	 16
505	 12	906.5	195.2	 16
506	 12	1093.3	258.5	 16
507	 12	1134.3	223.3	 16
508	 12	1280.5	253.0	 16
509	 12	957.8	232.4	 16
510	 12	4314.0	628.2	 16
511	 12	8458.3	1286.0	 16
512	 12	1325.3	157.7	 16
513	 12	2822.5	480.5	 16
514	 12	2207.5	353.9	 16
515	 12	1443.3	210.3	 16
516	 12	2253.5	305.2	 16
517	 12	2294.0	366.7	 16
518	 12	1759.3	274.2	 16
519	 12	1418.0	229.1	 16
520	 12	1104.5	207.5	 16
521	 12	4477.5	471.2	 16
522	 12	1161.3	321.4	 16
523	 12	881.3	141.6	 16
524	 12	8304.8	859.8	 16
525	 12	825.8	182.3	 16
526	 12	690.3	136.1	 16
527	 12	674.8	115.9	 16
528	 12	777.5	176.4	 16
529	 12	3960.0	510.4	 16
530	 12	1312.0	248.9	 16
531	 12	805.5	134.9	 16
532	 12	1075.0	220.7	 16
533	 12	1489.5	302.3	 16
534	 12	980.8	214.0	 16
535	 12	1339.5	295.2	 16
536	 12	1738.8	230.3	 16
537	 12	2247.0	280.6	 16
538	 12	2224.5	248.9	 16
539	 12	6586.5	515.7	 16
540	 12	10360.8	1799.2	 16
541	 12	3607.5	461.9	 16
542	 12	4292.0	519.9	 16
543	 12	1982.5	214.9	 16
544	 12	1002.8	189.7	 16
545	 12	2011.5	373.3	 16
546	 12	1898.8	450.4	 16
547	 12	2048.5	357.7	 16
548	 12	2849.0	233.5	 16
549	 12	1339.0	244.7	 16
550	 12	1549.0	237.1	 16
551	 12	1302.3	297.0	 16
552	 12	999.3	141.7	 16
553	 12	2941.8	291.5	 16
554	 12	1147.3	204.4	 16
555	 12	1673.5	164.4	 16
556	 12	2484.8	297.5	 16
557	 12	2060.5	314.3	 16
558	 12	3440.5	305.4	 16
559	 12	2983.3	578.1	 16
560	 12	17827.8	1313.0	 16
561	 12	15055.0	1326.5	 16
562	 12	3883.3	300.9	 12
563	 12	3346.5	486.0	 16
564	 12	4738.8	702.5	 16
565	 12	4470.8	392.9	 16
566	 12	2605.3	347.1	 16
567	 12	3579.3	480.5	 16
568	 12	1626.3	334.3	 16
569	 12	3926.5	591.3	 16
570	 12	3929.0	607.7	 16
571	 12	5556.3	592.5	 16
572	 12	1114.3	180.9	 16
573	 12	1332.3	401.1	 16
574	 12	1331.3	314.8	 16
575	 12	1243.8	290.2	 16
576	 12	1393.0	270.0	 16
577	 12	1195.0	179.5	 16
578	 12	2649.0	339.9	 16
579	 12	5540.0	697.1	 16
580	 12	1138.5	238.7	 16
581	 12	2343.0	256.1	 16
582	 12	1164.0	202.9	 16
583	 12	4788.5	882.9	 16
584	 12	1790.3	321.0	 16
585	 12	7485.0	706.2	 16
586	 12	9958.8	1412.5	 16
587	 12	1583.3	351.5	 16
588	 12	1194.0	193.5	 16
589	 12	2252.3	402.6	 16
590	 12	1889.5	284.3	 16
591	 12	1932.8	278.8	 16
592	 12	1821.0	246.8	 16
593	 12	1246.8	235.8	 16
594	 12	6086.0	589.3	 16
595	 12	2241.3	329.8	 16
596	 12	2142.3	269.4	 16
597	 12	3883.5	662.6	 16
598	 12	3207.0	371.7	 16
599	 12	2191.3	261.8	 16
600	 12	11141.0	1455.1	 16
601	 12	2585.8	261.7	 16
602	 12	3027.0	457.2	 16
603	 12	1828.8	243.2	 16
604	 12	1900.3	300.8	 16
605	 12	894.0	139.0	 16
606	 12	1618.5	269.7	 16
607	 12	1226.5	242.1	 16
608	 12	945.3	180.1	 16
609	 12	894.5	269.2	 16
610	 12	906.3	155.5	 16
611	 12	1357.8	165.8	 16
612	 12	2550.5	355.3	 16
613	 12	5618.5	549.0	 16
614	 12	2210.3	307.8	 16
615	 12	1627.8	258.0	 16
616	 12	1049.0	200.1	 16
617	 12	1467.5	366.4	 16
618	 12	1076.3	154.0	 16
619	 12	7391.3	1033.5	 16
620	 12	1045.8	236.0	 16
621	 12	933.3	141.3	 16
622	 12	830.0	184.4	 16
623	 12	1007.8	261.4	 16
624	 12	952.0	165.4	 16
625	 12	1055.5	264.8	 16
626	 12	1870.0	175.0	 16
627	 12	1435.5	253.6	 16
628	 12	1697.8	203.5	 16
629	 12	1101.8	286.2	 16
630	 12	1342.8	217.9	 16
631	 12	1890.3	239.4	 16
632	 12	1418.0	269.4	 16
633	 12	2021.0	267.5	 16
634	 12	4773.8	635.6	 16
635	 12	1655.3	352.7	 16
636	 12	791.8	136.0	 16
637	 12	1068.0	166.5	 16
638	 12	2052.3	347.7	 16
639	 12	1074.5	186.1	 16
640	 12	7671.8	1046.3	 16
641	 12	2274.3	427.4	 12
642	 12	1091.8	165.1	 16
643	 12	1500.3	443.7	 16
644	 12	2227.0	335.4	 16
645	 12	844.8	169.6	 16
646	 12	1854.0	266.9	 16
647	 12	2969.5	292.1	 16
648	 12	2175.8	282.4	 16
649	 12	6392.0	939.6	 16
650	 12	2311.0	497.0	 16
651	 12	761.8	139.8	 16
652	 12	990.3	194.5	 16
653	 12	827.3	168.5	 16
654	 12	987.5	209.2	 16
655	 12	1732.3	197.9	 16
656	 12	1135.0	136.5	 16
657	 12	807.0	214.3	 16
658	 12	1512.8	267.6	 16
659	 12	1218.3	220.3	 16
660	 12	1163.0	283.1	 16
661	 12	1325.3	297.5	 16
662	 12	2305.8	303.0	 16
663	 12	6613.8	1306.3	 16
664	 12	3429.8	477.2	 16
665	 12	1683.5	192.4	 16
666	 12	2821.3	520.9	 16
667	 12	1172.0	220.5	 16
668	 12	2071.8	283.4	 16
669	 12	3060.3	491.3	 16
670	 12	4677.8	856.0	 16
671	 12	7486.3	1735.2	 16
672	 12	8645.0	1587.4	 16
673	 12	1293.5	314.7	 16
674	 12	1979.5	372.5	 16
675	 12	1062.5	134.2	 16
676	 12	797.3	198.9	 16
677	 12	1791.0	270.3	 16
678	 12	4547.3	850.6	 16
679	 12	5675.8	605.2	 16
680	 12	5001.0	457.4	 16
681	 12	2655.3	349.0	 16
682	 12	2931.3	626.3	 16
683	 12	2881.0	304.4	 16
684	 12	2543.8	266.8	 16
685	 12	3809.0	588.5	 16
686	 12	2187.3	239.5	 16
687	 12	1272.0	178.7	 16
688	 12	1353.8	153.8	 16
689	 12	1210.3	282.3	 16
690	 12	1516.8	251.4	 16
691	 12	1073.8	285.4	 16
692	 12	1133.8	239.4	 16
693	 12	1308.0	234.8	 16
694	 12	2288.5	410.2	 16
695	 12	1371.0	193.0	 16
696	 12	1090.0	224.0	 16
697	 12	2514.5	322.7	 16
698	 12	892.8	115.7	 16
699	 12	3087.8	396.1	 16
700	 12	5139.8	804.1	 16
701	 12	2293.8	188.5	 16
702	 12	1654.5	349.1	 16
703	 12	1256.3	279.8	 16
704	 12	1055.5	200.4	 16
705	 12	2149.5	397.2	 16
706	 12	3289.0	432.9	 16
707	 12	2510.5	471.9	 16
708	 12	5861.0	1032.4	 16
709	 12	2111.5	304.5	 16
710	 12	2754.8	380.7	 16
711	 12	46140.0	39.8	 16
  0	 13	1964.8	157.8	 16
  1	 13	4965.8	573.1	 16
  2	 13	1999.0	398.4	 16
  3	 13	2064.8	427.6	 16
  4	 13	5733.8	513.8	 16
  5	 13	2328.8	317.7	 16
  6	 13	1111.8	163.1	 12
  7	 13	3135.8	838.1	 16
  8	 13	2086.0	258.3	 16
  9	 13	4947.8	698.9	 16
 10	 13	3670.3	681.0	 16
 11	 13	1062.8	178.9	 16
 12	 13	971.0	194.7	 16
 13	 13	1513.3	277.4	 16
 14	 13	1140.3	200.1	 16
 15	 13	4466.5	729.9	 16
 16	 13	4343.3	514.2	 16
 17	 13	2074.5	325.6	 16
 18	 13	14476.8	2550.0	 16
 19	 13	1179.8	229.7	 16
 20	 13	2012.5	377.3	 16
 21	 13	5966.3	1082.3	 16
 22	 13	1046.5	179.1	 16
 23	 13	1212.0	197.2	 16
 24	 13	1406.3	223.5	 16
 25	 13	1810.8	338.6	 16
 26	 13	1489.5	242.7	 16
 27	 13	16168.3	2018.0	 16
 28	 13	3597.8	620.8	 16
 29	 13	1842.8	256.2	 16
 30	 13	968.0	201.3	 16
 31	 13	2078.5	286.6	 16
 32	 13	1741.5	257.0	 16
 33	 13	2199.5	389.9	 16
 34	 13	26320.0	3431.6	 16
 35	 13	19511.3	2518.3	 16
 36	 13	3123.0	417.5	 16
 37	 13	5354.5	542.3	 16
 38	 13	4706.3	615.9	 16
 39	 13	5651.0	519.0	 16
 40	 13	1268.8	199.1	 16
 41	 13	8385.8	1307.9	 16
 42	 13	1784.5	231.0	 16
 43	 13	1409.8	281.5	 16
 44	 13	1245.3	182.8	 16
 45	 13	4693.0	312.0	 16
 46	 13	23161.0	1621.5	 16
 47	 13	29828.5	2910.8	 16
 48	 13	3375.5	283.2	 16
 49	 13	1652.8	230.3	 16
 50	 13	1949.3	265.1	 16
 51	 13	15839.5	2052.7	 16
 52	 13	3800.8	423.3	 16
 53	 13	1005.3	127.1	 16
 54	 13	1458.0	332.3	 16
 55	 13	1100.8	135.7	 16
 56	 13	1187.0	260.7	 16
 57	 13	1221.5	141.4	 16
 58	 13	848.0	155.4	 16
 59	 13	1006.5	166.1	 16
 60	 13	2420.0	369.5	 16
 61	 13	46140.0	2774.2	 16
 62	 13	2751.0	267.3	 16
 63	 13	2678.0	293.2	 16
 64	 13	46140.0	4047.4	 16
 65	 13	1858.3	486.6	 16
 66	 13	4854.0	979.9	 16
 67	 13	5294.8	795.8	 16
 68	 13	8927.0	2079.2	 16
 69	 13	1131.8	230.5	 16
 70	 13	894.8	174.7	 16
 71	 13	10570.5	2217.3	 16
 72	 13	1001.3	156.5	 16
 73	 13	1143.5	196.4	 16
 74	 13	993.3	181.5	 16
 75	 13	1932.0	306.2	 16
 76	 13	1840.5	315.7	 16
 77	 13	18452.0	3153.6	 16
 78	 13	9621.0	2463.7	 16
 79	 13	1027.8	157.9	 16
 80	 13	4586.5	947.2	 16
 81	 13	3325.3	603.0	 16
 82	 13	4253.8	917.8	 16
 83	 13	2597.8	517.6	 16
 84	 13	884.8	175.7	 16
 85	 13	1073.0	244.6	 12
 86	 13	5974.0	651.2	 16
 87	 13	2819.3	290.2	 16
 88	 13	10998.0	1035.5	 16
 89	 13	24741.0	1990.5	 16
 90	 13	3704.0	340.5	 16
 91	 13	10321.5	1064.1	 16
 92	 13	1587.5	291.4	 16
 93	 13	1388.8	135.6	 16
 94	 13	2693.0	584.8	 16
 95	 13	1237.3	275.9	 16
 96	 13	917.5	216.2	 16
 97	 13	788.5	209.3	 16
 98	 13	1129.8	179.4	 16
 99	 13	2432.5	335.6	 16
100	 13	1003.0	143.9	 16
101	 13	9701.8	830.6	 16
102	 13	1278.8	192.9	 16
103	 13	2689.5	383.9	 16
104	 13	1160.3	260.3	 16
105	 13	5901.5	948.5	 16
106	 13	8666.3	762.9	 16
107	 13	866.0	124.3	 16
108	 13	933.5	175.6	 16
109	 13	1200.0	300.6	 16
110	 13	1746.0	270.7	 16
111	 13	6533.3	953.7	 16
112	 13	6706.8	743.3	 16
113	 13	1750.5	230.8	 16
114	 13	908.5	175.6	 16
115	 13	1832.3	204.0	 16
116	 13	1845.3	390.9	 16
117	 13	8140.3	977.3	 16
118	 13	9698.3	1439.9	 16
119	 13	2459.5	430.7	 16
120	 13	18916.5	2641.9	 16
121	 13	3330.8	299.7	 16
122	 13	1461.8	239.1	 16
123	 13	7843.0	1005.8	 16
124	 13	3769.0	471.7	 16
125	 13	1944.5	195.5	 16
126	 13	29327.8	3846.4	 16
127	 13	13669.3	1686.7	 16
128	 13	1428.0	280.7	 16
129	 13	9781.5	1671.9	 16
130	 13	1567.0	303.8	 16
131	 13	1676.5	315.9	 16
132	 13	5866.0	1225.2	 16
133	 13	1246.0	265.6	 16
134	 13	24145.0	3934.0	 16
135	 13	3757.5	635.7	 16
136	 13	1288.5	261.3	 16
137	 13	2572.5	387.0	 16
138	 13	5842.8	797.9	 16
139	 13	2676.3	614.9	 16
140	 13	1917.8	379.8	 16
141	 13	884.3	144.7	 16
142	 13	18843.0	3295.3	 16
143	 13	3466.8	480.4	 16
144	 13	20936.0	3445.5	 16
145	 13	6621.0	816.3	 16
146	 13	23050.5	3124.3	 16
147	 13	1453.8	294.8	 16
148	 13	10393.8	1246.6	 16
149	 13	4241.5	548.9	 16
150	 13	3034.3	637.4	 16
151	 13	886.5	191.3	 16
152	 13	1428.8	290.6	 16
153	 13	46140.0	0.0	 16
154	 13	8656.0	1404.3	 16
155	 13	2458.0	366.8	 16
156	 13	2365.0	425.6	 16
157	 13	2406.8	328.5	 16
158	 13	2511.0	319.7	 16
159	 13	3490.5	636.1	 16
160	 13	1158.0	230.5	 16
161	 13	2506.0	402.4	 16
162	 13	1302.3	252.8	 16
163	 13	1359.8	294.5	 16
164	 13	3334.8	559.2	 12
165	 13	10181.5	2283.6	 16
166	 13	1517.8	243.9	 16
167	 13	4701.8	1152.2	 16
168	 13	1918.5	239.5	 16
169	 13	1739.5	338.2	 16
170	 13	2907.0	765.1	 16
171	 13	937.3	134.9	 16
172	 13	8191.0	1659.5	 16
173	 13	786.0	134.1	 16
174	 13	1707.3	265.4	 16
175	 13	3368.0	652.5	 16
176	 13	1934.8	276.6	 16
177	 13	1401.5	239.1	 16
178	 13	6710.8	1148.6	 16
179	 13	3869.0	754.2	 16
180	 13	11240.3	1757.5	 16
181	 13	7046.3	1155.9	 16
182	 13	5823.0	537.1	 16
183	 13	3143.8	509.7	 16
184	 13	4171.0	636.3	 16
185	 13	1293.8	289.3	 16
186	 13	24211.8	4133.3	 16
187	 13	6712.3	793.9	 16
188	 13	6335.8	738.7	 16
189	 13	2252.8	391.7	 16
190	 13	11499.0	1527.0	 16
191	 13	2052.8	243.3	 16
192	 13	2877.0	456.3	 16
193	 13	4098.0	440.1	 16
194	 13	2155.3	439.5	 16
195	 13	5023.8	538.1	 16
196	 13	2751.5	318.7	 16
197	 13	1126.3	301.6	 16
198	 13	8364.0	1264.5	 16
199	 13	2382.8	271.6	 16
200	 13	2008.3	300.3	 16
201	 13	971.0	169.5	 16
202	 13	4287.0	742.2	 16
203	 13	1853.0	289.1	 16
204	 13	674.8	131.8	 16
205	 13	1382.3	265.4	 16
206	 13	1647.8	194.8	 16
207	 13	1189.0	233.1	 16
208	 13	1259.5	243.5	 16
209	 13	1029.8	225.0	 16
210	 13	1960.5	289.5	 16
211	 13	972.5	204.5	 16
212	 13	15290.3	2041.5	 16
213	 13	1680.5	359.3	 16
214	 13	2088.5	351.9	 16
215	 13	2309.0	397.1	 16
216	 13	1344.0	261.3	 16
217	 13	1265.8	244.5	 16
218	 13	4687.8	832.2	 16
219	 13	882.8	139.7	 16
220	 13	4879.5	479.1	 16
221	 13	4694.8	525.9	 16
222	 13	4021.3	577.4	 16
223	 13	6460.5	598.1	 16
224	 13	1250.3	202.9	 16
225	 13	1213.5	210.1	 16
226	 13	2097.3	375.2	 16
227	 13	1872.8	261.4	 16
228	 13	2765.3	302.8	 16
229	 13	1669.0	271.9	 16
230	 13	1389.0	300.3	 16
231	 13	13253.5	966.0	 16
232	 13	11537.3	1807.2	 16
233	 13	4025.5	696.5	 16
234	 13	1941.0	229.7	 16
235	 13	7153.3	653.0	 16
236	 13	6955.3	551.8	 16
237	 13	46140.0	78.2	 16
238	 13	45917.5	2864.1	 16
239	 13	16097.8	3262.0	 16
240	 13	2952.0	365.3	 16
241	 13	46140.0	412.0	 16
242	 13	44636.8	10517.5	 16
243	 13	3387.5	205.8	 12
244	 13	4294.3	683.4	 16
245	 13	1205.3	252.1	 16
246	 13	3682.3	469.0	 16
247	 13	1672.8	190.7	 16
248	 13	3166.0	504.5	 16
249	 13	2414.5	302.7	 16
250	 13	985.8	142.3	 16
251	 13	796.0	117.8	 16
252	 13	966.8	180.3	 16
253	 13	787.5	193.9	 16
254	 13	1261.5	268.6	 16
255	 13	1345.0	147.3	 16
256	 13	6386.0	533.6	 16
257	 13	1521.5	252.8	 16
258	 13	1927.3	249.0	 16
259	 13	4188.5	438.4	 16
260	 13	691.3	152.4	 16
261	 13	795.8	160.7	 16
262	 13	2518.8	376.7	 16
263	 13	3518.5	286.3	 16
264	 13	1073.3	201.8	 16
265	 13	1583.5	304.9	 16
266	 13	9120.5	1483.6	 16
267	 13	3037.3	309.4	 16
268	 13	1369.0	350.1	 16
269	 13	6737.3	638.3	 16
270	 13	5914.5	733.6	 16
271	 13	2170.0	350.8	 16
272	 13	2595.8	279.1	 16
273	 13	1608.5	292.5	 16
274	 13	1062.3	176.9	 16
275	 13	1639.3	233.0	 16
276	 13	17672.3	1947.7	 16
277	 13	991.8	180.5	 16
278	 13	1027.8	232.6	 16
279	 13	1393.3	220.1	 16
280	 13	954.0	176.9	 16
281	 13	1026.0	348.1	 16
282	 13	2283.0	411.3	 16
283	 13	4755.0	804.9	 16
284	 13	792.8	125.9	 16
285	 13	2376.3	287.7	 16
286	 13	10233.3	1405.8	 16
287	 13	3464.0	545.8	 16
288	 13	1299.3	245.7	 16
289	 13	1621.0	231.0	 16
290	 13	950.3	181.1	 16
291	 13	1058.3	225.0	 16
292	 13	3279.8	535.8	 16
293	 13	1328.3	270.5	 16
294	 13	2753.8	295.8	 16
295	 13	4777.3	388.6	 16
296	 13	2858.3	267.7	 16
297	 13	3496.5	536.7	 16
298	 13	7500.8	958.0	 16
299	 13	3971.5	416.2	 16
300	 13	3903.8	655.3	 16
301	 13	5048.5	665.8	 16
302	 13	6597.0	1022.9	 16
303	 13	2372.3	319.4	 16
304	 13	7640.3	1063.2	 16
305	 13	1759.8	318.6	 16
306	 13	2112.5	279.2	 16
307	 13	1954.8	188.0	 16
308	 13	1459.0	855.5	 16
309	 13	8529.3	942.9	 16
310	 13	3121.0	378.6	 16
311	 13	2995.8	532.6	 16
312	 13	1837.0	323.1	 16
313	 13	1291.0	132.0	 16
314	 13	2053.8	351.5	 16
315	 13	1117.0	155.9	 16
316	 13	2472.3	440.3	 16
317	 13	2126.5	334.9	 16
318	 13	964.5	219.1	 16
319	 13	1282.3	171.4	 16
320	 13	2411.0	563.8	 16
321	 13	2453.0	512.3	 16
322	 13	4845.3	886.0	 16
323	 13	18100.0	694.6	 12
324	 13	3252.5	444.9	 16
325	 13	4671.3	606.0	 16
326	 13	4410.0	553.4	 16
327	 13	3134.8	355.5	 16
328	 13	1905.5	282.4	 16
329	 13	5782.5	718.3	 16
330	 13	5646.0	821.4	 16
331	 13	4830.3	539.1	 16
332	 13	1618.3	179.0	 16
333	 13	4370.5	523.0	 16
334	 13	960.3	120.3	 16
335	 13	856.8	197.9	 16
336	 13	1159.0	258.1	 16
337	 13	999.3	163.7	 16
338	 13	3095.0	365.7	 16
339	 13	5193.5	550.8	 16
340	 13	5455.3	595.5	 16
341	 13	5071.3	421.5	 16
342	 13	1005.5	175.7	 16
343	 13	1031.0	257.1	 16
344	 13	1167.0	204.5	 16
345	 13	1808.0	262.8	 16
346	 13	4212.0	361.7	 16
347	 13	9645.0	1491.6	 16
348	 13	1326.3	189.2	 16
349	 13	1639.0	261.2	 16
350	 13	46117.3	2574.2	 16
351	 13	12246.0	1644.7	 16
352	 13	3613.0	494.8	 16
353	 13	14908.5	1649.0	 16
354	 13	3149.0	417.5	 16
355	 13	7278.8	673.8	 16
356	 13	10105.8	985.4	 16
357	 13	5725.8	682.5	 16
358	 13	1525.3	235.7	 16
359	 13	1130.3	259.2	 16
360	 13	1548.8	198.3	 16
361	 13	7591.0	958.6	 16
362	 13	2536.0	348.8	 16
363	 13	1627.8	311.3	 16
364	 13	1339.0	250.8	 16
365	 13	1115.5	190.2	 16
366	 13	1370.5	316.3	 16
367	 13	25658.5	1903.0	 16
368	 13	931.0	149.9	 16
369	 13	1756.8	280.2	 16
370	 13	23921.0	2951.2	 16
371	 13	6143.8	648.6	 16
372	 13	2867.0	503.1	 16
373	 13	1716.0	253.0	 16
374	 13	856.3	288.0	 16
375	 13	2615.0	403.5	 16
376	 13	2927.0	450.6	 16
377	 13	4897.0	588.1	 16
378	 13	2576.8	453.1	 16
379	 13	3767.8	454.2	 16
380	 13	4207.8	790.1	 16
381	 13	1014.5	232.9	 16
382	 13	1434.0	277.0	 16
383	 13	2926.0	589.9	 16
384	 13	6690.3	912.6	 16
385	 13	1640.3	335.7	 16
386	 13	1755.3	228.3	 16
387	 13	1423.8	198.7	 16
388	 13	3177.0	768.9	 16
389	 13	1601.3	315.2	 16
390	 13	5341.0	505.4	 16
391	 13	5393.8	1021.0	 16
392	 13	1323.8	309.1	 16
393	 13	1205.5	413.1	 16
394	 13	18975.0	4139.6	 16
395	 13	2063.8	295.2	 16
396	 13	3771.8	429.8	 16
397	 13	4405.3	608.7	 16
398	 13	2541.5	324.3	 16
399	 13	2487.8	359.3	 16
400	 13	7782.3	1602.2	 16
401	 13	10172.0	3062.2	 16
402	 13	2080.0	307.0	 12
403	 13	1302.5	207.5	 16
404	 13	2036.0	400.2	 16
405	 13	1201.0	230.8	 16
406	 13	25444.3	2310.3	 16
407	 13	3677.5	520.8	 16
408	 13	2251.3	347.1	 16
409	 13	2134.0	281.4	 16
410	 13	11415.8	1539.1	 16
411	 13	2098.8	406.3	 16
412	 13	1852.0	223.3	 16
413	 13	11359.0	988.7	 16
414	 13	1982.8	364.2	 16
415	 13	7122.8	533.3	 16
416	 13	3251.3	369.5	 16
417	 13	2468.3	322.5	 16
418	 13	5674.5	638.3	 16
419	 13	3268.5	514.0	 16
420	 13	11191.5	1318.2	 16
421	 13	1441.8	199.8	 16
422	 13	3062.8	478.2	 16
423	 13	1799.5	351.0	 16
424	 13	2584.3	349.7	 16
425	 13	3442.3	258.9	 16
426	 13	1304.5	165.9	 16
427	 13	10734.3	1674.5	 16
428	 13	2749.5	273.3	 16
429	 13	3742.0	412.1	 16
430	 13	1904.3	299.3	 16
431	 13	3989.5	490.0	 16
432	 13	14473.0	1335.7	 16
433	 13	14630.5	1453.5	 16
434	 13	25050.5	2628.5	 16
435	 13	2235.0	365.2	 16
436	 13	2804.0	466.5	 16
437	 13	7382.0	1038.4	 16
438	 13	4740.8	473.3	 16
439	 13	46140.0	0.0	 16
440	 13	1548.8	267.7	 16
441	 13	4057.8	425.3	 16
442	 13	6339.8	719.6	 16
443	 13	2744.0	321.7	 16
444	 13	2001.8	229.3	 16
445	 13	2120.3	343.3	 16
446	 13	5363.5	475.3	 16
447	 13	3999.5	508.5	 16
448	 13	1889.0	284.1	 16
449	 13	1156.5	169.4	 16
450	 13	904.0	181.9	 16
451	 13	1378.5	203.2	 16
452	 13	868.0	152.3	 16
453	 13	1853.5	376.5	 16
454	 13	1162.3	223.7	 16
455	 13	11625.0	1608.8	 16
456	 13	1071.3	194.8	 16
457	 13	3455.0	545.1	 16
458	 13	2304.8	267.5	 16
459	 13	4281.8	625.0	 16
460	 13	1722.8	385.5	 16
461	 13	4395.0	486.6	 16
462	 13	8613.5	800.1	 16
463	 13	5746.3	536.5	 16
464	 13	1937.5	249.8	 16
465	 13	10201.8	1226.6	 16
466	 13	11050.3	1119.5	 16
467	 13	3732.8	480.3	 16
468	 13	1417.0	310.3	 16
469	 13	4143.5	623.0	 16
470	 13	3831.3	422.3	 16
471	 13	4193.8	599.2	 16
472	 13	1630.0	276.4	 16
473	 13	20238.8	2208.3	 16
474	 13	6209.0	672.1	 16
475	 13	1893.5	410.7	 16
476	 13	1780.8	311.6	 16
477	 13	2169.5	279.4	 16
478	 13	1254.8	277.0	 16
479	 13	1934.3	290.2	 16
480	 13	46140.0	0.0	 16
481	 13	6128.0	600.2	 12
482	 13	6275.3	934.8	 16
483	 13	3400.5	570.2	 16
484	 13	3553.3	570.1	 16
485	 13	38200.5	5592.8	 16
486	 13	37537.0	2070.1	 16
487	 13	34095.8	2067.4	 16
488	 13	30550.5	4529.8	 16
489	 13	1660.0	141.2	 16
490	 13	3241.0	444.2	 16
491	 13	1329.3	260.0	 16
492	 13	1575.0	263.0	 16
493	 13	1233.8	212.7	 16
494	 13	1646.3	286.3	 16
495	 13	2469.0	250.3	 16
496	 13	1534.8	336.1	 16
497	 13	2891.3	390.6	 16
498	 13	1391.8	260.4	 16
499	 13	10485.3	830.2	 16
500	 13	8576.8	1241.4	 16
501	 13	1220.3	212.4	 16
502	 13	4071.8	358.0	 16
503	 13	978.0	163.5	 16
504	 13	2979.3	577.8	 16
505	 13	1296.3	190.6	 16
506	 13	2844.3	334.2	 16
507	 13	1407.5	158.6	 16
508	 13	15451.0	2056.7	 16
509	 13	9237.5	1242.8	 16
510	 13	2110.3	286.4	 16
511	 13	2676.3	500.4	 16
512	 13	2530.0	421.8	 16
513	 13	2793.8	298.7	 16
514	 13	8059.5	742.7	 16
515	 13	14414.5	1465.9	 16
516	 13	5804.8	642.2	 16
517	 13	5550.5	871.7	 16
518	 13	1673.5	269.5	 16
519	 13	3687.5	345.2	 16
520	 13	4804.8	371.9	 16
521	 13	2391.5	327.7	 16
522	 13	5397.5	895.7	 16
523	 13	7751.5	610.8	 16
524	 13	16992.0	1365.5	 16
525	 13	1165.8	183.3	 16
526	 13	1831.8	246.2	 16
527	 13	3659.5	350.8	 16
528	 13	5312.8	481.6	 16
529	 13	3518.0	446.1	 16
530	 13	3495.3	584.2	 16
531	 13	1972.0	300.0	 16
532	 13	4436.5	349.6	 16
533	 13	2297.8	362.0	 16
534	 13	2610.3	340.8	 16
535	 13	21114.8	2940.6	 16
536	 13	2295.3	324.8	 16
537	 13	2403.0	209.6	 16
538	 13	2484.3	256.4	 16
539	 13	2453.8	374.5	 16
540	 13	5731.3	552.7	 16
541	 13	3964.5	515.6	 16
542	 13	1007.8	149.3	 16
543	 13	5517.5	645.0	 16
544	 13	1183.0	298.8	 16
545	 13	12695.3	1932.2	 16
546	 13	1488.0	205.8	 16
547	 13	18855.3	1275.9	 16
548	 13	14884.3	1395.4	 16
549	 13	3400.8	503.1	 16
550	 13	1467.5	224.5	 16
551	 13	3111.3	323.8	 16
552	 13	2524.5	419.5	 16
553	 13	46140.0	214.3	 16
554	 13	988.5	166.4	 16
555	 13	905.5	178.6	 16
556	 13	24495.8	3198.0	 16
557	 13	1452.5	298.3	 16
558	 13	977.5	146.8	 16
559	 13	2506.3	407.7	 16
560	 13	1783.3	226.4	 12
561	 13	1759.3	347.8	 16
562	 13	4931.0	766.6	 16
563	 13	1337.8	244.6	 16
564	 13	4626.8	596.5	 16
565	 13	3585.3	533.7	 16
566	 13	18736.0	3138.1	 16
567	 13	9082.8	1130.2	 16
568	 13	5177.3	671.8	 16
569	 13	8976.5	1370.7	 16
570	 13	2067.5	393.3	 16
571	 13	808.0	175.3	 16
572	 13	2849.8	497.0	 16
573	 13	11628.3	2262.2	 16
574	 13	2080.0	215.9	 16
575	 13	5706.3	564.4	 16
576	 13	15516.3	1795.2	 16
577	 13	3838.3	495.1	 16
578	 13	9314.8	782.2	 16
579	 13	9852.0	1489.2	 16
580	 13	3336.3	352.4	 16
581	 13	2386.5	406.5	 16
582	 13	4801.8	955.5	 16
583	 13	841.8	132.7	 16
584	 13	4557.3	626.9	 16
585	 13	6607.5	775.8	 16
586	 13	6397.5	547.4	 16
587	 13	4110.0	454.0	 16
588	 13	1211.8	173.6	 16
589	 13	2207.3	278.6	 16
590	 13	1936.5	315.7	 16
591	 13	2132.0	288.3	 16
592	 13	13141.0	1176.4	 16
593	 13	2221.0	406.5	 16
594	 13	11697.0	920.9	 16
595	 13	3443.8	486.5	 16
596	 13	1567.0	271.7	 16
597	 13	46140.0	0.0	 16
598	 13	2114.3	336.2	 16
599	 13	5076.0	518.1	 16
600	 13	11915.8	1290.4	 16
601	 13	2775.3	307.3	 16
602	 13	5735.3	596.3	 16
603	 13	1950.0	228.2	 16
604	 13	2356.8	269.2	 16
605	 13	4203.3	627.2	 16
606	 13	2754.5	399.8	 16
607	 13	1805.5	316.8	 16
608	 13	3583.8	605.6	 16
609	 13	2227.0	423.3	 16
610	 13	842.5	145.6	 16
611	 13	890.3	149.2	 16
612	 13	1649.0	286.3	 16
613	 13	4067.8	718.1	 16
614	 13	3764.3	440.4	 16
615	 13	5891.5	825.4	 16
616	 13	6803.3	810.5	 16
617	 13	1996.0	206.4	 16
618	 13	2613.5	410.9	 16
619	 13	6011.8	489.2	 16
620	 13	1630.8	244.1	 16
621	 13	1217.8	203.7	 16
622	 13	3499.0	535.6	 16
623	 13	6708.3	1102.9	 16
624	 13	1729.3	154.2	 16
625	 13	1770.8	326.1	 16
626	 13	1519.8	240.5	 16
627	 13	2107.5	452.1	 16
628	 13	2034.5	342.8	 16
629	 13	5570.5	872.8	 16
630	 13	12576.8	1261.2	 16
631	 13	20877.8	2528.9	 16
632	 13	3289.3	392.5	 16
633	 13	7733.8	644.1	 16
634	 13	15561.3	1809.3	 16
635	 13	12573.8	1723.4	 16
636	 13	8543.8	1333.0	 16
637	 13	838.8	172.9	 16
638	 13	18553.8	1884.6	 16
639	 13	3662.5	378.1	 12
640	 13	3804.5	536.5	 16
641	 13	3856.8	468.7	 16
642	 13	2604.5	345.0	 16
643	 13	1848.0	350.8	 16
644	 13	1872.0	246.0	 16
645	 13	2700.5	385.7	 16
646	 13	2538.3	527.1	 16
647	 13	7162.0	1065.1	 16
648	 13	1907.3	432.9	 16
649	 13	2345.5	345.8	 16
650	 13	2376.5	432.9	 16
651	 13	2199.0	421.8	 16
652	 13	9062.5	996.2	 16
653	 13	1439.5	269.8	 16
654	 13	1223.0	191.8	 16
655	 13	887.3	144.6	 16
656	 13	864.0	212.1	 16
657	 13	932.5	314.9	 16
658	 13	13172.5	1524.3	 16
659	 13	10820.0	1305.9	 16
660	 13	14554.3	1190.0	 16
661	 13	13464.8	1490.9	 16
662	 13	3123.3	349.4	 16
663	 13	7159.0	705.8	 16
664	 13	28451.0	4518.9	 16
665	 13	3887.0	601.0	 16
666	 13	45750.3	4221.9	 16
667	 13	1446.5	297.6	 16
668	 13	4827.8	612.4	 16
669	 13	907.5	235.7	 16
670	 13	1775.8	269.3	 16
671	 13	1416.0	226.6	 16
672	 13	1377.8	191.4	 16
673	 13	4474.5	712.1	 16
674	 13	916.3	184.0	 16
675	 13	848.3	188.0	 16
676	 13	2344.0	493.7	 16
677	 13	6695.3	1162.3	 16
678	 13	1278.8	190.4	 16
679	 13	9925.5	1613.8	 16
680	 13	3504.5	578.6	 16
681	 13	1928.0	388.2	 16
682	 13	2540.8	261.8	 16
683	 13	1814.8	242.9	 16
684	 13	2500.0	372.8	 16
685	 13	4036.8	828.5	 16
686	 13	1183.0	227.7	 16
687	 13	1167.3	236.1	 16
688	 13	1799.3	205.4	 16
689	 13	19608.0	3162.9	 16
690	 13	2689.5	295.5	 16
691	 13	6110.5	740.5	 16
692	 13	6474.0	857.1	 16
693	 13	11668.8	1411.6	 16
694	 13	1651.8	218.1	 16
695	 13	1186.3	138.2	 16
696	 13	3346.3	757.6	 16
697	 13	2076.0	261.4	 16
698	 13	5734.3	1062.5	 16
699	 13	5911.3	618.3	 16
700	 13	3695.8	360.5	 16
701	 13	6274.5	839.4	 16
702	 13	28803.0	4877.2	 16
703	 13	11324.3	2408.9	 16
704	 13	5081.0	685.5	 16
705	 13	2544.3	369.3	 16
706	 13	3628.0	447.4	 16
707	 13	46140.0	1624.3	 16
708	 13	3511.5	443.4	 16
709	 13	2065.5	313.8	 16
710	 13	8257.0	1152.9	 16
711	 13	2094.8	243.9	 16
  0	 14	46140.0	0.0	 16
  1	 14	6499.0	996.9	 16
  2	 14	1926.0	268.9	 16
  3	 14	1923.8	300.0	 16
  4	 14	3392.5	382.6	 12
  5	 14	1920.3	223.0	 16
  6	 14	1203.3	176.7	 16
  7	 14	1096.0	155.5	 16
  8	 14	5155.5	806.1	 16
  9	 14	3118.0	492.6	 16
 10	 14	1370.8	248.6	 16
 11	 14	1565.5	358.9	 16
 12	 14	965.0	197.0	 16
 13	 14	1123.0	175.0	 16
 14	 14	1007.3	196.7	 16
 15	 14	5929.0	828.7	 16
 16	 14	5975.8	383.5	 16
 17	 14	1435.0	303.6	 16
 18	 14	3668.8	757.5	 16
 19	 14	895.3	208.9	 16
 20	 14	1552.8	204.7	 16
 21	 14	1443.8	268.3	 16
 22	 14	1204.5	170.2	 16
 23	 14	876.3	131.9	 16
 24	 14	1156.0	201.1	 16
 25	 14	1047.5	164.0	 16
 26	 14	1260.8	251.7	 16
 27	 14	2061.5	289.0	 16
 28	 14	1107.5	146.9	 16
 29	 14	1000.0	139.3	 16
 30	 14	954.3	158.9	 16
 31	 14	1522.3	322.3	 16
 32	 14	1415.3	202.8	 16
 33	 14	1092.5	202.9	 16
 34	 14	1760.8	281.0	 16
 35	 14	1361.0	190.2	 16
 36	 14	1852.8	236.7	 16
 37	 14	2238.0	228.3	 16
 38	 14	1377.5	207.5	 16
 39	 14	2341.5	425.8	 16
 40	 14	889.8	158.8	 16
 41	 14	7444.0	917.7	 16
 42	 14	1085.0	262.0	 16
 43	 14	994.8	191.1	 16
 44	 14	996.5	115.0	 16
 45	 14	5897.8	597.0	 16
 46	 14	4357.0	528.3	 16
 47	 14	18068.0	1343.7	 16
 48	 14	6505.5	846.7	 16
 49	 14	1391.0	221.0	 16
 50	 14	1327.8	247.4	 16
 51	 14	5497.3	725.9	 16
 52	 14	1425.5	184.3	 16
 53	 14	779.5	106.2	 16
 54	 14	972.3	98.4	 16
 55	 14	1157.5	193.9	 16
 56	 14	951.0	190.7	 16
 57	 14	1133.8	384.4	 16
 58	 14	924.8	187.9	 16
 59	 14	943.5	257.9	 16
 60	 14	1575.0	349.1	 16
 61	 14	11333.8	2092.8	 16
 62	 14	3857.5	406.3	 16
 63	 14	4036.0	586.4	 16
 64	 14	8625.8	2008.0	 16
 65	 14	1146.8	243.5	 16
 66	 14	1586.0	196.0	 16
 67	 14	2473.0	371.7	 16
 68	 14	1757.5	369.9	 16
 69	 14	1004.8	551.1	 16
 70	 14	846.8	151.6	 16
 71	 14	2456.5	367.4	 16
 72	 14	1163.0	150.3	 16
 73	 14	773.0	124.8	 16
 74	 14	939.5	118.9	 16
 75	 14	1051.0	181.6	 16
 76	 14	1084.5	192.6	 16
 77	 14	4532.5	997.6	 16
 78	 14	1334.8	200.8	 16
 79	 14	880.5	192.8	 16
 80	 14	2402.8	577.1	 16
 81	 14	1514.3	286.7	 16
 82	 14	1281.0	175.4	 16
 83	 14	1313.0	367.3	 12
 84	 14	833.8	188.7	 16
 85	 14	771.3	99.1	 16
 86	 14	5179.5	725.2	 16
 87	 14	1601.8	309.6	 16
 88	 14	8877.3	591.4	 16
 89	 14	18381.0	1052.5	 16
 90	 14	2368.8	351.4	 16
 91	 14	6819.5	495.6	 16
 92	 14	1086.0	139.5	 16
 93	 14	2711.8	774.1	 16
 94	 14	4613.8	364.2	 16
 95	 14	1662.5	164.1	 16
 96	 14	1059.0	149.8	 16
 97	 14	998.0	396.1	 16
 98	 14	1024.0	279.6	 16
 99	 14	1295.5	210.4	 16
100	 14	1069.5	212.4	 16
101	 14	3044.3	409.9	 16
102	 14	1156.3	200.6	 16
103	 14	1880.8	216.9	 16
104	 14	1192.8	262.6	 16
105	 14	777.3	118.8	 16
106	 14	1945.5	259.8	 16
107	 14	694.3	91.3	 16
108	 14	760.8	131.1	 16
109	 14	911.3	143.5	 16
110	 14	1155.8	313.4	 16
111	 14	1803.5	324.5	 16
112	 14	2298.8	242.2	 16
113	 14	1420.5	221.0	 16
114	 14	1907.8	366.6	 16
115	 14	1077.8	111.0	 16
116	 14	2120.8	398.4	 16
117	 14	2053.0	306.5	 16
118	 14	2252.8	431.9	 16
119	 14	2970.8	307.5	 16
120	 14	4863.3	804.9	 16
121	 14	1826.5	279.1	 16
122	 14	941.3	130.1	 16
123	 14	2188.0	272.3	 16
124	 14	2003.8	352.4	 16
125	 14	3198.0	504.1	 16
126	 14	5372.5	680.8	 16
127	 14	4293.8	385.7	 16
128	 14	1588.5	326.2	 16
129	 14	5025.5	437.8	 16
130	 14	1997.0	302.3	 16
131	 14	1293.8	272.6	 16
132	 14	1341.8	239.4	 16
133	 14	953.5	139.6	 16
134	 14	2925.5	523.1	 16
135	 14	2006.5	290.2	 16
136	 14	1401.0	278.4	 16
137	 14	915.0	183.8	 16
138	 14	13408.5	1605.5	 16
139	 14	1393.0	267.7	 16
140	 14	1202.3	239.3	 16
141	 14	978.0	189.9	 16
142	 14	892.5	212.8	 16
143	 14	1376.3	166.8	 16
144	 14	1718.0	239.5	 16
145	 14	4793.0	489.4	 16
146	 14	9354.8	1208.4	 16
147	 14	1372.3	247.7	 16
148	 14	3823.8	491.0	 16
149	 14	2650.5	410.9	 16
150	 14	2535.0	444.4	 16
151	 14	1000.3	176.3	 16
152	 14	1074.5	233.5	 16
153	 14	44894.5	4015.4	 16
154	 14	2498.8	405.6	 16
155	 14	1241.5	228.3	 16
156	 14	1978.0	288.9	 16
157	 14	3665.0	322.5	 16
158	 14	4796.3	528.2	 16
159	 14	2759.0	379.7	 16
160	 14	803.0	117.8	 16
161	 14	1483.8	279.4	 16
162	 14	1340.0	346.3	 12
163	 14	1067.3	195.1	 16
164	 14	2131.0	199.1	 16
165	 14	1459.0	313.3	 16
166	 14	1426.8	279.3	 16
167	 14	2563.0	269.0	 16
168	 14	1339.5	287.5	 16
169	 14	938.8	151.7	 16
170	 14	1100.5	200.6	 16
171	 14	793.0	131.1	 16
172	 14	2126.0	398.7	 16
173	 14	912.5	179.0	 16
174	 14	1426.5	447.3	 16
175	 14	1552.8	231.1	 16
176	 14	2027.8	381.0	 16
177	 14	2186.5	302.7	 16
178	 14	1937.3	377.8	 16
179	 14	1562.0	456.7	 16
180	 14	5164.0	937.9	 16
181	 14	3361.0	435.8	 16
182	 14	6371.5	593.2	 16
183	 14	1326.3	230.9	 16
184	 14	2648.0	433.6	 16
185	 14	1402.3	277.3	 16
186	 14	4152.3	732.9	 16
187	 14	1251.0	280.3	 16
188	 14	3452.8	550.2	 16
189	 14	4624.0	626.9	 16
190	 14	3174.5	471.9	 16
191	 14	2729.0	476.5	 16
192	 14	984.3	151.8	 16
193	 14	1846.8	231.3	 16
194	 14	1903.0	342.8	 16
195	 14	2030.5	272.3	 16
196	 14	4522.3	384.9	 16
197	 14	1111.0	199.4	 16
198	 14	2761.8	512.2	 16
199	 14	2300.8	316.7	 16
200	 14	1545.3	231.5	 16
201	 14	800.5	151.2	 16
202	 14	1488.5	319.4	 16
203	 14	1175.0	267.7	 16
204	 14	948.0	163.5	 16
205	 14	975.3	178.5	 16
206	 14	1684.5	265.8	 16
207	 14	842.5	161.0	 16
208	 14	903.3	183.7	 16
209	 14	1041.3	183.6	 16
210	 14	1815.3	314.3	 16
211	 14	957.8	132.6	 16
212	 14	3243.0	653.2	 16
213	 14	941.0	119.7	 16
214	 14	1018.0	185.7	 16
215	 14	1032.8	185.0	 16
216	 14	1025.5	201.9	 16
217	 14	884.5	178.6	 16
218	 14	1010.8	163.2	 16
219	 14	944.3	172.1	 16
220	 14	2500.0	494.7	 16
221	 14	2011.8	256.9	 16
222	 14	2115.0	409.4	 16
223	 14	6938.3	685.3	 16
224	 14	1490.8	222.2	 16
225	 14	1155.0	265.2	 16
226	 14	1653.8	276.3	 16
227	 14	1323.3	236.0	 16
228	 14	2761.3	387.2	 16
229	 14	1707.8	261.4	 16
230	 14	998.3	148.5	 16
231	 14	3818.3	709.5	 16
232	 14	3649.0	535.3	 16
233	 14	6511.0	567.9	 16
234	 14	2137.5	376.9	 16
235	 14	10816.8	864.1	 16
236	 14	9559.8	1357.2	 16
237	 14	46140.0	0.0	 16
238	 14	46140.0	109.4	 16
239	 14	15083.0	3425.6	 16
240	 14	2463.3	453.3	 16
241	 14	7327.3	1168.9	 12
242	 14	5877.0	721.5	 16
243	 14	2156.3	297.7	 16
244	 14	1155.8	167.5	 16
245	 14	778.8	165.8	 16
246	 14	2072.5	349.3	 16
247	 14	1191.0	243.1	 16
248	 14	996.0	146.5	 16
249	 14	1077.8	169.5	 16
250	 14	1006.3	159.3	 16
251	 14	945.0	139.7	 16
252	 14	1020.5	225.7	 16
253	 14	937.3	81.4	 16
254	 14	1357.8	233.6	 16
255	 14	1400.8	202.4	 16
256	 14	2101.8	253.1	 16
257	 14	1502.5	274.3	 16
258	 14	1263.8	238.6	 16
259	 14	926.3	165.4	 16
260	 14	739.8	129.4	 16
261	 14	844.3	161.8	 16
262	 14	1061.3	172.0	 16
263	 14	2028.0	279.0	 16
264	 14	1013.3	238.8	 16
265	 14	1185.8	177.2	 16
266	 14	1410.5	248.8	 16
267	 14	6777.0	753.0	 16
268	 14	1718.8	136.4	 16
269	 14	4133.8	588.4	 16
270	 14	1733.5	237.5	 16
271	 14	1226.3	219.9	 16
272	 14	2282.0	456.3	 16
273	 14	1340.3	188.5	 16
274	 14	1193.0	208.7	 16
275	 14	1392.3	310.8	 16
276	 14	2500.8	329.5	 16
277	 14	834.8	198.4	 16
278	 14	1138.5	258.6	 16
279	 14	1022.0	214.3	 16
280	 14	1128.3	207.1	 16
281	 14	844.8	211.8	 16
282	 14	3609.3	537.8	 16
283	 14	5952.8	874.8	 16
284	 14	916.0	116.8	 16
285	 14	2156.3	361.1	 16
286	 14	6540.8	768.0	 16
287	 14	1376.5	291.5	 16
288	 14	1342.3	252.1	 16
289	 14	1805.5	255.3	 16
290	 14	1091.8	226.6	 16
291	 14	1050.3	202.4	 16
292	 14	1052.8	194.9	 16
293	 14	916.3	159.4	 16
294	 14	1763.8	250.0	 16
295	 14	3607.0	462.2	 16
296	 14	4277.8	385.1	 16
297	 14	1051.0	155.6	 16
298	 14	1390.5	214.2	 16
299	 14	2419.3	323.5	 16
300	 14	1667.5	246.8	 16
301	 14	3368.5	477.6	 16
302	 14	1230.3	328.5	 16
303	 14	1070.3	190.9	 16
304	 14	2311.0	394.7	 16
305	 14	1160.5	308.2	 16
306	 14	1117.0	280.5	 16
307	 14	2668.0	345.9	 16
308	 14	1252.3	307.1	 16
309	 14	3818.5	501.9	 16
310	 14	2464.5	387.2	 16
311	 14	2723.5	379.7	 16
312	 14	968.8	148.9	 16
313	 14	1255.8	211.2	 16
314	 14	1280.8	155.6	 16
315	 14	930.5	225.7	 16
316	 14	1994.5	345.3	 16
317	 14	2432.0	524.1	 16
318	 14	783.3	176.1	 16
319	 14	1460.8	371.7	 16
320	 14	1646.3	310.4	 12
321	 14	1638.0	174.2	 16
322	 14	2323.3	237.1	 16
323	 14	6173.5	475.5	 16
324	 14	2637.3	326.9	 16
325	 14	13242.8	890.2	 16
326	 14	2563.8	432.5	 16
327	 14	1615.5	191.6	 16
328	 14	1104.5	198.0	 16
329	 14	1369.0	321.8	 16
330	 14	1200.5	233.8	 16
331	 14	2955.0	589.8	 16
332	 14	1335.5	356.7	 16
333	 14	1803.5	285.2	 16
334	 14	1124.0	227.7	 16
335	 14	738.0	200.7	 16
336	 14	1141.5	232.0	 16
337	 14	1174.0	189.7	 16
338	 14	1536.0	196.0	 16
339	 14	10334.8	760.5	 16
340	 14	4777.8	487.5	 16
341	 14	2743.8	340.1	 16
342	 14	1172.5	167.1	 16
343	 14	1025.8	166.9	 16
344	 14	955.3	159.6	 16
345	 14	1173.0	206.4	 16
346	 14	1561.8	277.5	 16
347	 14	842.0	151.5	 16
348	 14	1840.5	354.8	 16
349	 14	1983.0	501.3	 16
350	 14	6259.5	493.7	 16
351	 14	3787.0	485.2	 16
352	 14	1231.3	321.8	 16
353	 14	2869.5	539.9	 16
354	 14	1227.3	209.1	 16
355	 14	3311.0	268.0	 16
356	 14	9494.0	837.6	 16
357	 14	7800.0	511.7	 16
358	 14	1963.8	586.0	 16
359	 14	1099.5	299.9	 16
360	 14	821.8	143.0	 16
361	 14	2933.5	507.7	 16
362	 14	1665.8	300.7	 16
363	 14	1050.3	181.9	 16
364	 14	1606.0	367.7	 16
365	 14	1092.8	218.1	 16
366	 14	1881.5	299.3	 16
367	 14	2708.5	396.9	 16
368	 14	1041.8	270.2	 16
369	 14	1091.5	223.4	 16
370	 14	6161.0	852.2	 16
371	 14	5245.0	642.9	 16
372	 14	3995.3	586.2	 16
373	 14	3370.8	436.5	 16
374	 14	977.0	192.0	 16
375	 14	1483.5	258.6	 16
376	 14	1451.8	307.9	 16
377	 14	7300.0	1126.2	 16
378	 14	1882.0	364.2	 16
379	 14	2977.5	370.2	 16
380	 14	2400.0	345.5	 16
381	 14	1094.3	204.2	 16
382	 14	1713.5	255.2	 16
383	 14	1971.0	624.0	 16
384	 14	3061.0	343.0	 16
385	 14	1527.5	297.1	 16
386	 14	1086.3	178.4	 16
387	 14	1730.0	288.1	 16
388	 14	2011.8	360.5	 16
389	 14	1900.5	337.1	 16
390	 14	2097.3	390.9	 16
391	 14	1630.5	297.4	 16
392	 14	964.8	181.2	 16
393	 14	1345.0	366.5	 16
394	 14	16196.5	4501.0	 16
395	 14	1796.0	275.9	 16
396	 14	2553.8	450.5	 16
397	 14	6547.5	1560.7	 16
398	 14	1950.3	396.2	 16
399	 14	1713.3	313.7	 12
400	 14	2027.0	456.8	 16
401	 14	2417.8	409.6	 16
402	 14	1366.3	183.9	 16
403	 14	1154.8	213.0	 16
404	 14	1416.0	314.1	 16
405	 14	1071.5	201.8	 16
406	 14	16394.3	2108.3	 16
407	 14	6465.3	778.4	 16
408	 14	1164.0	314.3	 16
409	 14	1705.3	304.4	 16
410	 14	1166.5	238.4	 16
411	 14	1825.3	355.4	 16
412	 14	1282.5	239.7	 16
413	 14	2264.5	330.5	 16
414	 14	1196.0	220.1	 16
415	 14	3243.0	412.6	 16
416	 14	974.8	173.0	 16
417	 14	1641.3	259.2	 16
418	 14	4096.3	576.2	 16
419	 14	1620.3	327.2	 16
420	 14	2146.0	294.4	 16
421	 14	1405.3	197.6	 16
422	 14	1255.5	173.5	 16
423	 14	1549.3	261.9	 16
424	 14	1479.5	235.7	 16
425	 14	2421.5	511.6	 16
426	 14	892.0	218.5	 16
427	 14	1562.5	207.1	 16
428	 14	3513.3	373.9	 16
429	 14	5148.3	455.8	 16
430	 14	1631.3	249.3	 16
431	 14	3730.3	582.4	 16
432	 14	3124.5	636.8	 16
433	 14	3438.3	767.5	 16
434	 14	5888.0	704.1	 16
435	 14	1859.3	389.5	 16
436	 14	1189.5	221.3	 16
437	 14	2253.0	360.9	 16
438	 14	6206.0	656.9	 16
439	 14	14508.5	3439.7	 16
440	 14	1145.3	172.5	 16
441	 14	1535.3	196.8	 16
442	 14	3532.3	692.9	 16
443	 14	1594.0	267.3	 16
444	 14	1560.8	199.0	 16
445	 14	1122.5	187.0	 16
446	 14	1836.0	314.1	 16
447	 14	1260.8	284.5	 16
448	 14	1250.5	272.2	 16
449	 14	964.0	146.9	 16
450	 14	1135.3	270.9	 16
451	 14	817.3	102.0	 16
452	 14	1005.0	170.5	 16
453	 14	843.5	139.4	 16
454	 14	1385.3	285.8	 16
455	 14	1967.3	383.2	 16
456	 14	851.3	137.8	 16
457	 14	874.8	214.2	 16
458	 14	1753.3	297.2	 16
459	 14	1961.5	351.2	 16
460	 14	2035.5	493.4	 16
461	 14	1509.3	238.0	 16
462	 14	2514.0	310.5	 16
463	 14	1828.0	387.0	 16
464	 14	1331.0	167.7	 16
465	 14	2533.5	419.9	 16
466	 14	1668.3	311.0	 16
467	 14	1589.0	242.9	 16
468	 14	1091.0	142.6	 16
469	 14	1124.0	201.6	 16
470	 14	5699.0	817.7	 16
471	 14	2021.3	352.9	 16
472	 14	1151.5	304.5	 16
473	 14	3290.8	698.3	 16
474	 14	2662.8	433.2	 16
475	 14	1174.8	188.0	 16
476	 14	1354.5	330.9	 16
477	 14	1217.5	202.5	 16
478	 14	1167.5	263.1	 12
479	 14	1039.5	178.7	 16
480	 14	46140.0	7316.8	 16
481	 14	1989.5	454.1	 16
482	 14	1056.3	158.4	 16
483	 14	1227.8	230.6	 16
484	 14	1128.0	184.0	 16
485	 14	8948.3	2519.6	 16
486	 14	9154.0	1885.2	 16
487	 14	8308.3	1567.2	 16
488	 14	8534.8	1762.7	 16
489	 14	1774.5	201.0	 16
490	 14	1379.5	212.6	 16
491	 14	1743.0	242.2	 16
492	 14	1333.5	205.4	 16
493	 14	861.3	191.1	 16
494	 14	936.0	135.1	 16
495	 14	2852.3	329.6	 16
496	 14	1735.5	225.0	 16
497	 14	1062.8	205.3	 16
498	 14	1036.8	172.6	 16
499	 14	4361.3	727.4	 16
500	 14	1452.0	214.3	 16
501	 14	983.5	235.9	 16
502	 14	1151.3	359.8	 16
503	 14	926.3	157.1	 16
504	 14	1045.8	207.5	 16
505	 14	1002.0	195.0	 16
506	 14	3740.8	504.8	 16
507	 14	1271.8	221.3	 16
508	 14	2747.3	441.3	 16
509	 14	2078.5	447.0	 16
510	 14	2550.0	439.4	 16
511	 14	1952.5	254.2	 16
512	 14	1957.3	418.3	 16
513	 14	1429.8	266.7	 16
514	 14	6397.3	1105.4	 16
515	 14	3335.0	465.7	 16
516	 14	2751.5	275.3	 16
517	 14	1245.8	471.5	 16
518	 14	1334.5	319.7	 16
519	 14	2693.3	424.8	 16
520	 14	2142.8	406.8	 16
521	 14	2485.0	298.9	 16
522	 14	5752.5	660.7	 16
523	 14	6404.8	1045.4	 16
524	 14	4002.5	638.2	 16
525	 14	835.3	136.4	 16
526	 14	1513.3	337.5	 16
527	 14	1233.3	235.7	 16
528	 14	2861.3	346.6	 16
529	 14	2205.8	550.1	 16
530	 14	734.8	175.8	 16
531	 14	1364.5	254.1	 16
532	 14	1527.0	408.4	 16
533	 14	1322.8	294.1	 16
534	 14	1721.8	182.8	 16
535	 14	3395.3	468.8	 16
536	 14	2278.3	275.7	 16
537	 14	2695.5	387.9	 16
538	 14	2881.0	328.6	 16
539	 14	2588.0	403.3	 16
540	 14	1667.8	300.6	 16
541	 14	2431.5	485.8	 16
542	 14	954.0	188.3	 16
543	 14	2305.3	345.3	 16
544	 14	905.8	184.3	 16
545	 14	1152.8	165.9	 16
546	 14	980.8	199.7	 16
547	 14	10079.8	1089.5	 16
548	 14	13465.3	1536.9	 16
549	 14	6560.5	763.8	 16
550	 14	1555.5	229.0	 16
551	 14	3266.0	436.3	 16
552	 14	2716.3	289.6	 16
553	 14	29868.8	6535.4	 16
554	 14	814.5	153.6	 16
555	 14	1076.8	195.1	 16
556	 14	3027.8	265.7	 16
557	 14	2708.5	335.0	 12
558	 14	1021.5	252.7	 16
559	 14	5086.8	1093.9	 16
560	 14	1837.0	322.4	 16
561	 14	1083.3	131.9	 16
562	 14	1660.0	275.7	 16
563	 14	1554.5	266.6	 16
564	 14	7244.0	829.4	 16
565	 14	1928.0	379.2	 16
566	 14	3361.5	505.3	 16
567	 14	11770.8	1034.9	 16
568	 14	1867.3	300.9	 16
569	 14	1939.0	274.9	 16
570	 14	924.3	162.8	 16
571	 14	898.3	179.7	 16
572	 14	1538.8	268.3	 16
573	 14	2665.3	408.4	 16
574	 14	1967.0	282.5	 16
575	 14	5869.5	658.4	 16
576	 14	2564.0	370.1	 16
577	 14	1133.3	250.0	 16
578	 14	9615.0	1061.2	 16
579	 14	9536.8	984.8	 16
580	 14	1711.3	277.3	 16
581	 14	1162.3	141.1	 16
582	 14	3927.8	470.3	 16
583	 14	1129.5	227.7	 16
584	 14	1914.3	217.7	 16
585	 14	2680.5	307.8	 16
586	 14	2764.5	373.8	 16
587	 14	2980.8	453.8	 16
588	 14	963.3	184.2	 16
589	 14	1189.0	217.2	 16
590	 14	1131.8	154.0	 16
591	 14	1553.5	214.7	 16
592	 14	4383.0	429.2	 16
593	 14	2298.0	602.7	 16
594	 14	4660.3	370.5	 16
595	 14	1941.5	339.4	 16
596	 14	1343.8	203.8	 16
597	 14	10805.3	1612.8	 16
598	 14	986.5	193.3	 16
599	 14	2083.3	283.3	 16
600	 14	1959.5	231.4	 16
601	 14	2433.8	274.9	 16
602	 14	3567.8	481.4	 16
603	 14	1152.5	203.0	 16
604	 14	3665.5	294.7	 16
605	 14	1774.5	324.3	 16
606	 14	1224.5	269.5	 16
607	 14	1189.5	213.7	 16
608	 14	1363.0	319.3	 16
609	 14	1075.8	174.7	 16
610	 14	904.5	105.7	 16
611	 14	758.0	119.4	 16
612	 14	1127.5	247.9	 16
613	 14	1756.5	283.4	 16
614	 14	1195.5	167.3	 16
615	 14	1969.5	317.3	 16
616	 14	3782.5	410.1	 16
617	 14	2006.0	342.6	 16
618	 14	1335.8	218.9	 16
619	 14	3221.0	668.5	 16
620	 14	887.3	126.8	 16
621	 14	1028.3	162.3	 16
622	 14	1972.5	770.8	 16
623	 14	1320.3	152.5	 16
624	 14	1524.0	449.4	 16
625	 14	1072.3	182.9	 16
626	 14	1041.5	181.3	 16
627	 14	959.3	222.5	 16
628	 14	1203.3	178.3	 16
629	 14	1215.8	273.0	 16
630	 14	7280.3	684.6	 16
631	 14	3663.0	610.0	 16
632	 14	2105.0	261.5	 16
633	 14	8649.5	958.1	 16
634	 14	17471.8	1653.1	 16
635	 14	2674.0	607.0	 16
636	 14	1628.8	180.1	 12
637	 14	715.8	112.9	 16
638	 14	2947.5	323.1	 16
639	 14	2387.5	421.5	 16
640	 14	1476.8	227.5	 16
641	 14	2381.5	411.8	 16
642	 14	2179.0	349.5	 16
643	 14	1892.8	264.7	 16
644	 14	2531.3	363.6	 16
645	 14	2269.3	308.2	 16
646	 14	1646.8	322.6	 16
647	 14	1494.8	219.6	 16
648	 14	1276.3	194.9	 16
649	 14	923.3	147.0	 16
650	 14	972.5	111.0	 16
651	 14	1078.5	91.8	 16
652	 14	2241.3	284.3	 16
653	 14	1145.5	185.3	 16
654	 14	977.3	229.6	 16
655	 14	799.0	136.7	 16
656	 14	784.0	167.9	 16
657	 14	1046.8	185.0	 16
658	 14	4614.3	756.8	 16
659	 14	2121.0	337.2	 16
660	 14	24775.0	3436.7	 16
661	 14	6124.3	622.7	 16
662	 14	4596.3	564.2	 16
663	 14	3238.5	396.2	 16
664	 14	4815.8	1104.3	 16
665	 14	2191.8	256.1	 16
666	 14	11863.5	2797.6	 16
667	 14	681.5	111.2	 16
668	 14	1353.3	188.0	 16
669	 14	740.3	135.9	 16
670	 14	1745.3	239.5	 16
671	 14	925.3	175.2	 16
672	 14	1308.0	284.4	 16
673	 14	1656.0	309.4	 16
674	 14	1255.5	1297.6	 16
675	 14	1036.5	217.1	 16
676	 14	908.3	170.7	 16
677	 14	1986.3	439.9	 16
678	 14	1268.5	196.1	 16
679	 14	2534.0	325.9	 16
680	 14	2184.8	399.0	 16
681	 14	938.8	175.0	 16
682	 14	1552.3	236.6	 16
683	 14	1602.3	301.4	 16
684	 14	1287.8	137.6	 16
685	 14	1480.3	3961.3	 16
686	 14	15893.8	10611.2	 16
687	 14	1327.5	166.3	 16
688	 14	1603.8	185.3	 16
689	 14	3296.5	412.0	 16
690	 14	2300.8	217.8	 16
691	 14	2658.8	381.3	 16
692	 14	4477.0	566.4	 16
693	 14	4796.0	1190.8	 16
694	 14	1426.0	183.8	 16
695	 14	1067.8	184.6	 16
696	 14	1018.3	151.4	 16
697	 14	2722.8	559.7	 16
698	 14	5938.3	909.5	 16
699	 14	9836.3	2167.5	 16
700	 14	2520.3	407.0	 16
701	 14	2771.5	319.4	 16
702	 14	10987.5	1873.1	 16
703	 14	2137.5	350.9	 16
704	 14	3762.8	492.7	 16
705	 14	5315.3	434.9	 16
706	 14	4674.8	660.2	 16
707	 14	32123.8	7506.6	 16
708	 14	1845.8	275.4	 16
709	 14	1333.0	186.8	 16
710	 14	2253.8	468.0	 16
711	 14	46140.0	142.6	 16
  0	 15	2068.0	294.1	 16
  1	 15	3002.5	434.5	 12
  2	 15	2997.0	763.0	 16
  3	 15	1419.3	220.7	 16
  4	 15	3188.3	580.9	 16
  5	 15	1507.3	418.2	 16
  6	 15	5125.0	702.5	 16
  7	 15	11114.0	2020.1	 16
  8	 15	1903.3	594.5	 16
  9	 15	3828.8	576.7	 16
 10	 15	3546.3	647.3	 16
 11	 15	2100.8	310.6	 16
 12	 15	1741.8	251.5	 16
 13	 15	1457.8	199.8	 16
 14	 15	3246.3	449.2	 16
 15	 15	2477.5	399.4	 16
 16	 15	5522.5	879.4	 16
 17	 15	3991.0	486.3	 16
 18	 15	8360.5	1792.5	 16
 19	 15	10581.8	1456.4	 16
 20	 15	3490.5	399.2	 16
 21	 15	1708.3	288.7	 16
 22	 15	5636.0	701.6	 16
 23	 15	5981.5	922.6	 16
 24	 15	6476.3	810.7	 16
 25	 15	3536.0	472.6	 16
 26	 15	2728.5	375.5	 16
 27	 15	1205.3	327.2	 16
 28	 15	6992.5	452.7	 16
 29	 15	1853.3	242.0	 16
 30	 15	1452.3	227.3	 16
 31	 15	7517.3	1037.0	 16
 32	 15	1088.5	219.8	 16
 33	 15	5583.0	863.9	 16
 34	 15	2629.0	672.5	 16
 35	 15	2204.5	367.7	 16
 36	 15	17384.3	1437.5	 16
 37	 15	4282.8	558.0	 16
 38	 15	5850.3	523.0	 16
 39	 15	29125.0	2726.3	 16
 40	 15	1534.0	238.6	 16
 41	 15	2740.3	377.8	 16
 42	 15	1854.3	228.6	 16
 43	 15	3784.5	450.8	 16
 44	 15	2432.5	313.1	 16
 45	 15	2655.5	456.8	 16
 46	 15	3024.8	474.8	 16
 47	 15	13194.5	1927.2	 16
 48	 15	29518.8	2271.8	 16
 49	 15	5067.3	461.0	 16
 50	 15	7181.3	1111.0	 16
 51	 15	4791.8	560.2	 16
 52	 15	3251.5	478.0	 16
 53	 15	2202.8	262.3	 16
 54	 15	1412.8	272.0	 16
 55	 15	916.8	149.9	 16
 56	 15	1883.0	380.8	 16
 57	 15	2850.0	324.5	 16
 58	 15	18779.3	3570.0	 16
 59	 15	1873.3	334.8	 16
 60	 15	1389.8	353.6	 16
 61	 15	3361.3	542.8	 16
 62	 15	8354.3	1343.5	 16
 63	 15	1248.0	247.6	 16
 64	 15	4480.8	565.6	 16
 65	 15	4511.8	1104.2	 16
 66	 15	1976.3	408.8	 16
 67	 15	2581.5	396.2	 16
 68	 15	8196.8	1252.4	 16
 69	 15	2221.5	356.0	 16
 70	 15	6349.8	1254.8	 16
 71	 15	3972.3	401.9	 16
 72	 15	4468.3	547.4	 16
 73	 15	24221.0	4197.5	 16
 74	 15	20585.5	4526.2	 16
 75	 15	1090.0	248.0	 16
 76	 15	21406.8	5224.3	 16
 77	 15	1569.0	244.1	 16
 78	 15	1013.3	438.2	 16
 79	 15	5286.0	1248.9	 16
 80	 15	1489.0	126.2	 12
 81	 15	8323.3	626.2	 16
 82	 15	799.5	140.7	 16
 83	 15	1170.3	256.0	 16
 84	 15	1373.8	207.1	 16
 85	 15	2081.0	322.5	 16
 86	 15	7563.5	1151.4	 16
 87	 15	3200.5	437.8	 16
 88	 15	1250.5	163.2	 16
 89	 15	8668.3	1278.9	 16
 90	 15	7069.5	935.7	 16
 91	 15	8776.5	918.4	 16
 92	 15	2914.3	551.2	 16
 93	 15	3547.8	471.3	 16
 94	 15	6331.0	629.3	 16
 95	 15	5532.3	478.9	 16
 96	 15	3452.8	458.1	 16
 97	 15	1553.8	329.7	 16
 98	 15	3429.3	358.6	 16
 99	 15	1193.3	208.2	 16
100	 15	2077.0	300.8	 16
101	 15	1345.5	202.2	 16
102	 15	5293.8	345.9	 16
103	 15	2248.5	318.8	 16
104	 15	14604.0	1331.0	 16
105	 15	4645.8	449.3	 16
106	 15	1888.3	281.8	 16
107	 15	1133.0	227.7	 16
108	 15	1895.0	223.0	 16
109	 15	4011.5	499.7	 16
110	 15	1406.3	223.8	 16
111	 15	2829.5	429.6	 16
112	 15	2376.8	279.0	 16
113	 15	1673.0	495.3	 16
114	 15	4986.8	662.7	 16
115	 15	7641.3	927.3	 16
116	 15	4252.5	459.6	 16
117	 15	1749.8	393.8	 16
118	 15	9887.8	1156.8	 16
119	 15	1317.3	239.9	 16
120	 15	1450.5	289.2	 16
121	 15	9064.8	2304.4	 16
122	 15	1344.3	238.0	 16
123	 15	6114.3	837.9	 16
124	 15	3708.8	581.3	 16
125	 15	2299.5	454.7	 16
126	 15	9238.3	1412.7	 16
127	 15	1463.5	221.4	 16
128	 15	2361.8	475.8	 16
129	 15	871.5	129.9	 16
130	 15	1555.8	291.9	 16
131	 15	20513.0	3036.4	 16
132	 15	15034.0	1689.4	 16
133	 15	4404.5	542.9	 16
134	 15	1271.3	252.9	 16
135	 15	944.8	223.7	 16
136	 15	2733.0	366.3	 16
137	 15	36001.0	5395.5	 16
138	 15	36128.3	5499.8	 16
139	 15	8306.0	1201.4	 16
140	 15	4272.8	766.4	 16
141	 15	1553.0	186.3	 16
142	 15	1510.8	218.9	 16
143	 15	4158.3	757.2	 16
144	 15	15658.0	3338.2	 16
145	 15	10089.8	833.8	 16
146	 15	4649.5	512.0	 16
147	 15	966.5	179.9	 16
148	 15	12231.8	2098.4	 16
149	 15	2945.5	440.7	 16
150	 15	4295.3	586.6	 16
151	 15	6436.5	540.7	 16
152	 15	2636.3	371.2	 16
153	 15	1892.8	231.2	 16
154	 15	10712.8	1385.9	 16
155	 15	2017.3	397.0	 16
156	 15	1001.5	151.8	 16
157	 15	2227.3	479.5	 16
158	 15	2482.8	486.8	 16
159	 15	2121.3	333.0	 12
160	 15	5942.8	943.8	 16
161	 15	15355.3	3215.5	 16
162	 15	2628.5	469.0	 16
163	 15	9420.3	1555.2	 16
164	 15	835.0	162.0	 16
165	 15	1416.0	154.8	 16
166	 15	1365.0	218.5	 16
167	 15	4348.0	1065.9	 16
168	 15	1204.8	184.6	 16
169	 15	4611.5	851.7	 16
170	 15	2167.5	447.2	 16
171	 15	1699.5	303.4	 16
172	 15	1888.8	322.6	 16
173	 15	1279.5	181.7	 16
174	 15	995.5	161.6	 16
175	 15	1406.0	268.5	 16
176	 15	1418.0	257.9	 16
177	 15	2975.3	325.6	 16
178	 15	18660.0	2393.9	 16
179	 15	2272.3	288.5	 16
180	 15	1864.5	252.2	 16
181	 15	1687.3	302.1	 16
182	 15	11798.8	1056.8	 16
183	 15	3249.8	419.1	 16
184	 15	1632.0	285.3	 16
185	 15	1579.0	262.0	 16
186	 15	3324.3	651.9	 16
187	 15	2372.3	388.5	 16
188	 15	5184.8	890.3	 16
189	 15	8706.5	861.0	 16
190	 15	3826.0	449.9	 16
191	 15	1179.0	203.5	 16
192	 15	2580.5	573.9	 16
193	 15	2855.3	274.9	 16
194	 15	5072.0	492.9	 16
195	 15	5003.0	579.1	 16
196	 15	2980.5	416.3	 16
197	 15	6677.8	790.5	 16
198	 15	1124.0	218.9	 16
199	 15	966.5	144.2	 16
200	 15	894.5	229.5	 16
201	 15	5026.8	725.3	 16
202	 15	3946.0	549.0	 16
203	 15	3488.0	613.8	 16
204	 15	1156.3	206.0	 16
205	 15	4081.5	835.2	 16
206	 15	5048.0	772.0	 16
207	 15	2404.0	473.3	 16
208	 15	4155.8	753.7	 16
209	 15	3201.8	563.7	 16
210	 15	2340.3	385.9	 16
211	 15	1355.0	293.3	 16
212	 15	2547.3	467.4	 16
213	 15	3843.5	588.8	 16
214	 15	2588.5	468.5	 16
215	 15	1286.3	291.1	 16
216	 15	6292.5	907.2	 16
217	 15	2298.0	321.2	 16
218	 15	7282.8	1242.7	 16
219	 15	6648.5	1316.4	 16
220	 15	2793.0	535.0	 16
221	 15	4207.8	470.5	 16
222	 15	2325.0	496.1	 16
223	 15	1770.3	427.3	 16
224	 15	1027.0	181.2	 16
225	 15	1639.5	365.7	 16
226	 15	4838.8	1047.1	 16
227	 15	2308.3	419.5	 16
228	 15	2513.3	493.7	 16
229	 15	13276.5	1920.9	 16
230	 15	4333.0	810.7	 16
231	 15	1255.5	253.6	 16
232	 15	1409.5	345.4	 16
233	 15	740.0	120.1	 16
234	 15	2997.3	448.3	 16
235	 15	18923.0	3607.8	 16
236	 15	26955.5	2461.5	 16
237	 15	11368.8	2078.6	 16
238	 15	2095.5	354.5	 16
239	 15	2343.0	456.0	 12
240	 15	2124.8	179.3	 16
241	 15	4588.8	737.7	 16
242	 15	11839.0	1879.1	 16
243	 15	1290.8	203.9	 16
244	 15	2303.0	312.7	 16
245	 15	1238.0	216.7	 16
246	 15	4723.8	525.8	 16
247	 15	1220.0	125.8	 16
248	 15	5387.0	871.1	 16
249	 15	1702.3	155.4	 16
250	 15	981.3	150.9	 16
251	 15	3923.5	670.2	 16
252	 15	1307.8	247.3	 16
253	 15	3566.3	457.3	 16
254	 15	46140.0	0.0	 16
255	 15	4984.8	543.4	 16
256	 15	5644.3	679.7	 16
257	 15	8212.3	729.2	 16
258	 15	1119.5	239.3	 16
259	 15	997.3	209.5	 16
260	 15	1592.3	188.1	 16
261	 15	2170.3	270.1	 16
262	 15	3266.3	365.4	 16
263	 15	4585.0	551.5	 16
264	 15	5338.0	534.0	 16
265	 15	1967.0	279.7	 16
266	 15	895.8	328.5	 16
267	 15	1840.0	209.3	 16
268	 15	2676.5	436.5	 16
269	 15	2303.5	369.9	 16
270	 15	1493.0	260.9	 16
271	 15	1211.0	253.3	 16
272	 15	3245.3	392.3	 16
273	 15	1326.0	215.7	 16
274	 15	6162.3	452.6	 16
275	 15	5088.5	565.2	 16
276	 15	3225.3	614.4	 16
277	 15	1762.3	190.8	 16
278	 15	791.5	195.0	 16
279	 15	4115.5	454.3	 16
280	 15	39848.5	3954.2	 16
281	 15	1990.0	287.4	 16
282	 15	2489.5	441.8	 16
283	 15	1516.3	396.2	 16
284	 15	1720.0	380.4	 16
285	 15	2325.3	267.4	 16
286	 15	1611.5	224.9	 16
287	 15	4208.8	441.1	 16
288	 15	12009.3	1691.1	 16
289	 15	1329.3	191.1	 16
290	 15	9873.0	1837.8	 16
291	 15	3249.3	614.5	 16
292	 15	6225.5	897.2	 16
293	 15	9406.5	1513.3	 16
294	 15	2985.3	485.4	 16
295	 15	1512.3	250.7	 16
296	 15	2913.0	448.1	 16
297	 15	12154.0	1383.0	 16
298	 15	18115.5	2362.8	 16
299	 15	2584.3	333.3	 16
300	 15	825.5	131.6	 16
301	 15	2596.5	419.2	 16
302	 15	1144.5	210.6	 16
303	 15	811.8	101.6	 16
304	 15	6825.8	1132.5	 16
305	 15	923.0	141.7	 16
306	 15	3716.0	544.1	 16
307	 15	3185.3	423.2	 16
308	 15	1567.5	253.1	 16
309	 15	3469.3	1521.2	 16
310	 15	42200.5	5009.1	 16
311	 15	7484.8	855.1	 16
312	 15	4290.3	675.1	 16
313	 15	996.5	142.4	 16
314	 15	1699.0	325.0	 16
315	 15	2647.3	418.8	 16
316	 15	15295.8	2228.0	 16
317	 15	5073.0	952.8	 16
318	 15	2064.8	256.6	 12
319	 15	3734.5	589.4	 16
320	 15	1741.5	205.7	 16
321	 15	2453.8	331.5	 16
322	 15	6206.3	694.3	 16
323	 15	3893.8	444.4	 16
324	 15	15412.5	1714.9	 16
325	 15	2482.5	574.1	 16
326	 15	3741.0	478.7	 16
327	 15	3209.3	348.3	 16
328	 15	1157.3	117.5	 16
329	 15	956.3	146.6	 16
330	 15	14021.5	1692.5	 16
331	 15	3207.5	475.0	 16
332	 15	10133.5	645.4	 16
333	 15	14918.0	1355.7	 16
334	 15	1951.8	287.6	 16
335	 15	971.0	137.0	 16
336	 15	1134.0	135.5	 16
337	 15	8272.8	757.0	 16
338	 15	9632.8	792.1	 16
339	 15	9784.0	843.4	 16
340	 15	4831.0	587.6	 16
341	 15	2932.8	443.4	 16
342	 15	8923.0	884.4	 16
343	 15	1189.8	181.7	 16
344	 15	2761.5	358.8	 16
345	 15	1880.3	309.2	 16
346	 15	2530.0	389.6	 16
347	 15	1135.8	251.4	 16
348	 15	2072.3	267.4	 16
349	 15	1926.0	279.8	 16
350	 15	9231.0	780.1	 16
351	 15	4292.3	496.6	 16
352	 15	1392.3	288.1	 16
353	 15	3873.5	358.7	 16
354	 15	983.0	173.8	 16
355	 15	9650.3	807.1	 16
356	 15	17893.3	1412.4	 16
357	 15	7814.0	651.5	 16
358	 15	7677.5	682.8	 16
359	 15	15208.5	1336.9	 16
360	 15	982.0	114.5	 16
361	 15	1943.3	434.4	 16
362	 15	11828.8	1085.7	 16
363	 15	1170.5	122.6	 16
364	 15	3156.3	374.5	 16
365	 15	2185.3	231.0	 16
366	 15	4500.8	632.3	 16
367	 15	5142.5	575.1	 16
368	 15	2521.3	474.5	 16
369	 15	1823.0	348.1	 16
370	 15	1126.0	152.5	 16
371	 15	1604.8	479.6	 16
372	 15	4888.8	714.3	 16
373	 15	11886.3	1710.6	 16
374	 15	1542.8	361.9	 16
375	 15	6114.3	920.2	 16
376	 15	6420.0	645.0	 16
377	 15	1510.5	233.0	 16
378	 15	1723.5	299.5	 16
379	 15	5295.5	1199.1	 16
380	 15	1215.0	226.9	 16
381	 15	937.8	209.7	 16
382	 15	788.0	148.3	 16
383	 15	2261.0	250.6	 16
384	 15	2058.0	437.1	 16
385	 15	11428.3	2738.0	 16
386	 15	2767.3	704.9	 16
387	 15	9712.0	1015.1	 16
388	 15	20999.5	2904.3	 16
389	 15	7126.8	1505.2	 16
390	 15	1517.5	247.9	 16
391	 15	1956.5	373.7	 16
392	 15	2431.8	322.8	 16
393	 15	39042.0	10132.9	 16
394	 15	8442.5	1645.3	 16
395	 15	2281.8	331.0	 16
396	 15	1418.3	255.1	 16
397	 15	2330.3	423.7	 12
398	 15	2630.0	375.1	 16
399	 15	1983.5	312.6	 16
400	 15	4110.8	463.2	 16
401	 15	2985.5	360.6	 16
402	 15	3369.0	336.9	 16
403	 15	2621.8	328.0	 16
404	 15	3840.0	376.8	 16
405	 15	7450.8	815.4	 16
406	 15	2571.3	355.6	 16
407	 15	10836.5	1158.3	 16
408	 15	6549.0	569.1	 16
409	 15	2527.0	339.0	 16
410	 15	7189.3	825.8	 16
411	 15	2592.5	294.5	 16
412	 15	1224.8	277.4	 16
413	 15	1060.3	198.4	 16
414	 15	1996.3	203.6	 16
415	 15	8812.5	965.8	 16
416	 15	3689.5	398.5	 16
417	 15	4621.0	502.0	 16
418	 15	5672.5	665.2	 16
419	 15	5270.5	611.3	 16
420	 15	4694.3	499.2	 16
421	 15	5662.3	646.3	 16
422	 15	3582.8	622.5	 16
423	 15	7492.0	823.8	 16
424	 15	2471.0	426.3	 16
425	 15	1359.0	205.8	 16
426	 15	1053.5	203.3	 16
427	 15	4701.8	654.4	 16
428	 15	863.8	136.9	 16
429	 15	46140.0	1673.4	 16
430	 15	46140.0	4448.0	 16
431	 15	46140.0	0.0	 16
432	 15	1802.8	363.6	 16
433	 15	2197.8	522.6	 16
434	 15	6392.3	961.0	 16
435	 15	10232.8	962.3	 16
436	 15	3674.8	368.4	 16
437	 15	11085.0	661.3	 16
438	 15	4434.3	511.4	 16
439	 15	2922.5	357.9	 16
440	 15	46140.0	0.0	 16
441	 15	46108.5	1397.8	 16
442	 15	1286.3	234.6	 16
443	 15	3230.5	485.3	 16
444	 15	6125.3	698.9	 16
445	 15	10115.8	759.8	 16
446	 15	8818.5	724.2	 16
447	 15	8785.0	626.3	 16
448	 15	8239.3	882.7	 16
449	 15	10803.5	1172.1	 16
450	 15	9389.3	852.3	 16
451	 15	7635.8	989.2	 16
452	 15	1586.0	230.0	 16
453	 15	4545.5	570.5	 16
454	 15	4621.3	692.3	 16
455	 15	2749.8	421.8	 16
456	 15	826.5	214.7	 16
457	 15	10477.0	1685.8	 16
458	 15	14120.3	1199.8	 16
459	 15	1539.0	536.8	 16
460	 15	1932.3	278.5	 16
461	 15	3181.5	514.4	 16
462	 15	1357.3	411.0	 16
463	 15	847.3	244.8	 16
464	 15	2741.5	545.5	 16
465	 15	1488.8	270.8	 16
466	 15	2273.5	426.4	 16
467	 15	2146.5	303.2	 16
468	 15	14781.3	1204.5	 16
469	 15	14592.3	1707.4	 16
470	 15	2526.5	453.7	 16
471	 15	4597.5	520.3	 16
472	 15	2747.5	333.5	 16
473	 15	4163.3	358.2	 16
474	 15	4747.0	502.5	 16
475	 15	4411.5	513.8	 16
476	 15	1637.0	216.5	 12
477	 15	4996.0	703.4	 16
478	 15	44805.0	6303.9	 16
479	 15	4518.0	685.8	 16
480	 15	1617.5	257.3	 16
481	 15	5418.0	764.1	 16
482	 15	1612.0	230.4	 16
483	 15	1065.8	208.5	 16
484	 15	2292.8	318.9	 16
485	 15	1049.3	177.6	 16
486	 15	4373.5	666.6	 16
487	 15	1793.0	223.2	 16
488	 15	4225.0	621.2	 16
489	 15	6065.8	1003.8	 16
490	 15	2624.8	365.8	 16
491	 15	1667.3	260.3	 16
492	 15	4330.0	548.9	 16
493	 15	6251.8	589.4	 16
494	 15	1521.0	279.7	 16
495	 15	1758.8	171.9	 16
496	 15	3408.8	410.8	 16
497	 15	811.3	199.9	 16
498	 15	975.5	212.6	 16
499	 15	994.5	132.9	 16
500	 15	1262.5	171.1	 16
501	 15	2794.5	547.1	 16
502	 15	3866.0	484.1	 16
503	 15	14988.0	2560.4	 16
504	 15	6477.8	1007.1	 16
505	 15	5428.8	539.9	 16
506	 15	2505.5	346.9	 16
507	 15	2010.5	337.7	 16
508	 15	6699.5	540.4	 16
509	 15	2164.5	411.9	 16
510	 15	2371.5	299.1	 16
511	 15	4419.5	480.1	 16
512	 15	1188.0	287.8	 16
513	 15	1576.8	233.5	 16
514	 15	2258.5	378.8	 16
515	 15	3879.3	522.3	 16
516	 15	3049.3	340.0	 16
517	 15	1349.0	183.6	 16
518	 15	3009.8	299.9	 16
519	 15	7999.5	1090.3	 16
520	 15	1208.5	175.7	 16
521	 15	2743.8	420.2	 16
522	 15	3865.8	386.0	 16
523	 15	1419.3	275.8	 16
524	 15	2644.0	361.2	 16
525	 15	5014.0	652.3	 16
526	 15	17952.5	2363.5	 16
527	 15	2821.5	329.6	 16
528	 15	2562.5	328.6	 16
529	 15	2962.5	539.7	 16
530	 15	3935.5	615.5	 16
531	 15	13042.8	2039.6	 16
532	 15	1193.8	148.9	 16
533	 15	1632.8	210.8	 16
534	 15	1420.3	248.2	 16
535	 15	32789.0	3617.3	 16
536	 15	2439.5	340.1	 16
537	 15	14302.3	1448.1	 16
538	 15	9990.5	789.0	 16
539	 15	2512.3	295.7	 16
540	 15	20517.5	3236.3	 16
541	 15	1222.8	169.5	 16
542	 15	4192.8	385.5	 16
543	 15	1833.3	248.5	 16
544	 15	34794.3	5273.9	 16
545	 15	2831.3	298.6	 16
546	 15	1063.8	172.2	 16
547	 15	6747.5	752.5	 16
548	 15	5812.8	753.9	 16
549	 15	1019.8	198.0	 16
550	 15	1148.3	197.4	 16
551	 15	932.8	141.9	 16
552	 15	3180.0	571.9	 16
553	 15	9010.5	1463.5	 16
554	 15	6322.0	659.9	 16
555	 15	3436.8	540.6	 12
556	 15	18754.3	1757.1	 16
557	 15	12733.8	1556.7	 16
558	 15	1649.5	347.9	 16
559	 15	6939.5	986.7	 16
560	 15	841.0	213.4	 16
561	 15	935.0	194.2	 16
562	 15	3250.8	353.9	 16
563	 15	6326.8	629.4	 16
564	 15	1633.5	238.8	 16
565	 15	2817.0	359.3	 16
566	 15	1533.0	333.3	 16
567	 15	3696.5	339.3	 16
568	 15	3908.0	514.3	 16
569	 15	3571.0	348.4	 16
570	 15	7449.8	633.1	 16
571	 15	3334.8	415.5	 16
572	 15	7709.5	604.3	 16
573	 15	30919.5	2877.7	 16
574	 15	1132.3	247.7	 16
575	 15	1332.0	314.1	 16
576	 15	2955.3	286.9	 16
577	 15	4437.5	502.0	 16
578	 15	2436.5	539.2	 16
579	 15	2960.0	429.7	 16
580	 15	5717.5	609.0	 16
581	 15	2260.0	275.3	 16
582	 15	1607.5	178.6	 16
583	 15	1559.5	220.0	 16
584	 15	2321.5	322.3	 16
585	 15	2031.5	288.9	 16
586	 15	10275.5	835.7	 16
587	 15	24257.8	2170.7	 16
588	 15	4727.5	595.9	 16
589	 15	1243.5	214.1	 16
590	 15	711.8	158.8	 16
591	 15	2918.3	541.7	 16
592	 15	2357.0	360.4	 16
593	 15	6969.8	655.7	 16
594	 15	2970.3	278.1	 16
595	 15	6644.0	512.4	 16
596	 15	3793.0	405.9	 16
597	 15	11979.3	480.6	 16
598	 15	1575.8	234.7	 16
599	 15	4120.5	425.1	 16
600	 15	11739.3	947.7	 16
601	 15	5692.8	305.4	 16
602	 15	5053.3	301.1	 16
603	 15	2010.3	295.1	 16
604	 15	3956.5	388.9	 16
605	 15	6468.3	586.7	 16
606	 15	4447.8	466.4	 16
607	 15	10293.3	956.2	 16
608	 15	6869.3	528.4	 16
609	 15	4259.5	369.7	 16
610	 15	1162.8	254.2	 16
611	 15	1293.8	214.0	 16
612	 15	2376.8	263.1	 16
613	 15	5042.8	539.3	 16
614	 15	2932.5	525.6	 16
615	 15	2274.5	304.7	 16
616	 15	3713.3	225.1	 16
617	 15	3459.5	411.6	 16
618	 15	1509.8	310.7	 16
619	 15	5765.3	727.6	 16
620	 15	6682.8	680.2	 16
621	 15	4616.5	598.9	 16
622	 15	46140.0	318.0	 16
623	 15	24001.8	2156.3	 16
624	 15	3337.8	468.7	 16
625	 15	1942.5	277.0	 16
626	 15	1726.8	311.9	 16
627	 15	1782.3	297.8	 16
628	 15	4311.3	353.3	 16
629	 15	2396.0	395.4	 16
630	 15	5396.0	412.1	 16
631	 15	1788.3	235.4	 16
632	 15	2709.0	484.7	 16
633	 15	18657.0	912.1	 16
634	 15	18263.3	1060.0	 12
635	 15	11833.8	1011.7	 16
636	 15	20588.0	3229.3	 16
637	 15	7967.3	866.7	 16
638	 15	7228.5	952.8	 16
639	 15	7170.0	769.5	 16
640	 15	3616.8	431.1	 16
641	 15	4385.8	206.4	 16
642	 15	2404.0	283.7	 16
643	 15	5707.5	1021.9	 16
644	 15	6491.8	888.5	 16
645	 15	3635.3	376.8	 16
646	 15	2455.5	355.7	 16
647	 15	1831.5	419.1	 16
648	 15	15278.8	1540.9	 16
649	 15	8148.5	1019.2	 16
650	 15	1405.0	1272.3	 16
651	 15	804.8	197.0	 16
652	 15	1874.8	302.5	 16
653	 15	4252.0	484.2	 16
654	 15	2395.0	291.2	 16
655	 15	981.8	255.5	 16
656	 15	1177.5	186.7	 16
657	 15	1299.0	197.2	 16
658	 15	1637.3	237.3	 16
659	 15	3660.8	661.3	 16
660	 15	7022.3	584.4	 16
661	 15	1858.3	296.6	 16
662	 15	3335.0	334.7	 16
663	 15	2284.8	364.9	 16
664	 15	2990.3	338.1	 16
665	 15	5125.8	941.0	 16
666	 15	977.5	206.7	 16
667	 15	1877.3	388.4	 16
668	 15	1498.8	273.7	 16
669	 15	1346.5	193.2	 16
670	 15	2235.3	427.4	 16
671	 15	2811.8	340.9	 16
672	 15	2814.8	318.3	 16
673	 15	7613.5	981.0	 16
674	 15	3741.8	496.4	 16
675	 15	37016.5	6814.1	 16
676	 15	2790.3	365.1	 16
677	 15	2593.3	312.8	 16
678	 15	6370.5	1017.1	 16
679	 15	3220.5	515.3	 16
680	 15	1036.3	177.2	 16
681	 15	2231.5	378.4	 16
682	 15	1581.0	248.1	 16
683	 15	6725.3	850.4	 16
684	 15	9795.0	1439.2	 16
685	 15	7368.5	1017.4	 16
686	 15	32257.3	12033.3	 16
687	 15	2696.3	441.9	 16
688	 15	2858.0	399.5	 16
689	 15	859.5	106.6	 16
690	 15	4131.5	540.9	 16
691	 15	2630.0	442.0	 16
692	 15	46140.0	62.0	 16
693	 15	1082.0	210.2	 16
694	 15	13678.5	3116.9	 16
695	 15	1298.0	219.9	 16
696	 15	1601.0	260.5	 16
697	 15	1391.5	275.6	 16
698	 15	1326.8	235.2	 16
699	 15	6035.0	1216.0	 16
700	 15	1643.3	245.0	 16
701	 15	3826.5	601.4	 16
702	 15	6755.3	2178.9	 16
703	 15	1299.0	183.6	 16
704	 15	7926.8	738.6	 16
705	 15	8917.3	1126.7	 16
706	 15	2455.8	289.5	 16
707	 15	2528.5	305.2	 16
708	 15	25968.3	4954.5	 16
709	 15	1038.8	229.1	 16
710	 15	38190.3	6879.1	 16
711	 15	2189.0	283.5	 16
  0	 16	46140.0	1935.1	 16
  1	 16	1848.8	763.7	 16
  2	 16	1397.0	269.3	 16
  3	 16	1151.8	195.3	 16
  4	 16	1923.3	290.5	 16
  5	 16	2200.5	333.7	 16
  6	 16	3102.0	432.4	 16
  7	 16	2237.0	352.5	 16
  8	 16	1250.5	255.2	 16
  9	 16	1762.0	394.0	 16
 10	 16	980.3	175.4	 16
 11	 16	1093.8	219.3	 16
 12	 16	2093.8	340.5	 16
 13	 16	1214.0	232.2	 16
 14	 16	1253.3	165.8	 16
 15	 16	1058.5	144.8	 16
 16	 16	4694.5	531.8	 16
 17	 16	3166.8	355.8	 16
 18	 16	2022.0	369.3	 16
 19	 16	3592.3	946.0	 16
 20	 16	2021.5	381.1	 16
 21	 16	825.3	143.9	 16
 22	 16	2385.8	706.7	 16
 23	 16	1331.8	258.3	 16
 24	 16	3887.5	710.8	 16
 25	 16	1819.8	262.9	 16
 26	 16	1619.3	268.3	 16
 27	 16	1028.8	1002.5	 16
 28	 16	3188.5	406.8	 16
 29	 16	2276.0	335.7	 16
 30	 16	1997.5	339.2	 16
 31	 16	3879.8	636.0	 16
 32	 16	1282.0	191.6	 16
 33	 16	1221.0	297.3	 16
 34	 16	1552.0	282.9	 16
 35	 16	2996.5	341.4	 16
 36	 16	2885.8	483.2	 16
 37	 16	1340.3	273.4	 16
 38	 16	1187.8	233.2	 16
 39	 16	4872.5	922.4	 16
 40	 16	1002.8	218.6	 16
 41	 16	1443.5	288.7	 16
 42	 16	2095.3	394.8	 16
 43	 16	2830.5	471.6	 16
 44	 16	3430.5	386.4	 16
 45	 16	2676.3	247.3	 16
 46	 16	1938.8	349.8	 16
 47	 16	4683.3	680.7	 16
 48	 16	20893.3	2019.6	 16
 49	 16	2979.3	453.3	 16
 50	 16	2123.8	314.5	 16
 51	 16	4363.3	595.6	 16
 52	 16	4697.0	691.5	 16
 53	 16	1819.5	284.6	 16
 54	 16	1149.0	245.4	 16
 55	 16	1055.3	203.4	 16
 56	 16	2353.0	333.4	 16
 57	 16	2766.8	337.3	 16
 58	 16	9138.3	1668.6	 16
 59	 16	3212.0	623.1	 16
 60	 16	1150.5	222.9	 16
 61	 16	1689.8	272.9	 16
 62	 16	2309.5	440.7	 16
 63	 16	1119.5	285.0	 16
 64	 16	6594.3	765.7	 16
 65	 16	1426.3	361.7	 16
 66	 16	1316.8	176.9	 16
 67	 16	4736.3	455.1	 16
 68	 16	3609.3	598.9	 16
 69	 16	5804.3	1065.5	 16
 70	 16	4336.8	706.2	 16
 71	 16	9147.0	1953.2	 16
 72	 16	28913.3	3473.5	 16
 73	 16	17801.0	2623.3	 16
 74	 16	44828.3	8567.6	 16
 75	 16	1024.8	202.1	 16
 76	 16	10879.0	2319.0	 16
 77	 16	1863.3	281.0	 16
 78	 16	970.3	131.6	 12
 79	 16	1392.8	256.0	 16
 80	 16	1142.0	256.6	 16
 81	 16	4312.8	482.5	 16
 82	 16	1094.3	327.5	 16
 83	 16	1216.5	258.4	 16
 84	 16	1306.0	270.1	 16
 85	 16	1027.0	175.9	 16
 86	 16	1743.8	381.5	 16
 87	 16	907.0	124.7	 16
 88	 16	1467.3	275.6	 16
 89	 16	1948.5	243.9	 16
 90	 16	3598.5	425.4	 16
 91	 16	2644.5	340.0	 16
 92	 16	1862.5	173.2	 16
 93	 16	1386.5	222.8	 16
 94	 16	1610.0	298.5	 16
 95	 16	5248.0	495.0	 16
 96	 16	2861.3	314.5	 16
 97	 16	1159.5	255.5	 16
 98	 16	2609.5	328.0	 16
 99	 16	975.3	222.8	 16
100	 16	1318.8	227.6	 16
101	 16	1162.8	158.1	 16
102	 16	918.0	156.4	 16
103	 16	1063.3	162.5	 16
104	 16	1816.8	195.3	 16
105	 16	4850.0	589.3	 16
106	 16	1699.5	259.3	 16
107	 16	637.0	135.7	 16
108	 16	2006.0	297.1	 16
109	 16	1341.0	207.8	 16
110	 16	1057.3	154.6	 16
111	 16	3348.3	349.8	 16
112	 16	2592.5	479.1	 16
113	 16	1969.5	279.8	 16
114	 16	4130.3	425.2	 16
115	 16	6757.0	886.8	 16
116	 16	1770.8	212.6	 16
117	 16	3032.0	454.6	 16
118	 16	7071.3	777.8	 16
119	 16	1176.3	193.7	 16
120	 16	1344.0	249.5	 16
121	 16	4251.5	576.2	 16
122	 16	1224.3	229.0	 16
123	 16	1453.5	250.6	 16
124	 16	1928.0	258.5	 16
125	 16	1267.0	130.8	 16
126	 16	1892.8	354.4	 16
127	 16	1198.3	249.8	 16
128	 16	1483.8	317.3	 16
129	 16	709.5	161.0	 16
130	 16	995.8	187.2	 16
131	 16	3026.0	400.4	 16
132	 16	3469.8	752.5	 16
133	 16	1135.0	168.9	 16
134	 16	807.5	111.4	 16
135	 16	1194.5	318.5	 16
136	 16	1042.0	160.2	 16
137	 16	11696.8	2381.6	 16
138	 16	4356.5	832.5	 16
139	 16	2770.0	502.9	 16
140	 16	988.3	179.6	 16
141	 16	1255.3	234.5	 16
142	 16	1161.0	199.8	 16
143	 16	5469.3	441.3	 16
144	 16	12672.8	1271.4	 16
145	 16	5841.8	619.4	 16
146	 16	1416.8	242.3	 16
147	 16	1032.0	401.2	 16
148	 16	35722.5	3158.7	 16
149	 16	4527.3	670.5	 16
150	 16	3282.0	420.8	 16
151	 16	4254.0	479.5	 16
152	 16	883.0	188.2	 16
153	 16	1224.3	203.5	 16
154	 16	3230.3	381.7	 16
155	 16	990.0	251.4	 16
156	 16	1014.3	217.8	 16
157	 16	3597.8	377.2	 12
158	 16	3895.3	454.5	 16
159	 16	6248.8	671.9	 16
160	 16	5489.5	392.1	 16
161	 16	5735.8	847.8	 16
162	 16	1707.8	201.6	 16
163	 16	2582.5	359.5	 16
164	 16	1048.3	247.9	 16
165	 16	1256.5	159.6	 16
166	 16	1261.8	188.2	 16
167	 16	1384.3	203.1	 16
168	 16	1696.0	253.1	 16
169	 16	1867.5	241.1	 16
170	 16	1164.8	177.5	 16
171	 16	1097.3	249.1	 16
172	 16	2219.3	409.6	 16
173	 16	1711.8	296.2	 16
174	 16	1111.5	216.0	 16
175	 16	982.5	194.1	 16
176	 16	1142.3	277.4	 16
177	 16	4191.3	538.3	 16
178	 16	46140.0	782.4	 16
179	 16	2765.0	508.9	 16
180	 16	1415.0	163.6	 16
181	 16	6092.5	717.3	 16
182	 16	4837.0	466.5	 16
183	 16	3808.5	357.0	 16
184	 16	2820.8	401.8	 16
185	 16	1401.5	244.1	 16
186	 16	1265.5	237.1	 16
187	 16	1063.3	229.5	 16
188	 16	2011.0	310.5	 16
189	 16	3957.0	629.8	 16
190	 16	3584.8	360.2	 16
191	 16	1546.5	250.2	 16
192	 16	2028.0	304.8	 16
193	 16	1698.5	201.2	 16
194	 16	5978.0	756.7	 16
195	 16	2924.8	297.7	 16
196	 16	1517.3	237.5	 16
197	 16	1320.5	206.5	 16
198	 16	1008.3	145.8	 16
199	 16	775.0	145.7	 16
200	 16	1191.5	342.9	 16
201	 16	1726.3	203.3	 16
202	 16	5322.3	615.1	 16
203	 16	1606.8	220.0	 16
204	 16	1205.0	146.6	 16
205	 16	3229.5	439.5	 16
206	 16	1371.8	301.4	 16
207	 16	1412.8	214.2	 16
208	 16	2699.0	483.6	 16
209	 16	2296.0	167.5	 16
210	 16	1184.3	217.8	 16
211	 16	1026.0	204.8	 16
212	 16	976.8	231.5	 16
213	 16	1351.3	237.0	 16
214	 16	960.0	192.7	 16
215	 16	914.0	199.8	 16
216	 16	1657.0	201.5	 16
217	 16	2453.3	323.2	 16
218	 16	2998.0	294.5	 16
219	 16	1896.3	442.1	 16
220	 16	1442.0	285.5	 16
221	 16	1880.8	210.6	 16
222	 16	2858.0	367.5	 16
223	 16	1187.8	193.1	 16
224	 16	948.3	256.3	 16
225	 16	1140.0	138.7	 16
226	 16	1180.8	229.7	 16
227	 16	1220.8	194.3	 16
228	 16	1207.3	421.8	 16
229	 16	16428.8	3315.3	 16
230	 16	2123.3	313.8	 16
231	 16	1090.8	185.0	 16
232	 16	992.5	178.1	 16
233	 16	933.0	134.8	 16
234	 16	2020.8	282.7	 16
235	 16	19659.3	6793.5	 16
236	 16	25437.3	1879.0	 12
237	 16	6463.8	602.0	 16
238	 16	1466.0	206.7	 16
239	 16	3125.5	263.7	 16
240	 16	2256.8	238.7	 16
241	 16	1444.0	243.1	 16
242	 16	2087.5	258.4	 16
243	 16	1691.8	353.0	 16
244	 16	1429.3	210.2	 16
245	 16	1526.3	323.8	 16
246	 16	1084.8	155.4	 16
247	 16	1601.0	308.7	 16
248	 16	1411.0	212.2	 16
249	 16	1780.3	350.9	 16
250	 16	1022.3	156.1	 16
251	 16	1261.8	322.7	 16
252	 16	830.8	199.8	 16
253	 16	2071.0	433.5	 16
254	 16	45101.3	3652.4	 16
255	 16	6330.3	647.0	 16
256	 16	2958.0	384.2	 16
257	 16	5625.3	686.7	 16
258	 16	838.8	115.8	 16
259	 16	1100.3	179.7	 16
260	 16	935.3	195.5	 16
261	 16	1906.5	341.0	 16
262	 16	2123.0	369.2	 16
263	 16	2135.8	302.5	 16
264	 16	2635.0	241.7	 16
265	 16	1698.0	223.3	 16
266	 16	980.3	239.3	 16
267	 16	1771.5	326.6	 16
268	 16	2642.0	389.4	 16
269	 16	1533.3	217.8	 16
270	 16	1068.5	159.5	 16
271	 16	1247.0	175.2	 16
272	 16	2232.5	345.8	 16
273	 16	1652.0	216.9	 16
274	 16	4590.0	300.1	 16
275	 16	5085.5	828.1	 16
276	 16	4000.8	415.5	 16
277	 16	1379.8	246.0	 16
278	 16	942.0	218.4	 16
279	 16	2138.8	265.8	 16
280	 16	12522.5	2059.1	 16
281	 16	2258.8	431.6	 16
282	 16	1621.3	283.4	 16
283	 16	1184.0	226.5	 16
284	 16	1125.3	259.3	 16
285	 16	1682.5	343.2	 16
286	 16	1470.5	173.9	 16
287	 16	2433.0	472.2	 16
288	 16	7857.0	1172.8	 16
289	 16	2093.8	291.3	 16
290	 16	1516.5	267.2	 16
291	 16	1786.8	248.2	 16
292	 16	4293.8	829.1	 16
293	 16	2573.0	380.8	 16
294	 16	2111.3	449.8	 16
295	 16	1749.3	290.2	 16
296	 16	1557.5	230.8	 16
297	 16	6236.3	1101.6	 16
298	 16	3294.8	491.6	 16
299	 16	1654.8	300.2	 16
300	 16	1018.3	136.9	 16
301	 16	1293.8	134.9	 16
302	 16	902.3	132.4	 16
303	 16	974.0	204.3	 16
304	 16	1718.0	245.6	 16
305	 16	795.3	186.8	 16
306	 16	1390.8	176.9	 16
307	 16	1471.0	218.6	 16
308	 16	1675.3	226.2	 16
309	 16	3000.3	1473.2	 16
310	 16	24473.5	1850.8	 16
311	 16	7356.3	665.2	 16
312	 16	3798.0	528.4	 16
313	 16	1039.0	225.5	 16
314	 16	1109.5	282.6	 16
315	 16	1791.0	283.7	 12
316	 16	16031.5	1199.5	 16
317	 16	6220.0	700.0	 16
318	 16	1753.8	200.2	 16
319	 16	4187.0	547.3	 16
320	 16	2063.0	360.3	 16
321	 16	2821.0	349.6	 16
322	 16	5371.8	899.7	 16
323	 16	1456.0	182.9	 16
324	 16	2123.3	332.4	 16
325	 16	6616.5	603.2	 16
326	 16	2877.3	349.5	 16
327	 16	2642.5	501.0	 16
328	 16	1015.8	162.4	 16
329	 16	895.0	216.2	 16
330	 16	4990.3	797.2	 16
331	 16	1021.0	202.5	 16
332	 16	3345.3	582.6	 16
333	 16	10693.3	885.9	 16
334	 16	1639.0	162.3	 16
335	 16	1139.8	252.2	 16
336	 16	1448.3	259.2	 16
337	 16	6585.8	622.5	 16
338	 16	2143.3	353.1	 16
339	 16	1894.8	218.7	 16
340	 16	1360.3	214.1	 16
341	 16	1016.0	133.7	 16
342	 16	2495.8	322.7	 16
343	 16	915.5	190.5	 16
344	 16	931.3	191.7	 16
345	 16	1147.5	292.8	 16
346	 16	2359.3	378.8	 16
347	 16	1184.0	198.7	 16
348	 16	1547.3	280.3	 16
349	 16	1992.0	330.5	 16
350	 16	2402.3	374.0	 16
351	 16	3290.0	546.0	 16
352	 16	866.5	165.6	 16
353	 16	1948.0	333.9	 16
354	 16	1009.3	166.6	 16
355	 16	2012.5	314.2	 16
356	 16	11680.0	1284.2	 16
357	 16	3575.8	431.4	 16
358	 16	3574.8	415.5	 16
359	 16	4590.8	521.3	 16
360	 16	1070.5	216.3	 16
361	 16	1757.8	229.4	 16
362	 16	2246.0	390.1	 16
363	 16	802.8	133.6	 16
364	 16	1550.5	286.3	 16
365	 16	1200.0	177.8	 16
366	 16	4451.5	595.3	 16
367	 16	4939.8	602.3	 16
368	 16	794.3	160.8	 16
369	 16	959.8	180.5	 16
370	 16	1127.0	281.1	 16
371	 16	1018.3	122.6	 16
372	 16	3094.5	352.1	 16
373	 16	3489.8	667.6	 16
374	 16	1116.8	297.7	 16
375	 16	6419.5	945.0	 16
376	 16	2368.0	428.6	 16
377	 16	1291.5	189.5	 16
378	 16	1368.5	165.6	 16
379	 16	4518.0	1004.9	 16
380	 16	840.3	164.0	 16
381	 16	962.0	206.5	 16
382	 16	950.8	209.1	 16
383	 16	1137.5	211.1	 16
384	 16	2036.5	328.5	 16
385	 16	3316.0	739.0	 16
386	 16	3931.0	456.1	 16
387	 16	8863.0	678.2	 16
388	 16	20244.5	2630.9	 16
389	 16	4596.3	1040.2	 16
390	 16	1539.3	301.9	 16
391	 16	1648.5	343.8	 16
392	 16	2492.5	320.4	 16
393	 16	5200.0	1148.9	 16
394	 16	5045.5	644.5	 12
395	 16	2718.8	331.7	 16
396	 16	1199.5	184.0	 16
397	 16	1209.8	190.0	 16
398	 16	1610.8	216.6	 16
399	 16	1232.3	263.7	 16
400	 16	3691.3	472.6	 16
401	 16	1691.3	230.8	 16
402	 16	3401.3	475.9	 16
403	 16	2952.0	495.8	 16
404	 16	6589.5	873.1	 16
405	 16	11203.3	1339.5	 16
406	 16	2491.3	317.1	 16
407	 16	1698.5	370.7	 16
408	 16	3422.8	351.6	 16
409	 16	1556.8	248.1	 16
410	 16	2590.8	289.9	 16
411	 16	903.0	169.7	 16
412	 16	873.0	158.9	 16
413	 16	1034.3	149.6	 16
414	 16	1589.0	283.1	 16
415	 16	2394.0	513.0	 16
416	 16	4833.8	713.4	 16
417	 16	1732.0	203.7	 16
418	 16	3190.0	384.0	 16
419	 16	3481.0	425.5	 16
420	 16	1655.0	313.2	 16
421	 16	1033.3	251.4	 16
422	 16	955.3	146.8	 16
423	 16	4501.5	521.9	 16
424	 16	1512.5	292.0	 16
425	 16	1404.0	231.2	 16
426	 16	1453.5	182.5	 16
427	 16	4380.8	675.0	 16
428	 16	862.0	165.9	 16
429	 16	10950.3	1222.4	 16
430	 16	9123.8	1251.3	 16
431	 16	45239.3	8457.8	 16
432	 16	1261.5	228.1	 16
433	 16	1061.5	257.5	 16
434	 16	8121.5	1069.0	 16
435	 16	6320.5	1013.2	 16
436	 16	2095.5	308.2	 16
437	 16	6143.0	767.9	 16
438	 16	7513.3	997.4	 16
439	 16	4519.5	823.7	 16
440	 16	46140.0	672.3	 16
441	 16	23900.0	3714.5	 16
442	 16	1199.3	177.8	 16
443	 16	1181.0	256.6	 16
444	 16	2781.0	427.5	 16
445	 16	11084.8	900.7	 16
446	 16	3835.8	624.0	 16
447	 16	3903.0	337.1	 16
448	 16	4241.8	535.6	 16
449	 16	4560.5	349.7	 16
450	 16	4947.8	749.5	 16
451	 16	3705.3	418.1	 16
452	 16	3186.5	444.4	 16
453	 16	4726.8	597.2	 16
454	 16	4407.8	363.2	 16
455	 16	1076.3	157.8	 16
456	 16	776.3	162.8	 16
457	 16	3020.8	388.4	 16
458	 16	6722.3	702.9	 16
459	 16	1210.5	175.9	 16
460	 16	1807.8	306.1	 16
461	 16	3174.0	372.7	 16
462	 16	1651.8	296.9	 16
463	 16	1056.0	202.8	 16
464	 16	1250.5	230.7	 16
465	 16	1627.5	248.6	 16
466	 16	1430.3	273.8	 16
467	 16	1199.8	264.2	 16
468	 16	4541.3	973.8	 16
469	 16	5269.3	774.4	 16
470	 16	16030.0	3920.1	 16
471	 16	1907.0	338.6	 16
472	 16	2807.0	430.8	 16
473	 16	1921.8	274.7	 12
474	 16	2764.0	361.1	 16
475	 16	6065.8	669.8	 16
476	 16	1394.3	447.6	 16
477	 16	2580.8	376.4	 16
478	 16	12736.8	1819.9	 16
479	 16	3586.3	792.1	 16
480	 16	1253.3	224.7	 16
481	 16	1437.5	363.9	 16
482	 16	1215.5	239.9	 16
483	 16	986.0	285.8	 16
484	 16	2307.3	291.7	 16
485	 16	1010.5	208.0	 16
486	 16	2297.0	238.8	 16
487	 16	1583.3	181.7	 16
488	 16	1936.3	262.0	 16
489	 16	2643.8	460.3	 16
490	 16	1940.5	451.6	 16
491	 16	918.8	114.7	 16
492	 16	4437.3	549.5	 16
493	 16	8428.5	690.8	 16
494	 16	1210.3	196.8	 16
495	 16	1544.8	267.6	 16
496	 16	1132.0	177.0	 16
497	 16	914.8	179.3	 16
498	 16	1054.8	215.1	 16
499	 16	1013.5	186.4	 16
500	 16	1199.5	197.8	 16
501	 16	4797.0	700.4	 16
502	 16	1484.8	220.0	 16
503	 16	3703.0	556.0	 16
504	 16	1162.3	255.8	 16
505	 16	2405.8	541.9	 16
506	 16	1673.0	295.8	 16
507	 16	1361.3	320.9	 16
508	 16	4189.5	629.5	 16
509	 16	4560.0	582.8	 16
510	 16	1881.3	302.2	 16
511	 16	1427.0	264.7	 16
512	 16	1117.8	171.6	 16
513	 16	1256.0	218.6	 16
514	 16	2551.0	378.8	 16
515	 16	1132.3	204.2	 16
516	 16	1974.5	184.3	 16
517	 16	894.5	119.5	 16
518	 16	1579.5	328.9	 16
519	 16	1576.0	344.2	 16
520	 16	1380.3	266.5	 16
521	 16	1256.0	224.7	 16
522	 16	1711.8	207.5	 16
523	 16	1440.5	252.3	 16
524	 16	861.8	219.0	 16
525	 16	2448.5	363.4	 16
526	 16	2814.8	519.0	 16
527	 16	5315.8	610.3	 16
528	 16	1693.3	221.2	 16
529	 16	779.5	127.7	 16
530	 16	8204.8	565.7	 16
531	 16	9866.8	1294.8	 16
532	 16	947.8	224.9	 16
533	 16	1483.0	328.0	 16
534	 16	2084.8	361.6	 16
535	 16	9477.3	1429.4	 16
536	 16	1858.5	234.6	 16
537	 16	4370.5	428.2	 16
538	 16	11255.3	1121.1	 16
539	 16	3622.0	467.1	 16
540	 16	8468.5	1171.6	 16
541	 16	890.5	150.1	 16
542	 16	2002.5	396.9	 16
543	 16	1546.3	265.6	 16
544	 16	4529.0	798.1	 16
545	 16	2030.5	241.8	 16
546	 16	846.8	111.0	 16
547	 16	3361.3	736.4	 16
548	 16	3298.8	365.0	 16
549	 16	1016.3	246.2	 16
550	 16	1403.3	223.3	 16
551	 16	1343.3	499.0	 16
552	 16	1329.8	250.6	 16
553	 16	1541.5	312.4	 12
554	 16	18609.0	3626.9	 16
555	 16	4264.0	350.2	 16
556	 16	16908.0	2793.5	 16
557	 16	6780.0	1188.1	 16
558	 16	1476.0	425.9	 16
559	 16	2401.3	551.7	 16
560	 16	1026.0	251.5	 16
561	 16	1270.3	235.3	 16
562	 16	3779.8	445.2	 16
563	 16	1822.8	302.8	 16
564	 16	1894.0	200.5	 16
565	 16	2332.8	256.0	 16
566	 16	1019.3	207.1	 16
567	 16	4096.8	409.2	 16
568	 16	3096.8	308.6	 16
569	 16	4240.0	869.3	 16
570	 16	3362.0	308.3	 16
571	 16	1887.5	359.0	 16
572	 16	3510.0	326.3	 16
573	 16	2340.3	318.3	 16
574	 16	909.5	216.8	 16
575	 16	1371.5	173.1	 16
576	 16	1369.3	262.8	 16
577	 16	5211.5	410.3	 16
578	 16	2743.5	671.3	 16
579	 16	1855.3	327.8	 16
580	 16	5124.8	555.7	 16
581	 16	2122.3	267.4	 16
582	 16	1356.0	233.3	 16
583	 16	1456.0	207.4	 16
584	 16	2656.0	285.0	 16
585	 16	2702.5	421.7	 16
586	 16	4549.0	765.9	 16
587	 16	4117.5	616.7	 16
588	 16	2776.3	296.4	 16
589	 16	908.0	145.8	 16
590	 16	796.3	135.2	 16
591	 16	1610.8	263.6	 16
592	 16	1287.3	194.2	 16
593	 16	6102.3	389.3	 16
594	 16	4202.8	492.7	 16
595	 16	8736.8	549.2	 16
596	 16	3256.3	389.3	 16
597	 16	2640.3	230.7	 16
598	 16	1113.8	185.1	 16
599	 16	2940.3	424.2	 16
600	 16	3672.3	557.2	 16
601	 16	4561.8	208.3	 16
602	 16	4080.8	366.6	 16
603	 16	941.3	138.0	 16
604	 16	1429.3	254.7	 16
605	 16	4206.5	384.2	 16
606	 16	1465.3	245.5	 16
607	 16	1306.5	291.4	 16
608	 16	1874.5	262.5	 16
609	 16	3175.5	430.9	 16
610	 16	1187.8	252.0	 16
611	 16	1437.8	262.4	 16
612	 16	926.5	157.7	 16
613	 16	1974.0	320.3	 16
614	 16	1285.3	229.9	 16
615	 16	1103.8	300.1	 16
616	 16	2423.0	358.8	 16
617	 16	3865.5	411.4	 16
618	 16	1206.8	214.1	 16
619	 16	3311.8	358.0	 16
620	 16	2639.0	414.3	 16
621	 16	1218.5	147.8	 16
622	 16	8607.0	780.3	 16
623	 16	23717.0	2597.9	 16
624	 16	1811.3	304.1	 16
625	 16	3129.5	350.6	 16
626	 16	2372.8	274.7	 16
627	 16	1531.5	437.2	 16
628	 16	6705.5	755.7	 16
629	 16	2088.5	298.9	 16
630	 16	5431.0	901.3	 16
631	 16	3192.5	520.5	 16
632	 16	1744.5	207.9	 12
633	 16	5841.8	783.0	 16
634	 16	5993.5	656.8	 16
635	 16	11173.0	584.4	 16
636	 16	4061.3	509.1	 16
637	 16	2094.8	269.2	 16
638	 16	6848.0	772.7	 16
639	 16	3201.5	360.6	 16
640	 16	2574.0	368.4	 16
641	 16	10442.3	1072.4	 16
642	 16	3717.3	875.7	 16
643	 16	1123.5	150.3	 16
644	 16	4714.5	637.0	 16
645	 16	1319.8	271.9	 16
646	 16	1290.8	215.6	 16
647	 16	1950.5	383.5	 16
648	 16	3735.3	363.5	 16
649	 16	2217.8	377.4	 16
650	 16	1052.8	234.9	 16
651	 16	1002.5	156.6	 16
652	 16	1361.0	244.7	 16
653	 16	3730.5	385.1	 16
654	 16	1627.8	255.2	 16
655	 16	831.0	165.5	 16
656	 16	919.0	207.6	 16
657	 16	1854.5	316.2	 16
658	 16	1256.5	244.6	 16
659	 16	1104.8	171.2	 16
660	 16	3548.5	433.9	 16
661	 16	1921.5	387.5	 16
662	 16	2850.0	582.4	 16
663	 16	2646.0	510.1	 16
664	 16	2778.8	351.0	 16
665	 16	5190.5	547.0	 16
666	 16	1056.0	351.0	 16
667	 16	934.8	190.6	 16
668	 16	914.3	181.5	 16
669	 16	889.3	220.7	 16
670	 16	992.5	166.0	 16
671	 16	1724.3	420.3	 16
672	 16	1696.5	209.5	 16
673	 16	1431.5	180.5	 16
674	 16	4795.0	569.3	 16
675	 16	4885.0	877.2	 16
676	 16	1810.5	215.6	 16
677	 16	1416.5	284.8	 16
678	 16	2339.0	233.7	 16
679	 16	2395.5	317.6	 16
680	 16	992.3	167.5	 16
681	 16	1233.3	218.4	 16
682	 16	967.8	171.4	 16
683	 16	3610.8	466.6	 16
684	 16	2028.3	245.7	 16
685	 16	2159.8	276.6	 16
686	 16	4521.3	460.1	 16
687	 16	2868.8	374.6	 16
688	 16	1137.8	269.7	 16
689	 16	838.8	198.8	 16
690	 16	1646.5	408.0	 16
691	 16	2236.8	283.2	 16
692	 16	43472.8	6001.8	 16
693	 16	1368.5	297.5	 16
694	 16	3193.8	630.3	 16
695	 16	978.8	132.4	 16
696	 16	2211.3	454.6	 16
697	 16	1217.8	223.0	 16
698	 16	921.5	138.2	 16
699	 16	1093.8	283.8	 16
700	 16	1369.8	217.9	 16
701	 16	2287.5	449.2	 16
702	 16	12837.5	1987.7	 16
703	 16	1793.8	505.4	 16
704	 16	12169.5	1749.1	 16
705	 16	13362.8	2341.8	 16
706	 16	3778.5	458.2	 16
707	 16	2365.0	638.4	 16
708	 16	5455.0	1336.7	 16
709	 16	1063.0	134.7	 16
710	 16	6710.8	1385.1	 16
711	 16	46140.0	0.0	 12
  0	 17	2025.0	277.9	 16
  1	 17	2361.3	367.1	 16
  2	 17	1257.5	165.2	 16
  3	 17	46140.0	1141.6	 16
  4	 17	7206.5	873.6	 16
  5	 17	4304.3	457.0	 16
  6	 17	4795.3	517.8	 16
  7	 17	1776.8	327.1	 16
  8	 17	1612.3	233.9	 16
  9	 17	3090.8	623.6	 16
 10	 17	1065.0	161.5	 16
 11	 17	1048.8	247.7	 16
 12	 17	1917.3	342.0	 16
 13	 17	991.0	217.7	 16
 14	 17	2389.0	456.1	 16
 15	 17	1137.3	212.1	 16
 16	 17	3754.0	481.0	 16
 17	 17	1825.8	336.3	 16
 18	 17	12021.5	2233.8	 16
 19	 17	2077.3	267.4	 16
 20	 17	5425.3	855.0	 16
 21	 17	1858.8	265.2	 16
 22	 17	1443.5	228.2	 16
 23	 17	1156.0	241.9	 16
 24	 17	5395.8	697.6	 16
 25	 17	2510.0	392.0	 16
 26	 17	1845.0	252.3	 16
 27	 17	12548.3	12806.3	 16
 28	 17	12211.0	7198.1	 16
 29	 17	913.5	263.8	 16
 30	 17	1040.5	260.2	 16
 31	 17	1806.8	505.8	 16
 32	 17	1006.8	229.7	 16
 33	 17	828.0	162.7	 16
 34	 17	46140.0	411.6	 16
 35	 17	9953.8	753.9	 16
 36	 17	4196.8	557.1	 16
 37	 17	2122.5	322.1	 16
 38	 17	1783.0	366.4	 16
 39	 17	2309.3	381.5	 16
 40	 17	1229.5	217.1	 16
 41	 17	1334.3	302.2	 16
 42	 17	828.8	138.9	 16
 43	 17	5700.5	694.5	 16
 44	 17	10480.5	847.4	 16
 45	 17	11407.0	888.6	 16
 46	 17	5649.0	816.6	 16
 47	 17	9931.8	1491.0	 16
 48	 17	2225.0	346.3	 16
 49	 17	2896.3	510.2	 16
 50	 17	8148.8	1034.3	 16
 51	 17	2082.5	361.6	 16
 52	 17	2924.8	376.0	 16
 53	 17	1044.3	230.3	 16
 54	 17	1168.5	251.3	 16
 55	 17	1463.0	243.3	 16
 56	 17	8782.8	1214.7	 16
 57	 17	975.3	163.0	 16
 58	 17	1217.5	159.8	 16
 59	 17	3137.3	733.6	 16
 60	 17	5976.0	978.8	 16
 61	 17	5268.5	837.9	 16
 62	 17	1533.0	340.1	 16
 63	 17	2624.0	496.3	 16
 64	 17	2787.5	430.3	 16
 65	 17	1424.8	247.5	 16
 66	 17	1545.0	207.0	 16
 67	 17	5438.3	487.7	 16
 68	 17	9885.5	1571.8	 16
 69	 17	12951.5	588.0	 16
 70	 17	12987.8	684.8	 16
 71	 17	9138.8	973.0	 16
 72	 17	5368.0	753.4	 16
 73	 17	2680.5	234.3	 16
 74	 17	5952.5	983.9	 16
 75	 17	2900.8	321.7	 12
 76	 17	9543.3	987.7	 16
 77	 17	10295.3	769.1	 16
 78	 17	1270.0	204.3	 16
 79	 17	3165.8	701.9	 16
 80	 17	2659.8	305.8	 16
 81	 17	1601.0	368.1	 16
 82	 17	1165.8	238.0	 16
 83	 17	42121.5	3001.8	 16
 84	 17	1076.3	151.9	 16
 85	 17	1314.0	424.6	 16
 86	 17	1440.8	300.5	 16
 87	 17	2430.0	420.8	 16
 88	 17	29491.5	3414.3	 16
 89	 17	13352.0	802.7	 16
 90	 17	2313.8	283.3	 16
 91	 17	8855.0	963.7	 16
 92	 17	2663.0	251.6	 16
 93	 17	2570.3	312.1	 16
 94	 17	1085.3	171.5	 16
 95	 17	39272.3	2713.4	 16
 96	 17	6981.5	488.1	 16
 97	 17	13196.5	1354.2	 16
 98	 17	5422.5	540.5	 16
 99	 17	10741.0	961.0	 16
100	 17	25408.3	2118.5	 16
101	 17	3875.8	521.7	 16
102	 17	1498.5	347.7	 16
103	 17	1051.0	131.9	 16
104	 17	761.0	130.2	 16
105	 17	4059.0	335.1	 16
106	 17	882.3	189.0	 16
107	 17	869.0	154.8	 16
108	 17	1908.8	342.3	 16
109	 17	3733.3	456.9	 16
110	 17	2102.3	315.0	 16
111	 17	6872.0	607.4	 16
112	 17	3464.3	435.3	 16
113	 17	10774.8	1568.5	 16
114	 17	1925.3	313.5	 16
115	 17	6866.5	801.2	 16
116	 17	4746.3	705.9	 16
117	 17	4778.3	513.9	 16
118	 17	5306.5	1042.2	 16
119	 17	3332.3	451.7	 16
120	 17	1456.3	242.6	 16
121	 17	813.8	195.5	 16
122	 17	1082.0	191.9	 16
123	 17	1813.0	433.1	 16
124	 17	7677.3	1030.5	 16
125	 17	4819.5	879.3	 16
126	 17	11251.3	1312.3	 16
127	 17	1831.0	302.9	 16
128	 17	1087.5	158.6	 16
129	 17	8884.3	1578.4	 16
130	 17	1514.3	248.1	 16
131	 17	5411.8	668.6	 16
132	 17	3514.8	623.7	 16
133	 17	1984.5	331.6	 16
134	 17	2199.8	305.9	 16
135	 17	2416.3	413.7	 16
136	 17	2261.0	330.2	 16
137	 17	3979.0	481.4	 16
138	 17	1325.8	245.8	 16
139	 17	3136.5	446.0	 16
140	 17	1009.8	187.0	 16
141	 17	816.0	174.9	 16
142	 17	10956.3	2133.9	 16
143	 17	2553.0	522.1	 16
144	 17	2107.3	228.6	 16
145	 17	1459.0	257.7	 16
146	 17	6331.5	749.1	 16
147	 17	1209.5	136.8	 16
148	 17	7863.3	1549.6	 16
149	 17	1581.0	230.3	 16
150	 17	1400.8	309.2	 16
151	 17	2378.0	310.1	 16
152	 17	2396.3	369.6	 16
153	 17	2250.0	275.4	 16
154	 17	2801.8	455.7	 16
155	 17	1535.3	322.0	 12
156	 17	1591.5	228.2	 16
157	 17	17930.0	3176.8	 16
158	 17	3684.3	432.0	 16
159	 17	4770.0	534.2	 16
160	 17	12560.8	1702.7	 16
161	 17	2449.3	432.1	 16
162	 17	3920.3	533.8	 16
163	 17	2397.8	409.0	 16
164	 17	2429.5	266.6	 16
165	 17	1392.3	771.8	 16
166	 17	1190.8	208.8	 16
167	 17	1545.0	224.9	 16
168	 17	844.5	106.2	 16
169	 17	7239.8	1229.1	 16
170	 17	25336.8	3824.2	 16
171	 17	9000.8	2091.8	 16
172	 17	10742.8	1293.8	 16
173	 17	6064.0	755.1	 16
174	 17	3198.5	569.8	 16
175	 17	5172.0	833.6	 16
176	 17	11708.5	1505.0	 16
177	 17	7677.3	770.4	 16
178	 17	17593.5	1749.8	 16
179	 17	11212.3	892.5	 16
180	 17	3028.0	506.3	 16
181	 17	2488.3	297.6	 16
182	 17	3660.5	525.4	 16
183	 17	1627.0	281.7	 16
184	 17	1074.3	155.8	 16
185	 17	1040.0	176.4	 16
186	 17	4909.0	823.0	 16
187	 17	42071.0	5557.8	 16
188	 17	980.8	212.3	 16
189	 17	2252.8	472.5	 16
190	 17	1339.3	235.9	 16
191	 17	8505.8	1116.2	 16
192	 17	1922.5	225.8	 16
193	 17	9494.8	855.7	 16
194	 17	46140.0	29.8	 16
195	 17	4822.3	487.7	 16
196	 17	1898.3	268.3	 16
197	 17	1307.3	258.7	 16
198	 17	37945.5	3349.5	 16
199	 17	19450.0	1832.3	 16
200	 17	8240.0	1294.4	 16
201	 17	2382.0	382.8	 16
202	 17	2035.0	217.5	 16
203	 17	5206.8	429.3	 16
204	 17	1634.3	261.0	 16
205	 17	919.3	209.1	 16
206	 17	1659.5	369.9	 16
207	 17	1445.5	216.8	 16
208	 17	1445.5	248.3	 16
209	 17	1113.3	259.8	 16
210	 17	2160.0	413.1	 16
211	 17	913.3	156.1	 16
212	 17	4826.3	774.6	 16
213	 17	2918.0	472.5	 16
214	 17	2888.8	404.6	 16
215	 17	1223.5	172.5	 16
216	 17	2152.5	309.3	 16
217	 17	6031.8	1053.6	 16
218	 17	899.0	156.9	 16
219	 17	857.0	184.1	 16
220	 17	1205.0	276.0	 16
221	 17	917.0	167.1	 16
222	 17	1041.5	245.5	 16
223	 17	804.3	134.3	 16
224	 17	4363.0	948.0	 16
225	 17	931.3	222.0	 16
226	 17	1436.5	193.0	 16
227	 17	1013.8	154.2	 16
228	 17	6196.3	570.4	 16
229	 17	6114.5	820.0	 16
230	 17	1797.5	839.1	 16
231	 17	12041.8	2868.8	 16
232	 17	2240.3	338.2	 16
233	 17	10537.8	2466.3	 16
234	 17	11831.8	1155.9	 12
235	 17	3779.3	444.3	 16
236	 17	1073.8	203.1	 16
237	 17	3324.0	437.1	 16
238	 17	776.0	120.1	 16
239	 17	4123.8	493.5	 16
240	 17	1760.3	339.1	 16
241	 17	1156.3	187.5	 16
242	 17	3158.0	255.4	 16
243	 17	36928.0	6459.1	 16
244	 17	1478.5	321.7	 16
245	 17	4542.5	623.0	 16
246	 17	12945.3	1815.0	 16
247	 17	1312.0	208.0	 16
248	 17	1438.8	250.6	 16
249	 17	2122.0	432.5	 16
250	 17	2390.8	409.0	 16
251	 17	2451.5	456.9	 16
252	 17	1858.3	316.9	 16
253	 17	3424.0	573.9	 16
254	 17	3098.3	537.3	 16
255	 17	1037.5	170.5	 16
256	 17	4849.5	623.1	 16
257	 17	1964.8	249.7	 16
258	 17	8222.3	1054.6	 16
259	 17	2072.5	311.7	 16
260	 17	4225.5	531.7	 16
261	 17	7767.0	490.9	 16
262	 17	2725.0	462.9	 16
263	 17	989.3	231.9	 16
264	 17	1830.5	388.1	 16
265	 17	2060.5	261.8	 16
266	 17	1716.0	335.2	 16
267	 17	1223.0	197.5	 16
268	 17	5484.3	824.8	 16
269	 17	11256.0	1697.8	 16
270	 17	4027.0	641.6	 16
271	 17	2637.0	434.2	 16
272	 17	2628.5	665.9	 16
273	 17	812.8	226.6	 16
274	 17	944.8	236.9	 16
275	 17	7646.8	1860.4	 16
276	 17	2164.5	320.6	 16
277	 17	5414.8	974.1	 16
278	 17	3881.5	868.9	 16
279	 17	5425.3	1123.4	 16
280	 17	1376.0	285.0	 16
281	 17	1528.5	219.9	 16
282	 17	2896.5	482.4	 16
283	 17	1140.8	254.4	 16
284	 17	1355.8	244.0	 16
285	 17	1072.8	150.0	 16
286	 17	953.3	143.0	 16
287	 17	1516.0	159.5	 16
288	 17	1653.5	375.1	 16
289	 17	1915.0	199.2	 16
290	 17	6300.3	1095.5	 16
291	 17	1476.5	213.1	 16
292	 17	2218.8	335.7	 16
293	 17	1988.5	320.7	 16
294	 17	729.5	142.3	 16
295	 17	2719.5	690.1	 16
296	 17	1073.3	173.7	 16
297	 17	960.0	126.8	 16
298	 17	1309.5	251.7	 16
299	 17	1353.5	274.8	 16
300	 17	3405.8	613.9	 16
301	 17	3077.3	385.3	 16
302	 17	7601.3	1297.6	 16
303	 17	3209.8	609.9	 16
304	 17	2931.8	412.3	 16
305	 17	7043.8	922.8	 16
306	 17	4437.5	448.2	 16
307	 17	46140.0	0.0	 16
308	 17	46140.0	0.0	 16
309	 17	46140.0	1713.8	 16
310	 17	2824.3	478.0	 16
311	 17	6048.3	1193.2	 16
312	 17	3166.5	453.5	 16
313	 17	4507.5	405.5	 12
314	 17	3360.3	501.5	 16
315	 17	2916.3	492.4	 16
316	 17	34160.3	2599.8	 16
317	 17	2149.3	452.1	 16
318	 17	1921.5	399.0	 16
319	 17	1005.8	185.0	 16
320	 17	3043.0	498.2	 16
321	 17	1232.0	209.5	 16
322	 17	3859.8	456.3	 16
323	 17	1159.5	225.8	 16
324	 17	1123.0	216.6	 16
325	 17	1112.0	293.9	 16
326	 17	852.0	140.3	 16
327	 17	1339.8	241.7	 16
328	 17	2099.0	274.0	 16
329	 17	1546.5	253.8	 16
330	 17	7175.5	766.7	 16
331	 17	2576.8	289.0	 16
332	 17	3454.5	488.4	 16
333	 17	4158.3	552.0	 16
334	 17	6374.0	732.1	 16
335	 17	4628.0	480.0	 16
336	 17	3834.3	313.4	 16
337	 17	4249.0	497.1	 16
338	 17	6270.8	482.9	 16
339	 17	27373.8	2190.3	 16
340	 17	1980.0	262.5	 16
341	 17	1735.8	198.6	 16
342	 17	6766.0	959.4	 16
343	 17	1970.3	229.2	 16
344	 17	5803.8	514.0	 16
345	 17	5378.5	713.8	 16
346	 17	5012.0	456.3	 16
347	 17	2432.0	279.0	 16
348	 17	8461.8	762.0	 16
349	 17	4045.8	451.0	 16
350	 17	1553.5	276.4	 16
351	 17	2093.8	421.2	 16
352	 17	44072.3	1394.6	 16
353	 17	956.3	208.4	 16
354	 17	1810.5	290.0	 16
355	 17	3649.5	582.6	 16
356	 17	1886.3	179.4	 16
357	 17	3352.5	310.1	 16
358	 17	2890.3	293.0	 16
359	 17	2078.0	416.6	 16
360	 17	2771.5	494.1	 16
361	 17	7678.8	1001.9	 16
362	 17	3321.3	532.5	 16
363	 17	5542.5	489.8	 16
364	 17	5361.8	683.7	 16
365	 17	13405.3	1691.5	 16
366	 17	2370.5	369.4	 16
367	 17	13202.8	2501.3	 16
368	 17	1197.0	184.7	 16
369	 17	6636.5	1175.3	 16
370	 17	1968.0	369.3	 16
371	 17	1138.8	183.8	 16
372	 17	1607.8	230.7	 16
373	 17	2225.0	346.6	 16
374	 17	1562.0	308.2	 16
375	 17	2720.0	440.6	 16
376	 17	6106.3	1294.1	 16
377	 17	5962.3	1400.4	 16
378	 17	22679.3	5480.1	 16
379	 17	1023.8	203.4	 16
380	 17	1859.0	366.7	 16
381	 17	2929.0	211.5	 16
382	 17	1370.3	268.8	 16
383	 17	4780.3	836.2	 16
384	 17	4362.0	2137.0	 16
385	 17	14199.8	1758.2	 16
386	 17	4380.8	581.3	 16
387	 17	20581.5	5916.5	 16
388	 17	901.5	153.5	 16
389	 17	3777.3	874.3	 16
390	 17	1481.5	226.5	 16
391	 17	1511.5	293.7	 16
392	 17	2170.3	371.5	 12
393	 17	2093.8	395.3	 16
394	 17	3295.8	373.5	 16
395	 17	7195.8	588.1	 16
396	 17	9451.3	872.7	 16
397	 17	1132.8	169.3	 16
398	 17	1775.3	255.3	 16
399	 17	983.3	177.9	 16
400	 17	3648.3	403.9	 16
401	 17	1798.0	316.3	 16
402	 17	4509.3	687.9	 16
403	 17	3210.3	381.6	 16
404	 17	3356.5	471.8	 16
405	 17	1776.5	321.0	 16
406	 17	1132.3	165.0	 16
407	 17	7454.0	644.3	 16
408	 17	771.8	156.7	 16
409	 17	1265.0	203.6	 16
410	 17	1041.3	218.8	 16
411	 17	2494.0	293.0	 16
412	 17	2720.3	520.9	 16
413	 17	1985.5	227.1	 16
414	 17	4445.8	810.4	 16
415	 17	2318.3	319.2	 16
416	 17	1183.5	311.4	 16
417	 17	2402.0	320.7	 16
418	 17	20799.5	2299.6	 16
419	 17	884.3	170.2	 16
420	 17	5127.8	683.7	 16
421	 17	2019.5	323.1	 16
422	 17	6641.8	440.2	 16
423	 17	5572.5	447.0	 16
424	 17	5342.8	546.6	 16
425	 17	4749.8	573.1	 16
426	 17	6374.5	735.9	 16
427	 17	6796.0	655.5	 16
428	 17	932.5	188.7	 16
429	 17	1125.8	171.7	 16
430	 17	14333.3	1386.9	 16
431	 17	7312.3	741.5	 16
432	 17	5761.3	520.7	 16
433	 17	1735.8	316.0	 16
434	 17	1414.0	1137.1	 16
435	 17	1725.0	352.0	 16
436	 17	18437.3	735.4	 16
437	 17	15457.3	1643.2	 16
438	 17	6089.0	489.1	 16
439	 17	976.3	163.0	 16
440	 17	3369.3	388.2	 16
441	 17	12877.8	1188.8	 16
442	 17	4205.0	379.1	 16
443	 17	7116.0	540.4	 16
444	 17	9301.5	1109.8	 16
445	 17	2333.8	233.8	 16
446	 17	2838.8	320.6	 16
447	 17	1838.0	389.6	 16
448	 17	2357.3	440.4	 16
449	 17	1441.5	394.6	 16
450	 17	1791.0	226.1	 16
451	 17	1429.0	395.3	 16
452	 17	9947.5	879.0	 16
453	 17	5092.8	487.5	 16
454	 17	2915.0	774.1	 16
455	 17	2391.3	243.4	 16
456	 17	8758.5	1254.3	 16
457	 17	1157.3	265.4	 16
458	 17	1264.0	313.9	 16
459	 17	3928.5	501.1	 16
460	 17	5247.5	644.7	 16
461	 17	1258.8	228.1	 16
462	 17	2709.0	298.5	 16
463	 17	9652.5	1303.1	 16
464	 17	45986.5	4174.0	 16
465	 17	10254.0	1699.0	 16
466	 17	1058.0	278.9	 16
467	 17	6610.3	960.9	 16
468	 17	5244.3	726.5	 16
469	 17	1961.5	260.2	 16
470	 17	4843.3	571.6	 16
471	 17	1441.3	269.5	 12
472	 17	5760.0	1328.1	 16
473	 17	1086.3	213.1	 16
474	 17	11615.0	2277.7	 16
475	 17	12380.3	1231.3	 16
476	 17	2197.3	220.6	 16
477	 17	1186.3	341.9	 16
478	 17	7618.8	1088.0	 16
479	 17	20223.5	2168.5	 16
480	 17	3828.5	445.0	 16
481	 17	1583.8	294.4	 16
482	 17	4518.8	664.6	 16
483	 17	4317.8	479.4	 16
484	 17	2928.5	392.6	 16
485	 17	10134.5	596.3	 16
486	 17	1898.0	259.9	 16
487	 17	7159.8	1085.7	 16
488	 17	1556.8	309.7	 16
489	 17	2607.5	385.0	 16
490	 17	1317.8	227.5	 16
491	 17	3241.0	346.8	 16
492	 17	1007.8	164.4	 16
493	 17	4895.8	716.1	 16
494	 17	6724.3	1038.2	 16
495	 17	12369.0	1198.6	 16
496	 17	8814.5	842.2	 16
497	 17	2059.0	397.0	 16
498	 17	3197.3	289.2	 16
499	 17	1424.5	254.3	 16
500	 17	2962.0	488.7	 16
501	 17	16988.8	3218.5	 16
502	 17	2021.0	260.5	 16
503	 17	4500.5	637.5	 16
504	 17	2311.8	438.4	 16
505	 17	1211.8	209.2	 16
506	 17	1443.3	281.9	 16
507	 17	1036.3	161.4	 16
508	 17	897.3	141.1	 16
509	 17	1445.5	268.5	 16
510	 17	5573.5	646.9	 16
511	 17	5985.8	733.0	 16
512	 17	1518.8	269.0	 16
513	 17	1125.0	212.7	 16
514	 17	1413.8	316.0	 16
515	 17	1488.5	321.8	 16
516	 17	2070.0	245.4	 16
517	 17	1664.0	308.0	 16
518	 17	9898.0	1284.9	 16
519	 17	1781.3	241.8	 16
520	 17	2162.0	364.2	 16
521	 17	2757.0	559.8	 16
522	 17	1578.3	204.4	 16
523	 17	6786.5	1132.1	 16
524	 17	2133.5	425.1	 16
525	 17	2995.8	461.0	 16
526	 17	4065.8	546.7	 16
527	 17	4401.0	787.8	 16
528	 17	6085.3	646.5	 16
529	 17	2327.8	285.7	 16
530	 17	3313.5	527.8	 16
531	 17	4014.5	589.4	 16
532	 17	1178.3	264.5	 16
533	 17	2827.0	643.3	 16
534	 17	1766.5	360.6	 16
535	 17	921.0	241.6	 16
536	 17	4665.3	677.6	 16
537	 17	1519.0	266.7	 16
538	 17	1209.8	157.9	 16
539	 17	27016.8	6758.6	 16
540	 17	2493.5	450.0	 16
541	 17	3437.3	367.0	 16
542	 17	4474.0	535.7	 16
543	 17	3998.3	623.7	 16
544	 17	6340.0	1192.2	 16
545	 17	3333.5	442.2	 16
546	 17	2564.8	329.6	 16
547	 17	2513.3	316.7	 16
548	 17	2532.3	422.2	 16
549	 17	2496.0	315.1	 16
550	 17	6022.5	500.2	 12
551	 17	46140.0	4038.3	 16
552	 17	32703.8	3606.1	 16
553	 17	7340.8	1106.0	 16
554	 17	13399.8	1482.1	 16
555	 17	14180.3	1870.4	 16
556	 17	4270.3	515.5	 16
557	 17	1845.0	209.8	 16
558	 17	5744.8	629.6	 16
559	 17	40322.0	3704.8	 16
560	 17	3940.5	427.4	 16
561	 17	1021.0	201.5	 16
562	 17	2881.8	353.3	 16
563	 17	5520.8	890.5	 16
564	 17	46140.0	843.0	 16
565	 17	1552.5	219.6	 16
566	 17	1855.8	311.4	 16
567	 17	12487.3	1127.2	 16
568	 17	1703.0	326.8	 16
569	 17	8385.5	721.0	 16
570	 17	1160.3	169.1	 16
571	 17	2331.3	263.8	 16
572	 17	1067.5	129.1	 16
573	 17	8178.0	834.7	 16
574	 17	3055.0	457.8	 16
575	 17	18895.5	888.0	 16
576	 17	11186.0	1536.8	 16
577	 17	2515.3	385.1	 16
578	 17	5059.3	384.1	 16
579	 17	6656.3	618.6	 16
580	 17	24264.3	1833.8	 16
581	 17	16516.0	1219.3	 16
582	 17	6631.0	686.4	 16
583	 17	1576.8	262.6	 16
584	 17	6579.8	611.9	 16
585	 17	10156.8	779.7	 16
586	 17	3473.3	526.2	 16
587	 17	4524.0	514.0	 16
588	 17	1281.8	230.7	 16
589	 17	3844.5	349.0	 16
590	 17	4782.8	520.0	 16
591	 17	1786.8	295.3	 16
592	 17	1620.5	206.1	 16
593	 17	2322.3	210.0	 16
594	 17	1472.3	202.3	 16
595	 17	3537.8	485.7	 16
596	 17	13598.3	468.3	 16
597	 17	22356.0	1512.0	 16
598	 17	2628.5	515.3	 16
599	 17	2991.3	300.9	 16
600	 17	4427.3	474.8	 16
601	 17	15111.5	730.7	 16
602	 17	32381.8	1707.5	 16
603	 17	5508.8	522.2	 16
604	 17	6328.8	343.0	 16
605	 17	4655.8	497.6	 16
606	 17	3505.0	483.2	 16
607	 17	2688.5	406.9	 16
608	 17	5403.3	493.4	 16
609	 17	1165.3	204.6	 16
610	 17	4105.8	781.5	 16
611	 17	8661.0	811.5	 16
612	 17	931.3	109.6	 16
613	 17	760.0	213.3	 16
614	 17	1451.0	203.7	 16
615	 17	30031.3	3241.6	 16
616	 17	2512.8	230.1	 16
617	 17	4176.8	292.0	 16
618	 17	7377.5	821.5	 16
619	 17	10166.3	1315.2	 16
620	 17	3358.3	364.2	 16
621	 17	8868.3	1114.4	 16
622	 17	8255.0	789.0	 16
623	 17	1713.8	247.5	 16
624	 17	13111.8	1262.2	 16
625	 17	4183.8	520.2	 16
626	 17	1436.0	210.9	 16
627	 17	2787.8	336.5	 16
628	 17	4189.0	487.5	 16
629	 17	2714.3	204.6	 12
630	 17	2358.3	378.3	 16
631	 17	1259.8	274.3	 16
632	 17	962.5	181.5	 16
633	 17	9828.8	1903.7	 16
634	 17	10218.3	558.5	 16
635	 17	12057.0	1951.0	 16
636	 17	1153.0	134.8	 16
637	 17	1519.3	245.0	 16
638	 17	3742.8	623.3	 16
639	 17	17467.5	2963.0	 16
640	 17	3075.5	298.5	 16
641	 17	6273.8	587.9	 16
642	 17	9735.8	1325.7	 16
643	 17	2364.8	321.6	 16
644	 17	1075.0	221.9	 16
645	 17	1197.5	258.3	 16
646	 17	6331.8	954.0	 16
647	 17	23618.8	2582.3	 16
648	 17	23427.0	1831.5	 16
649	 17	18072.5	1302.5	 16
650	 17	2016.5	305.3	 16
651	 17	1276.3	220.9	 16
652	 17	5420.3	526.0	 16
653	 17	2607.3	358.5	 16
654	 17	16611.3	9560.0	 16
655	 17	27091.8	11507.2	 16
656	 17	803.3	156.3	 16
657	 17	3154.3	537.0	 16
658	 17	3011.0	445.7	 16
659	 17	10146.5	521.4	 16
660	 17	2253.0	243.4	 16
661	 17	9224.5	759.4	 16
662	 17	4719.3	601.9	 16
663	 17	2865.0	456.9	 16
664	 17	2378.3	279.1	 16
665	 17	1362.8	149.3	 16
666	 17	10593.3	1059.0	 16
667	 17	9242.5	1475.9	 16
668	 17	977.3	206.7	 16
669	 17	1326.0	4005.7	 16
670	 17	1072.8	136.5	 16
671	 17	30467.0	1677.2	 16
672	 17	28544.8	4692.0	 16
673	 17	1594.5	167.0	 16
674	 17	6103.0	606.3	 16
675	 17	7073.5	833.3	 16
676	 17	4741.5	961.4	 16
677	 17	46140.0	261.9	 16
678	 17	2425.3	259.7	 16
679	 17	3831.5	471.6	 16
680	 17	4320.3	477.4	 16
681	 17	3980.8	846.1	 16
682	 17	2546.0	498.1	 16
683	 17	2782.5	363.1	 16
684	 17	5076.3	358.9	 16
685	 17	4891.8	489.8	 16
686	 17	1537.3	249.1	 16
687	 17	6023.0	930.9	 16
688	 17	15934.3	2864.1	 16
689	 17	961.0	192.0	 16
690	 17	1812.3	239.6	 16
691	 17	3994.5	349.5	 16
692	 17	5519.3	1040.1	 16
693	 17	3569.3	556.4	 16
694	 17	9557.0	1919.2	 16
695	 17	1639.0	214.2	 16
696	 17	4931.3	682.2	 16
697	 17	5405.3	437.2	 16
698	 17	12483.3	1364.9	 16
699	 17	1637.5	303.1	 16
700	 17	6833.0	1445.8	 16
701	 17	2588.5	532.1	 16
702	 17	6836.8	1360.1	 16
703	 17	5248.5	655.1	 16
704	 17	3128.3	419.4	 16
705	 17	3010.8	437.7	 16
706	 17	3176.5	422.4	 16
707	 17	3139.8	731.4	 16
708	 17	7807.5	915.7	 12
709	 17	2880.8	383.4	 16
710	 17	2807.0	528.2	 16
711	 17	2127.0	266.8	 16
  0	 18	46140.0	1235.7	 16
  1	 18	2220.5	567.9	 16
  2	 18	917.5	161.5	 16
  3	 18	16820.3	4025.7	 16
  4	 18	1674.8	220.6	 16
  5	 18	4033.8	603.3	 16
  6	 18	3894.3	416.3	 16
  7	 18	2235.8	312.6	 16
  8	 18	1472.8	374.9	 16
  9	 18	1329.0	233.6	 16
 10	 18	1172.3	216.3	 16
 11	 18	1058.8	253.3	 16
 12	 18	1459.3	229.0	 16
 13	 18	1341.5	286.9	 16
 14	 18	1668.3	371.6	 16
 15	 18	1138.5	183.4	 16
 16	 18	3579.3	419.6	 16
 17	 18	1650.0	313.1	 16
 18	 18	2135.0	349.2	 16
 19	 18	2864.5	626.0	 16
 20	 18	2357.0	535.9	 16
 21	 18	1605.5	261.8	 16
 22	 18	1160.3	207.0	 16
 23	 18	860.5	155.8	 16
 24	 18	3481.5	638.2	 16
 25	 18	1093.8	128.5	 16
 26	 18	1914.0	194.9	 16
 27	 18	886.8	209.0	 16
 28	 18	1272.5	253.5	 16
 29	 18	936.8	214.3	 16
 30	 18	891.3	191.9	 16
 31	 18	1084.3	201.6	 16
 32	 18	982.3	132.6	 16
 33	 18	933.5	217.1	 16
 34	 18	12215.5	2255.1	 16
 35	 18	5787.8	725.7	 16
 36	 18	1885.3	327.9	 16
 37	 18	2771.3	311.6	 16
 38	 18	1805.8	455.4	 16
 39	 18	1969.8	379.6	 16
 40	 18	1250.0	256.0	 16
 41	 18	1824.3	197.9	 16
 42	 18	899.3	221.5	 16
 43	 18	1866.3	260.4	 16
 44	 18	3250.5	394.7	 16
 45	 18	7916.0	810.1	 16
 46	 18	2782.3	340.9	 16
 47	 18	3690.5	429.5	 16
 48	 18	1068.5	197.9	 16
 49	 18	1535.8	269.2	 16
 50	 18	1619.8	239.7	 16
 51	 18	1924.5	291.5	 16
 52	 18	2160.8	374.4	 16
 53	 18	1146.5	251.1	 16
 54	 18	1222.3	159.9	 16
 55	 18	1401.8	231.0	 16
 56	 18	3131.5	512.6	 16
 57	 18	869.3	145.5	 16
 58	 18	1218.5	241.9	 16
 59	 18	1221.3	301.0	 16
 60	 18	2097.0	210.2	 16
 61	 18	1835.8	302.7	 16
 62	 18	1163.8	266.1	 16
 63	 18	2202.0	272.5	 16
 64	 18	1453.3	217.4	 16
 65	 18	1253.5	173.9	 16
 66	 18	2197.3	372.5	 16
 67	 18	1749.8	178.8	 16
 68	 18	1604.8	748.8	 16
 69	 18	9372.8	1098.9	 16
 70	 18	8881.3	1041.3	 16
 71	 18	3326.0	393.5	 16
 72	 18	2665.5	366.0	 16
 73	 18	1912.8	309.5	 12
 74	 18	3033.0	472.6	 16
 75	 18	1783.8	353.9	 16
 76	 18	1572.0	198.5	 16
 77	 18	2302.5	359.9	 16
 78	 18	944.0	179.0	 16
 79	 18	3250.8	382.6	 16
 80	 18	1564.3	228.3	 16
 81	 18	1267.0	191.4	 16
 82	 18	879.3	142.7	 16
 83	 18	3218.0	578.4	 16
 84	 18	1464.5	405.9	 16
 85	 18	1150.8	235.2	 16
 86	 18	1185.3	155.6	 16
 87	 18	2480.3	277.0	 16
 88	 18	8323.0	694.9	 16
 89	 18	5565.0	660.6	 16
 90	 18	1590.8	338.4	 16
 91	 18	4985.0	592.6	 16
 92	 18	4228.3	453.0	 16
 93	 18	4158.0	430.1	 16
 94	 18	940.8	188.5	 16
 95	 18	10771.0	1877.3	 16
 96	 18	8212.5	1142.6	 16
 97	 18	2537.8	289.5	 16
 98	 18	5322.3	1084.0	 16
 99	 18	4756.8	662.7	 16
100	 18	4576.3	480.6	 16
101	 18	3204.8	392.6	 16
102	 18	1959.8	476.8	 16
103	 18	1307.5	200.3	 16
104	 18	893.3	160.3	 16
105	 18	2044.5	237.6	 16
106	 18	911.3	166.7	 16
107	 18	697.5	110.7	 16
108	 18	1351.3	225.6	 16
109	 18	2225.5	337.7	 16
110	 18	1357.5	264.6	 16
111	 18	4930.3	675.1	 16
112	 18	5272.0	463.9	 16
113	 18	1532.0	232.9	 16
114	 18	917.5	244.2	 16
115	 18	4608.3	693.1	 16
116	 18	4827.3	714.3	 16
117	 18	3844.0	309.7	 16
118	 18	1868.5	375.0	 16
119	 18	3446.5	473.2	 16
120	 18	1408.8	221.7	 16
121	 18	1035.8	221.2	 16
122	 18	1025.5	162.7	 16
123	 18	1823.5	212.8	 16
124	 18	4637.8	518.8	 16
125	 18	5025.3	908.4	 16
126	 18	12593.3	1463.7	 16
127	 18	2127.0	286.8	 16
128	 18	1060.0	202.7	 16
129	 18	1329.0	215.7	 16
130	 18	1239.5	190.2	 16
131	 18	5163.3	792.3	 16
132	 18	1597.5	236.4	 16
133	 18	1452.5	343.8	 16
134	 18	1522.3	272.1	 16
135	 18	1553.3	217.7	 16
136	 18	1433.5	246.9	 16
137	 18	1438.5	263.0	 16
138	 18	1359.3	211.8	 16
139	 18	986.0	187.7	 16
140	 18	1309.5	238.3	 16
141	 18	978.5	169.4	 16
142	 18	1861.8	483.8	 16
143	 18	848.3	232.1	 16
144	 18	1303.5	212.7	 16
145	 18	965.5	183.1	 16
146	 18	1540.5	277.4	 16
147	 18	1671.3	308.6	 16
148	 18	2855.0	307.2	 16
149	 18	1008.0	209.9	 16
150	 18	1100.0	172.1	 16
151	 18	1284.3	193.2	 16
152	 18	1760.8	173.1	 12
153	 18	1761.5	237.1	 16
154	 18	1658.0	212.3	 16
155	 18	1289.0	210.0	 16
156	 18	1353.3	179.0	 16
157	 18	5217.0	690.2	 16
158	 18	1904.8	317.3	 16
159	 18	2121.8	319.9	 16
160	 18	8389.3	745.0	 16
161	 18	2195.0	375.9	 16
162	 18	2171.8	255.0	 16
163	 18	1324.3	184.2	 16
164	 18	1713.0	288.4	 16
165	 18	1002.0	147.1	 16
166	 18	1196.8	126.9	 16
167	 18	1708.8	380.8	 16
168	 18	925.5	167.1	 16
169	 18	1828.5	493.1	 16
170	 18	3187.5	597.4	 16
171	 18	1814.0	251.6	 16
172	 18	12347.0	1206.1	 16
173	 18	4816.5	528.9	 16
174	 18	2311.0	287.8	 16
175	 18	4290.3	455.5	 16
176	 18	20886.8	1883.3	 16
177	 18	10565.3	620.8	 16
178	 18	20729.8	1150.4	 16
179	 18	11041.3	853.3	 16
180	 18	3142.8	632.0	 16
181	 18	1889.3	187.5	 16
182	 18	4723.5	486.4	 16
183	 18	2754.8	418.1	 16
184	 18	1704.8	343.0	 16
185	 18	1143.3	213.1	 16
186	 18	1678.3	249.9	 16
187	 18	1544.0	269.2	 16
188	 18	806.8	104.2	 16
189	 18	2297.0	293.8	 16
190	 18	840.0	147.1	 16
191	 18	2473.8	328.0	 16
192	 18	2179.3	310.8	 16
193	 18	5428.3	787.0	 16
194	 18	42524.5	1511.6	 16
195	 18	6384.0	537.7	 16
196	 18	1433.8	231.6	 16
197	 18	1021.0	145.6	 16
198	 18	4515.5	456.5	 16
199	 18	6036.0	703.3	 16
200	 18	3396.8	381.9	 16
201	 18	2759.3	338.9	 16
202	 18	2310.3	235.0	 16
203	 18	3671.8	464.0	 16
204	 18	1382.3	265.5	 16
205	 18	2077.8	267.3	 16
206	 18	3988.3	445.2	 16
207	 18	860.8	194.7	 16
208	 18	908.0	140.6	 16
209	 18	1059.8	169.4	 16
210	 18	2987.5	363.7	 16
211	 18	837.0	151.7	 16
212	 18	2344.3	379.9	 16
213	 18	1609.8	247.3	 16
214	 18	1474.3	250.2	 16
215	 18	761.0	82.1	 16
216	 18	1045.8	146.8	 16
217	 18	1592.0	211.9	 16
218	 18	983.3	160.8	 16
219	 18	886.5	200.1	 16
220	 18	1006.3	156.4	 16
221	 18	871.0	234.1	 16
222	 18	806.0	256.6	 16
223	 18	867.3	190.5	 16
224	 18	826.3	176.8	 16
225	 18	942.3	307.4	 16
226	 18	1204.3	331.2	 16
227	 18	932.8	203.6	 16
228	 18	2215.0	280.0	 16
229	 18	2491.8	476.5	 16
230	 18	1913.3	839.1	 16
231	 18	16521.3	1076.1	 12
232	 18	3745.0	509.0	 16
233	 18	7854.8	625.7	 16
234	 18	8933.5	909.6	 16
235	 18	1902.3	245.2	 16
236	 18	1044.3	186.5	 16
237	 18	5767.5	770.9	 16
238	 18	894.8	206.7	 16
239	 18	3238.3	352.1	 16
240	 18	1412.3	206.1	 16
241	 18	1233.3	230.8	 16
242	 18	5441.0	466.8	 16
243	 18	14787.3	1371.9	 16
244	 18	1854.0	306.2	 16
245	 18	1638.0	398.9	 16
246	 18	1775.8	303.6	 16
247	 18	1063.8	213.3	 16
248	 18	1326.3	182.0	 16
249	 18	981.0	231.0	 16
250	 18	1266.3	324.6	 16
251	 18	1175.0	320.9	 16
252	 18	1411.5	241.4	 16
253	 18	1166.5	174.9	 16
254	 18	1538.3	245.0	 16
255	 18	1227.5	1896.0	 16
256	 18	2990.5	446.0	 16
257	 18	1029.5	143.0	 16
258	 18	7193.0	954.5	 16
259	 18	1379.0	238.6	 16
260	 18	2341.3	277.9	 16
261	 18	14406.0	1253.3	 16
262	 18	3595.5	531.0	 16
263	 18	1353.0	276.2	 16
264	 18	1004.3	189.9	 16
265	 18	2314.3	412.8	 16
266	 18	1396.3	291.2	 16
267	 18	1361.5	230.3	 16
268	 18	2664.0	396.9	 16
269	 18	6466.8	563.6	 16
270	 18	2861.5	475.4	 16
271	 18	792.8	123.2	 16
272	 18	1024.5	257.8	 16
273	 18	793.0	132.5	 16
274	 18	844.5	133.5	 16
275	 18	1839.0	378.8	 16
276	 18	2608.0	282.7	 16
277	 18	2486.8	552.1	 16
278	 18	2306.3	503.7	 16
279	 18	1701.5	222.0	 16
280	 18	968.5	122.7	 16
281	 18	1554.8	335.8	 16
282	 18	2170.0	265.4	 16
283	 18	1152.5	221.4	 16
284	 18	1220.0	217.9	 16
285	 18	857.3	138.1	 16
286	 18	1091.5	210.6	 16
287	 18	1073.8	294.5	 16
288	 18	1565.5	292.1	 16
289	 18	1659.3	255.1	 16
290	 18	4022.8	511.1	 16
291	 18	3252.8	451.8	 16
292	 18	1653.3	194.4	 16
293	 18	1340.8	240.1	 16
294	 18	687.3	166.8	 16
295	 18	1237.0	219.9	 16
296	 18	906.3	218.3	 16
297	 18	813.0	89.4	 16
298	 18	874.3	139.9	 16
299	 18	1296.5	236.2	 16
300	 18	1215.0	196.6	 16
301	 18	2245.0	317.4	 16
302	 18	1184.8	209.3	 16
303	 18	2943.5	479.1	 16
304	 18	2733.5	354.5	 16
305	 18	1475.8	251.1	 16
306	 18	1627.8	225.5	 16
307	 18	14783.8	2049.1	 16
308	 18	12792.5	1712.7	 16
309	 18	10481.8	2228.8	 16
310	 18	1891.0	309.0	 12
311	 18	1804.8	238.3	 16
312	 18	2882.5	588.4	 16
313	 18	4748.5	667.2	 16
314	 18	2891.8	354.5	 16
315	 18	4362.0	476.7	 16
316	 18	26375.8	1706.5	 16
317	 18	1311.8	247.4	 16
318	 18	1087.0	178.6	 16
319	 18	962.3	176.5	 16
320	 18	1107.8	186.1	 16
321	 18	1436.3	330.3	 16
322	 18	1907.8	257.5	 16
323	 18	1174.5	275.8	 16
324	 18	947.5	190.2	 16
325	 18	1055.5	269.4	 16
326	 18	1010.0	223.3	 16
327	 18	961.3	135.2	 16
328	 18	1347.8	154.6	 16
329	 18	1686.5	219.0	 16
330	 18	2091.8	305.3	 16
331	 18	3254.0	380.4	 16
332	 18	1217.3	231.7	 16
333	 18	2793.8	495.5	 16
334	 18	1245.8	247.8	 16
335	 18	2952.5	407.1	 16
336	 18	3505.8	440.6	 16
337	 18	1347.8	262.1	 16
338	 18	3551.5	383.0	 16
339	 18	8755.3	1491.3	 16
340	 18	2363.8	425.9	 16
341	 18	1307.3	315.5	 16
342	 18	4002.3	342.1	 16
343	 18	1405.3	169.6	 16
344	 18	2139.3	324.3	 16
345	 18	2597.0	468.2	 16
346	 18	2109.5	364.7	 16
347	 18	6800.5	529.9	 16
348	 18	3706.3	680.4	 16
349	 18	8512.5	635.8	 16
350	 18	1140.8	235.3	 16
351	 18	1456.8	358.8	 16
352	 18	26717.5	2124.6	 16
353	 18	1007.3	241.9	 16
354	 18	2271.3	277.7	 16
355	 18	1491.3	230.7	 16
356	 18	1386.3	208.0	 16
357	 18	2262.5	426.3	 16
358	 18	1885.3	357.3	 16
359	 18	1376.5	234.3	 16
360	 18	1195.8	255.6	 16
361	 18	3491.8	625.2	 16
362	 18	1279.5	174.7	 16
363	 18	6097.8	741.9	 16
364	 18	4859.3	399.7	 16
365	 18	2553.5	815.0	 16
366	 18	2579.0	482.8	 16
367	 18	1632.5	387.0	 16
368	 18	1079.5	239.0	 16
369	 18	2561.8	453.1	 16
370	 18	839.8	168.7	 16
371	 18	1151.8	263.1	 16
372	 18	1944.8	284.2	 16
373	 18	1135.8	233.3	 16
374	 18	1174.8	214.4	 16
375	 18	1425.0	319.6	 16
376	 18	886.5	223.6	 16
377	 18	3449.0	582.3	 16
378	 18	1074.3	150.5	 16
379	 18	938.8	115.8	 16
380	 18	2078.0	211.4	 16
381	 18	7230.8	1107.5	 16
382	 18	1823.5	705.3	 16
383	 18	4030.8	700.2	 16
384	 18	3215.3	1988.9	 16
385	 18	38832.3	3623.4	 16
386	 18	5800.0	818.4	 16
387	 18	4952.5	1341.2	 16
388	 18	871.8	140.5	 16
389	 18	3502.0	303.4	 12
390	 18	2016.5	355.4	 16
391	 18	2505.0	320.2	 16
392	 18	868.5	109.3	 16
393	 18	1391.0	174.3	 16
394	 18	2946.5	603.4	 16
395	 18	8006.0	763.6	 16
396	 18	3077.3	254.8	 16
397	 18	981.5	176.0	 16
398	 18	1660.3	330.5	 16
399	 18	722.5	123.6	 16
400	 18	1145.3	172.5	 16
401	 18	1412.8	217.4	 16
402	 18	5868.8	579.8	 16
403	 18	2706.0	412.2	 16
404	 18	11425.3	1404.5	 16
405	 18	1029.3	143.5	 16
406	 18	1009.3	187.7	 16
407	 18	1853.0	279.5	 16
408	 18	768.8	113.3	 16
409	 18	1040.0	235.0	 16
410	 18	862.3	148.2	 16
411	 18	1148.3	235.1	 16
412	 18	2362.0	300.9	 16
413	 18	2526.3	250.9	 16
414	 18	3921.3	465.9	 16
415	 18	1000.3	249.7	 16
416	 18	1082.3	248.0	 16
417	 18	1087.3	231.9	 16
418	 18	2479.5	382.0	 16
419	 18	851.3	191.4	 16
420	 18	1322.0	212.2	 16
421	 18	1725.0	255.1	 16
422	 18	5258.3	448.7	 16
423	 18	6425.0	636.5	 16
424	 18	4680.8	500.9	 16
425	 18	2662.8	356.6	 16
426	 18	3342.8	422.9	 16
427	 18	2983.3	391.3	 16
428	 18	1236.0	287.9	 16
429	 18	1150.8	194.3	 16
430	 18	8618.8	767.9	 16
431	 18	7562.0	641.5	 16
432	 18	5227.5	822.9	 16
433	 18	992.0	148.5	 16
434	 18	1649.0	225.5	 16
435	 18	2165.3	428.1	 16
436	 18	3282.0	389.8	 16
437	 18	3210.3	395.8	 16
438	 18	1906.8	279.6	 16
439	 18	1001.8	164.8	 16
440	 18	1673.8	292.3	 16
441	 18	2184.5	342.6	 16
442	 18	3745.5	385.1	 16
443	 18	7959.5	675.2	 16
444	 18	3387.3	558.7	 16
445	 18	1600.5	286.3	 16
446	 18	2452.0	424.0	 16
447	 18	872.3	135.0	 16
448	 18	1893.5	272.4	 16
449	 18	1076.0	218.2	 16
450	 18	1105.0	229.9	 16
451	 18	2282.5	297.4	 16
452	 18	4718.5	348.7	 16
453	 18	2502.8	331.9	 16
454	 18	1647.3	262.6	 16
455	 18	1723.8	296.1	 16
456	 18	1906.3	376.4	 16
457	 18	1059.3	216.0	 16
458	 18	1759.3	305.3	 16
459	 18	1622.5	253.2	 16
460	 18	2442.3	248.2	 16
461	 18	1722.0	284.0	 16
462	 18	3600.8	492.2	 16
463	 18	6491.3	798.5	 16
464	 18	9048.8	1397.6	 16
465	 18	3271.0	367.6	 16
466	 18	920.8	179.3	 16
467	 18	7090.8	374.7	 16
468	 18	3194.8	346.5	 16
469	 18	1250.8	284.0	 12
470	 18	3329.5	668.9	 16
471	 18	2117.8	322.0	 16
472	 18	2916.3	352.7	 16
473	 18	1111.8	241.2	 16
474	 18	2303.5	329.2	 16
475	 18	13429.5	1138.0	 16
476	 18	2035.3	734.7	 16
477	 18	934.8	111.8	 16
478	 18	5125.5	475.4	 16
479	 18	4116.0	652.7	 16
480	 18	3087.3	390.9	 16
481	 18	2244.0	471.2	 16
482	 18	6422.0	663.8	 16
483	 18	3773.0	413.2	 16
484	 18	1273.3	164.5	 16
485	 18	8019.0	1393.3	 16
486	 18	1467.0	258.7	 16
487	 18	7584.0	880.6	 16
488	 18	1305.5	222.3	 16
489	 18	1684.5	141.1	 16
490	 18	2607.0	249.0	 16
491	 18	1075.8	184.7	 16
492	 18	938.8	206.0	 16
493	 18	2831.8	286.7	 16
494	 18	3562.0	345.1	 16
495	 18	7332.0	845.4	 16
496	 18	3846.3	593.4	 16
497	 18	1431.0	281.3	 16
498	 18	3093.8	371.2	 16
499	 18	1353.5	228.3	 16
500	 18	1369.8	167.7	 16
501	 18	1335.3	292.8	 16
502	 18	1705.3	248.4	 16
503	 18	1823.5	246.8	 16
504	 18	1474.3	291.8	 16
505	 18	826.5	161.7	 16
506	 18	868.0	139.9	 16
507	 18	790.0	153.0	 16
508	 18	1141.5	314.0	 16
509	 18	1001.8	197.2	 16
510	 18	1816.5	273.1	 16
511	 18	4767.0	912.0	 16
512	 18	894.3	131.2	 16
513	 18	1149.3	223.6	 16
514	 18	1373.3	178.2	 16
515	 18	2347.3	254.6	 16
516	 18	2095.0	264.7	 16
517	 18	1082.0	204.8	 16
518	 18	2160.8	328.6	 16
519	 18	1178.3	183.6	 16
520	 18	1426.0	241.5	 16
521	 18	1119.0	177.2	 16
522	 18	1284.3	297.4	 16
523	 18	4991.3	691.7	 16
524	 18	894.3	180.6	 16
525	 18	1812.5	268.2	 16
526	 18	1066.8	234.6	 16
527	 18	1412.8	324.8	 16
528	 18	4247.3	340.1	 16
529	 18	1169.8	204.5	 16
530	 18	1123.3	195.4	 16
531	 18	1908.0	874.6	 16
532	 18	1104.5	164.5	 16
533	 18	2230.3	314.0	 16
534	 18	3321.8	535.9	 16
535	 18	1030.5	217.7	 16
536	 18	1996.5	299.8	 16
537	 18	1150.8	235.8	 16
538	 18	893.0	166.7	 16
539	 18	3516.0	717.9	 16
540	 18	2651.3	294.6	 16
541	 18	6651.3	764.1	 16
542	 18	5054.5	538.9	 16
543	 18	2379.5	370.0	 16
544	 18	1103.5	185.4	 16
545	 18	3677.8	462.0	 16
546	 18	6169.0	900.5	 16
547	 18	5967.5	810.6	 16
548	 18	3240.5	761.2	 12
549	 18	3562.5	255.0	 16
550	 18	11630.3	1708.1	 16
551	 18	10490.0	2047.3	 16
552	 18	4316.0	736.3	 16
553	 18	1554.8	285.8	 16
554	 18	2396.0	319.1	 16
555	 18	3573.3	587.0	 16
556	 18	4382.0	618.1	 16
557	 18	1369.8	354.8	 16
558	 18	2055.3	226.0	 16
559	 18	16619.8	1767.5	 16
560	 18	2784.0	357.1	 16
561	 18	831.8	144.3	 16
562	 18	1603.5	213.3	 16
563	 18	6582.5	738.8	 16
564	 18	9799.3	1400.8	 16
565	 18	1369.8	265.7	 16
566	 18	1436.8	260.8	 16
567	 18	4785.5	903.3	 16
568	 18	1515.8	229.2	 16
569	 18	1841.8	238.7	 16
570	 18	1262.5	171.5	 16
571	 18	1201.0	187.9	 16
572	 18	1501.3	177.2	 16
573	 18	3984.8	528.4	 16
574	 18	2813.0	343.9	 16
575	 18	19635.5	717.0	 16
576	 18	10538.0	846.5	 16
577	 18	4039.3	614.4	 16
578	 18	2952.0	309.4	 16
579	 18	1932.8	211.8	 16
580	 18	17579.8	704.1	 16
581	 18	8105.0	856.4	 16
582	 18	5220.3	669.9	 16
583	 18	1280.5	235.0	 16
584	 18	5706.3	960.3	 16
585	 18	9663.0	813.2	 16
586	 18	5065.8	705.6	 16
587	 18	1369.0	213.5	 16
588	 18	968.3	165.9	 16
589	 18	2719.3	364.8	 16
590	 18	2796.3	257.8	 16
591	 18	1427.0	197.9	 16
592	 18	1874.8	342.8	 16
593	 18	849.5	232.7	 16
594	 18	1654.5	275.8	 16
595	 18	2698.5	353.6	 16
596	 18	15881.8	971.6	 16
597	 18	5371.0	574.8	 16
598	 18	1668.0	252.3	 16
599	 18	3328.0	497.4	 16
600	 18	2351.0	261.7	 16
601	 18	13299.3	1270.7	 16
602	 18	28385.8	1663.7	 16
603	 18	6815.0	706.7	 16
604	 18	6647.8	581.6	 16
605	 18	3978.3	375.1	 16
606	 18	3301.3	455.0	 16
607	 18	1678.5	231.7	 16
608	 18	5453.3	581.6	 16
609	 18	1298.3	208.7	 16
610	 18	1119.0	202.4	 16
611	 18	4626.8	710.9	 16
612	 18	1032.5	275.8	 16
613	 18	948.5	190.9	 16
614	 18	1139.8	107.6	 16
615	 18	8933.8	1029.0	 16
616	 18	3980.0	454.7	 16
617	 18	4277.8	382.9	 16
618	 18	2708.3	485.6	 16
619	 18	1419.5	288.4	 16
620	 18	11979.5	2322.7	 16
621	 18	2408.3	379.0	 16
622	 18	11020.5	1206.0	 16
623	 18	1828.3	322.0	 16
624	 18	6463.8	914.4	 16
625	 18	10491.5	987.0	 16
626	 18	1732.0	232.4	 16
627	 18	1328.3	242.2	 12
628	 18	6941.3	790.4	 16
629	 18	3544.5	523.2	 16
630	 18	2196.5	254.9	 16
631	 18	1716.0	267.2	 16
632	 18	828.0	148.3	 16
633	 18	1898.0	373.5	 16
634	 18	2169.3	328.9	 16
635	 18	4168.0	566.0	 16
636	 18	1160.3	164.8	 16
637	 18	1298.8	230.8	 16
638	 18	1736.8	367.1	 16
639	 18	6460.0	950.2	 16
640	 18	1841.0	362.3	 16
641	 18	2371.5	266.8	 16
642	 18	4515.5	732.6	 16
643	 18	2153.8	523.4	 16
644	 18	967.5	184.5	 16
645	 18	952.5	211.2	 16
646	 18	1805.5	314.6	 16
647	 18	5819.3	536.7	 16
648	 18	5684.5	568.3	 16
649	 18	5091.0	525.5	 16
650	 18	2787.5	320.0	 16
651	 18	907.8	150.1	 16
652	 18	4679.0	417.4	 16
653	 18	2411.5	264.6	 16
654	 18	1621.3	232.9	 16
655	 18	1517.0	222.3	 16
656	 18	664.3	116.3	 16
657	 18	4673.8	479.9	 16
658	 18	777.8	130.8	 16
659	 18	2735.0	326.9	 16
660	 18	1078.3	162.5	 16
661	 18	1427.8	326.0	 16
662	 18	1713.0	266.4	 16
663	 18	1937.8	319.4	 16
664	 18	1415.5	206.4	 16
665	 18	1612.8	294.8	 16
666	 18	2332.3	250.0	 16
667	 18	1148.3	203.1	 16
668	 18	765.0	138.3	 16
669	 18	1036.3	141.5	 16
670	 18	1249.8	277.1	 16
671	 18	7944.5	938.6	 16
672	 18	6193.5	1084.0	 16
673	 18	1162.0	141.7	 16
674	 18	2420.5	363.2	 16
675	 18	6031.3	664.3	 16
676	 18	3056.3	781.9	 16
677	 18	46140.0	1655.9	 16
678	 18	1358.8	196.1	 16
679	 18	2469.8	414.9	 16
680	 18	2293.8	487.1	 16
681	 18	3335.3	450.3	 16
682	 18	1937.5	314.8	 16
683	 18	1910.0	244.4	 16
684	 18	3142.5	398.2	 16
685	 18	2581.5	296.5	 16
686	 18	1984.0	322.2	 16
687	 18	3336.3	494.3	 16
688	 18	11387.8	1593.2	 16
689	 18	949.3	135.1	 16
690	 18	1319.3	192.6	 16
691	 18	1493.8	254.1	 16
692	 18	2595.5	366.3	 16
693	 18	2779.0	377.6	 16
694	 18	1492.0	243.6	 16
695	 18	1508.8	238.1	 16
696	 18	36789.0	7336.1	 16
697	 18	3407.3	403.1	 16
698	 18	3430.8	280.5	 16
699	 18	1249.0	221.6	 16
700	 18	1244.8	216.5	 16
701	 18	1455.3	182.0	 16
702	 18	4522.5	911.5	 16
703	 18	1434.5	317.8	 16
704	 18	5080.0	586.7	 16
705	 18	4373.3	751.4	 16
706	 18	2795.8	251.0	 12
707	 18	4517.0	747.9	 16
708	 18	1407.8	216.9	 16
709	 18	1730.3	243.6	 16
710	 18	22521.0	2254.0	 16
711	 18	46140.0	0.0	 16
  0	 19	2083.5	370.3	 16
  1	 19	2774.8	392.3	 16
  2	 19	3159.5	558.2	 16
  3	 19	6622.8	1137.1	 16
  4	 19	5777.5	887.7	 16
  5	 19	3458.3	619.6	 16
  6	 19	1966.8	259.3	 16
  7	 19	2018.5	199.7	 16
  8	 19	1897.0	539.3	 16
  9	 19	1771.0	415.5	 16
 10	 19	2441.5	383.9	 16
 11	 19	3096.8	439.9	 16
 12	 19	2827.5	265.3	 16
 13	 19	4509.3	645.1	 16
 14	 19	4677.8	652.2	 16
 15	 19	12171.8	2168.2	 16
 16	 19	8565.3	992.6	 16
 17	 19	4438.5	501.0	 16
 18	 19	4343.0	325.3	 16
 19	 19	3342.3	357.9	 16
 20	 19	1829.8	434.6	 16
 21	 19	5415.5	902.6	 16
 22	 19	12875.3	2171.4	 16
 23	 19	1108.0	326.0	 16
 24	 19	20724.5	3564.3	 16
 25	 19	3865.3	712.3	 16
 26	 19	1739.5	276.6	 16
 27	 19	25961.8	3629.2	 16
 28	 19	2517.5	481.9	 16
 29	 19	1062.8	249.3	 16
 30	 19	2021.5	272.5	 16
 31	 19	13340.8	1309.6	 16
 32	 19	1913.8	449.7	 16
 33	 19	2262.0	316.5	 16
 34	 19	5633.5	774.5	 16
 35	 19	6979.3	985.7	 16
 36	 19	4311.5	421.3	 16
 37	 19	3188.5	530.5	 16
 38	 19	11871.3	1420.1	 16
 39	 19	28065.0	3006.8	 16
 40	 19	4024.3	625.6	 16
 41	 19	1414.3	251.0	 16
 42	 19	1277.8	217.9	 16
 43	 19	1394.3	329.8	 16
 44	 19	4788.0	604.3	 16
 45	 19	1695.5	266.9	 16
 46	 19	10588.5	2103.2	 16
 47	 19	9361.5	1309.1	 16
 48	 19	6584.5	771.0	 16
 49	 19	22280.0	5006.6	 16
 50	 19	5020.3	791.1	 16
 51	 19	9844.3	2053.3	 16
 52	 19	1958.5	251.5	 16
 53	 19	9757.8	1985.9	 16
 54	 19	1317.5	235.4	 16
 55	 19	6176.8	1176.7	 16
 56	 19	4703.5	753.7	 16
 57	 19	2220.3	327.0	 16
 58	 19	5995.3	555.6	 16
 59	 19	46128.0	9443.9	 16
 60	 19	4443.8	851.5	 16
 61	 19	1397.0	255.7	 16
 62	 19	3862.0	312.8	 16
 63	 19	15997.8	3208.2	 16
 64	 19	2564.3	238.9	 16
 65	 19	3999.8	725.6	 16
 66	 19	1972.3	351.7	 16
 67	 19	3313.5	760.7	 16
 68	 19	3403.8	833.2	 16
 69	 19	5901.5	728.6	 16
 70	 19	13182.8	2659.0	 16
 71	 19	23860.8	2492.8	 12
 72	 19	8723.8	916.1	 16
 73	 19	6861.8	673.1	 16
 74	 19	30036.0	4092.4	 16
 75	 19	1892.8	242.9	 16
 76	 19	2494.5	318.7	 16
 77	 19	13232.0	1952.3	 16
 78	 19	5565.3	914.6	 16
 79	 19	1433.8	196.1	 16
 80	 19	1206.3	223.0	 16
 81	 19	2655.0	549.5	 16
 82	 19	1971.3	294.8	 16
 83	 19	19231.8	2867.9	 16
 84	 19	3684.3	599.0	 16
 85	 19	21024.0	3586.3	 16
 86	 19	1730.5	348.7	 16
 87	 19	31568.0	5996.3	 16
 88	 19	6159.5	1380.9	 16
 89	 19	2937.0	529.3	 16
 90	 19	10840.3	2129.7	 16
 91	 19	3973.0	608.2	 16
 92	 19	1666.3	301.2	 16
 93	 19	2202.0	309.3	 16
 94	 19	3429.0	448.2	 16
 95	 19	13201.0	1502.0	 16
 96	 19	14124.8	1866.3	 16
 97	 19	1835.5	273.4	 16
 98	 19	2178.8	307.3	 16
 99	 19	1228.0	156.8	 16
100	 19	2337.3	344.4	 16
101	 19	4284.5	237.0	 16
102	 19	13981.5	1036.7	 16
103	 19	8271.8	928.1	 16
104	 19	3895.0	408.2	 16
105	 19	4249.3	579.2	 16
106	 19	4068.3	615.7	 16
107	 19	3957.3	410.9	 16
108	 19	2034.3	228.7	 16
109	 19	1747.3	232.4	 16
110	 19	2899.8	387.6	 16
111	 19	5088.3	787.2	 16
112	 19	5430.5	710.2	 16
113	 19	2314.8	298.9	 16
114	 19	13648.0	1372.1	 16
115	 19	12804.5	1098.1	 16
116	 19	13281.5	1467.4	 16
117	 19	1139.8	153.3	 16
118	 19	1181.5	243.9	 16
119	 19	2119.8	361.1	 16
120	 19	1015.0	114.7	 16
121	 19	1004.5	173.2	 16
122	 19	2304.5	405.7	 16
123	 19	2385.0	332.8	 16
124	 19	2090.8	284.1	 16
125	 19	2177.3	242.1	 16
126	 19	5519.0	782.7	 16
127	 19	16904.3	1247.8	 16
128	 19	3668.3	448.4	 16
129	 19	3685.8	392.1	 16
130	 19	1314.3	287.0	 16
131	 19	16256.5	1885.1	 16
132	 19	8210.5	1009.4	 16
133	 19	1214.0	147.3	 16
134	 19	1667.3	245.4	 16
135	 19	1191.3	127.3	 16
136	 19	1324.3	269.4	 16
137	 19	10236.8	1955.0	 16
138	 19	2385.0	419.3	 16
139	 19	11312.0	1352.1	 16
140	 19	1896.0	276.1	 16
141	 19	21353.5	4116.8	 16
142	 19	1093.3	225.1	 16
143	 19	8036.3	1186.2	 16
144	 19	1224.3	173.7	 16
145	 19	14785.5	2568.6	 16
146	 19	2811.5	461.6	 16
147	 19	2081.5	358.5	 16
148	 19	3509.8	495.0	 16
149	 19	2403.8	371.9	 16
150	 19	4203.8	472.9	 12
151	 19	31062.8	4241.3	 16
152	 19	4000.5	499.5	 16
153	 19	15230.3	2207.9	 16
154	 19	6284.3	778.0	 16
155	 19	3170.8	331.4	 16
156	 19	1822.5	324.2	 16
157	 19	8831.8	1255.7	 16
158	 19	19837.0	2841.9	 16
159	 19	2856.5	450.7	 16
160	 19	24824.8	3615.2	 16
161	 19	1745.0	260.9	 16
162	 19	5535.5	415.5	 16
163	 19	8971.0	615.8	 16
164	 19	3263.8	274.9	 16
165	 19	1258.5	192.6	 16
166	 19	2710.8	358.0	 16
167	 19	967.8	140.9	 16
168	 19	5870.0	1018.0	 16
169	 19	1445.3	276.8	 16
170	 19	3266.3	381.0	 16
171	 19	5902.5	798.8	 16
172	 19	4500.0	464.7	 16
173	 19	17152.5	1995.4	 16
174	 19	3827.5	447.5	 16
175	 19	1420.3	263.0	 16
176	 19	2186.5	217.9	 16
177	 19	1075.5	152.6	 16
178	 19	11816.0	1762.2	 16
179	 19	4307.3	465.8	 16
180	 19	7218.5	1141.8	 16
181	 19	2856.5	428.3	 16
182	 19	1466.8	304.7	 16
183	 19	21613.8	3624.9	 16
184	 19	2300.0	334.1	 16
185	 19	2635.3	406.1	 16
186	 19	5701.8	619.2	 16
187	 19	21843.5	2582.9	 16
188	 19	1883.5	193.6	 16
189	 19	1202.3	189.9	 16
190	 19	3059.0	573.5	 16
191	 19	13863.8	1779.7	 16
192	 19	6164.0	616.3	 16
193	 19	4069.5	500.5	 16
194	 19	3855.5	484.5	 16
195	 19	31188.0	3266.5	 16
196	 19	1585.0	267.4	 16
197	 19	2328.0	292.8	 16
198	 19	21004.8	1594.8	 16
199	 19	9007.8	901.1	 16
200	 19	6737.0	934.6	 16
201	 19	22448.5	2608.4	 16
202	 19	8631.0	829.8	 16
203	 19	3316.3	428.0	 16
204	 19	3186.8	670.5	 16
205	 19	3318.0	423.6	 16
206	 19	1628.0	305.6	 16
207	 19	1911.8	253.6	 16
208	 19	11317.8	1271.4	 16
209	 19	2689.8	494.0	 16
210	 19	966.5	158.3	 16
211	 19	3859.3	653.9	 16
212	 19	824.3	194.6	 16
213	 19	2416.0	333.5	 16
214	 19	1913.0	213.5	 16
215	 19	39570.0	6797.8	 16
216	 19	1370.8	247.1	 16
217	 19	9673.5	1053.8	 16
218	 19	4692.8	753.6	 16
219	 19	1527.3	301.3	 16
220	 19	1282.3	261.4	 16
221	 19	1723.0	198.1	 16
222	 19	6251.5	1034.8	 16
223	 19	1111.5	206.4	 16
224	 19	1519.0	293.1	 16
225	 19	783.3	170.9	 16
226	 19	1197.0	282.3	 16
227	 19	3889.5	627.2	 16
228	 19	1400.8	258.3	 16
229	 19	3420.5	489.6	 12
230	 19	5147.5	744.1	 16
231	 19	23690.3	1969.8	 16
232	 19	1043.0	122.9	 16
233	 19	1140.3	245.1	 16
234	 19	928.0	212.4	 16
235	 19	3223.5	380.8	 16
236	 19	4500.8	909.8	 16
237	 19	1295.5	173.1	 16
238	 19	7600.0	809.6	 16
239	 19	1840.3	236.4	 16
240	 19	3840.8	628.8	 16
241	 19	2957.5	465.7	 16
242	 19	1046.0	208.6	 16
243	 19	3535.8	369.6	 16
244	 19	3859.8	403.7	 16
245	 19	4002.8	521.2	 16
246	 19	3473.0	339.8	 16
247	 19	2243.3	351.3	 16
248	 19	40101.3	2443.4	 16
249	 19	1183.5	193.8	 16
250	 19	1075.0	194.3	 16
251	 19	2970.5	558.9	 16
252	 19	1036.3	206.0	 16
253	 19	973.0	153.3	 16
254	 19	1092.8	291.5	 16
255	 19	1034.8	204.7	 16
256	 19	1643.0	606.9	 16
257	 19	2978.5	561.8	 16
258	 19	911.0	146.7	 16
259	 19	2243.0	265.0	 16
260	 19	5062.0	416.0	 16
261	 19	9050.8	770.3	 16
262	 19	3656.3	527.8	 16
263	 19	1091.5	214.1	 16
264	 19	7781.3	1522.2	 16
265	 19	1787.5	262.2	 16
266	 19	3977.8	712.4	 16
267	 19	2479.3	301.1	 16
268	 19	1954.5	252.1	 16
269	 19	2191.8	489.3	 16
270	 19	4866.3	419.8	 16
271	 19	2746.8	394.6	 16
272	 19	9577.0	1705.2	 16
273	 19	1095.5	192.7	 16
274	 19	10968.0	2105.7	 16
275	 19	3774.3	731.8	 16
276	 19	3734.5	659.7	 16
277	 19	897.0	237.5	 16
278	 19	1836.0	426.6	 16
279	 19	1956.0	371.3	 16
280	 19	2515.8	324.7	 16
281	 19	910.3	183.7	 16
282	 19	1025.0	219.0	 16
283	 19	1445.3	584.3	 16
284	 19	1180.0	246.4	 16
285	 19	1503.0	353.6	 16
286	 19	1049.3	207.8	 16
287	 19	3286.0	412.1	 16
288	 19	1565.3	279.8	 16
289	 19	2860.3	448.6	 16
290	 19	5925.5	795.5	 16
291	 19	4549.0	520.3	 16
292	 19	1152.3	218.6	 16
293	 19	2209.8	395.1	 16
294	 19	2680.8	409.9	 16
295	 19	5090.5	801.1	 16
296	 19	4244.5	1020.8	 16
297	 19	973.3	203.3	 16
298	 19	1005.3	189.3	 16
299	 19	2916.5	559.7	 16
300	 19	994.0	180.4	 16
301	 19	1784.3	271.8	 16
302	 19	3424.8	600.0	 16
303	 19	5871.0	816.0	 16
304	 19	5612.3	769.5	 16
305	 19	2251.8	290.4	 16
306	 19	4972.0	900.9	 16
307	 19	1032.5	193.5	 16
308	 19	3554.3	657.5	 12
309	 19	1480.8	209.6	 16
310	 19	5320.5	1213.9	 16
311	 19	996.8	198.6	 16
312	 19	13784.5	2387.9	 16
313	 19	2240.3	360.4	 16
314	 19	3371.5	535.0	 16
315	 19	4797.5	802.0	 16
316	 19	1140.3	196.3	 16
317	 19	12078.3	1782.7	 16
318	 19	6084.5	1285.8	 16
319	 19	1393.3	181.5	 16
320	 19	5710.0	572.9	 16
321	 19	10825.0	1063.1	 16
322	 19	1681.0	222.3	 16
323	 19	2052.5	220.6	 16
324	 19	2626.3	295.1	 16
325	 19	1896.0	285.2	 16
326	 19	4633.3	575.8	 16
327	 19	2107.3	342.0	 16
328	 19	1207.0	232.3	 16
329	 19	1137.0	182.9	 16
330	 19	1345.3	157.3	 16
331	 19	2326.3	195.1	 16
332	 19	1147.8	207.8	 16
333	 19	1042.3	124.9	 16
334	 19	4108.5	444.1	 16
335	 19	16481.8	1143.7	 16
336	 19	1152.0	324.4	 16
337	 19	974.3	142.0	 16
338	 19	5357.5	476.6	 16
339	 19	1827.0	221.7	 16
340	 19	2031.5	281.9	 16
341	 19	895.5	204.2	 16
342	 19	1269.8	320.4	 16
343	 19	2989.8	341.9	 16
344	 19	1176.8	212.0	 16
345	 19	1421.3	200.2	 16
346	 19	1230.5	144.3	 16
347	 19	1360.8	338.7	 16
348	 19	2855.8	381.2	 16
349	 19	3344.3	684.2	 16
350	 19	1462.3	201.3	 16
351	 19	9814.8	1623.4	 16
352	 19	1597.0	303.9	 16
353	 19	5503.5	699.0	 16
354	 19	1678.8	304.5	 16
355	 19	2757.0	335.4	 16
356	 19	3501.5	333.2	 16
357	 19	9710.0	931.1	 16
358	 19	46140.0	0.0	 16
359	 19	5915.5	502.0	 16
360	 19	980.5	222.8	 16
361	 19	6503.5	679.5	 16
362	 19	1932.0	334.2	 16
363	 19	2539.3	395.8	 16
364	 19	2494.5	461.5	 16
365	 19	1597.3	267.6	 16
366	 19	2241.5	177.3	 16
367	 19	1718.5	279.0	 16
368	 19	997.8	170.1	 16
369	 19	4940.5	612.3	 16
370	 19	1348.8	198.6	 16
371	 19	1742.0	237.5	 16
372	 19	2951.0	436.2	 16
373	 19	15756.8	3113.9	 16
374	 19	1280.3	243.8	 16
375	 19	2191.3	285.8	 16
376	 19	6865.3	901.0	 16
377	 19	5871.0	919.7	 16
378	 19	1770.8	314.8	 16
379	 19	2390.5	457.0	 16
380	 19	45338.5	10968.2	 16
381	 19	12942.5	3408.5	 16
382	 19	1624.8	328.3	 16
383	 19	3917.3	893.8	 16
384	 19	1320.0	306.5	 16
385	 19	3282.5	586.7	 16
386	 19	1578.3	346.8	 16
387	 19	7024.8	579.7	 12
388	 19	4986.0	644.7	 16
389	 19	1447.0	225.6	 16
390	 19	1700.8	265.8	 16
391	 19	26926.8	3574.4	 16
392	 19	3724.5	614.7	 16
393	 19	8969.0	1505.8	 16
394	 19	1225.8	254.3	 16
395	 19	3674.0	248.2	 16
396	 19	3919.5	511.4	 16
397	 19	970.5	124.8	 16
398	 19	1420.8	247.4	 16
399	 19	18928.3	962.5	 16
400	 19	25739.3	2782.1	 16
401	 19	1050.3	152.0	 16
402	 19	7293.3	893.4	 16
403	 19	8514.0	1010.0	 16
404	 19	3628.3	417.7	 16
405	 19	4391.5	464.4	 16
406	 19	1353.8	122.8	 16
407	 19	3397.5	438.8	 16
408	 19	12137.5	783.5	 16
409	 19	46140.0	1881.6	 16
410	 19	1237.8	191.2	 16
411	 19	1992.3	449.2	 16
412	 19	5043.0	492.2	 16
413	 19	2157.3	309.7	 16
414	 19	6120.5	600.4	 16
415	 19	1858.0	301.4	 16
416	 19	3184.8	409.7	 16
417	 19	1579.0	245.6	 16
418	 19	21052.0	2834.2	 16
419	 19	1574.8	257.4	 16
420	 19	10919.8	1329.6	 16
421	 19	2030.5	379.8	 16
422	 19	8127.8	1066.8	 16
423	 19	6135.0	845.9	 16
424	 19	14821.8	1537.1	 16
425	 19	15352.5	1627.4	 16
426	 19	2314.3	299.8	 16
427	 19	3490.3	524.4	 16
428	 19	8739.8	889.5	 16
429	 19	5386.8	604.7	 16
430	 19	1460.0	298.1	 16
431	 19	3750.0	521.8	 16
432	 19	7902.8	897.6	 16
433	 19	2952.5	336.8	 16
434	 19	1539.0	272.4	 16
435	 19	1685.5	243.0	 16
436	 19	7414.5	580.6	 16
437	 19	3114.8	387.5	 16
438	 19	1017.0	177.3	 16
439	 19	615.0	77.7	 16
440	 19	3407.3	455.2	 16
441	 19	6686.0	894.2	 16
442	 19	2321.8	337.3	 16
443	 19	2910.0	454.7	 16
444	 19	7903.5	694.8	 16
445	 19	3521.8	446.5	 16
446	 19	4689.0	610.2	 16
447	 19	1714.5	290.3	 16
448	 19	2770.0	381.2	 16
449	 19	2559.5	243.5	 16
450	 19	2089.5	304.3	 16
451	 19	5058.8	380.8	 16
452	 19	2156.0	371.6	 16
453	 19	1201.0	241.0	 16
454	 19	1266.3	227.8	 16
455	 19	1654.0	503.5	 16
456	 19	3092.3	365.9	 16
457	 19	2024.5	294.5	 16
458	 19	3365.5	551.4	 16
459	 19	5523.3	728.2	 16
460	 19	1426.8	257.3	 16
461	 19	937.3	208.7	 16
462	 19	2278.8	313.6	 16
463	 19	2638.3	486.7	 16
464	 19	1184.0	301.4	 16
465	 19	899.0	169.2	 16
466	 19	904.0	207.8	 12
467	 19	1431.3	428.4	 16
468	 19	12566.5	2401.4	 16
469	 19	2707.5	494.2	 16
470	 19	11777.5	1650.9	 16
471	 19	5752.5	625.6	 16
472	 19	2017.0	277.2	 16
473	 19	5566.0	655.6	 16
474	 19	929.8	222.0	 16
475	 19	10506.3	1335.1	 16
476	 19	46140.0	3758.4	 16
477	 19	1233.8	185.6	 16
478	 19	3009.0	468.2	 16
479	 19	3915.5	642.1	 16
480	 19	3458.3	507.9	 16
481	 19	1688.3	289.2	 16
482	 19	3107.8	478.3	 16
483	 19	1156.8	224.0	 16
484	 19	2171.0	326.0	 16
485	 19	24202.3	1664.4	 16
486	 19	16903.0	1787.2	 16
487	 19	11245.3	1020.1	 16
488	 19	24967.8	1447.2	 16
489	 19	24697.3	2213.8	 16
490	 19	20312.0	2662.2	 16
491	 19	4573.3	329.9	 16
492	 19	2580.3	253.6	 16
493	 19	4707.3	566.8	 16
494	 19	4281.3	518.4	 16
495	 19	4049.3	467.8	 16
496	 19	39276.5	3837.2	 16
497	 19	1487.3	231.9	 16
498	 19	12795.3	1139.3	 16
499	 19	1167.8	216.0	 16
500	 19	848.3	105.4	 16
501	 19	1480.8	204.0	 16
502	 19	1726.0	264.3	 16
503	 19	15032.3	1806.9	 16
504	 19	2488.5	432.4	 16
505	 19	1273.0	198.0	 16
506	 19	2532.0	351.3	 16
507	 19	17915.3	1308.1	 16
508	 19	3025.5	324.6	 16
509	 19	27879.3	2892.0	 16
510	 19	6085.5	1152.5	 16
511	 19	5065.0	844.4	 16
512	 19	2473.5	278.1	 16
513	 19	1093.3	224.9	 16
514	 19	8863.3	1391.0	 16
515	 19	9968.8	1827.4	 16
516	 19	3744.3	685.7	 16
517	 19	7205.5	1344.0	 16
518	 19	739.0	156.1	 16
519	 19	923.0	143.5	 16
520	 19	848.0	164.1	 16
521	 19	1184.3	207.0	 16
522	 19	1334.5	160.5	 16
523	 19	18694.0	2054.6	 16
524	 19	2725.8	389.7	 16
525	 19	5022.8	981.0	 16
526	 19	4222.0	626.8	 16
527	 19	3249.3	427.4	 16
528	 19	3441.0	408.4	 16
529	 19	8432.3	762.6	 16
530	 19	4633.8	689.4	 16
531	 19	21251.8	2906.5	 16
532	 19	2876.8	236.9	 16
533	 19	4874.0	608.6	 16
534	 19	33113.8	5310.3	 16
535	 19	3366.3	566.0	 16
536	 19	940.3	134.9	 16
537	 19	3785.8	794.7	 16
538	 19	4983.0	859.2	 16
539	 19	3318.8	499.1	 16
540	 19	10788.5	1726.5	 16
541	 19	11628.8	2512.6	 16
542	 19	3228.0	490.0	 16
543	 19	3151.0	589.7	 16
544	 19	2128.8	471.6	 16
545	 19	3503.8	547.1	 12
546	 19	1523.5	176.4	 16
547	 19	1381.5	175.9	 16
548	 19	5037.3	790.9	 16
549	 19	15017.8	2599.1	 16
550	 19	2049.8	294.8	 16
551	 19	5016.5	515.8	 16
552	 19	1283.8	268.7	 16
553	 19	3745.8	352.4	 16
554	 19	1847.0	358.6	 16
555	 19	1211.0	254.7	 16
556	 19	3445.5	631.8	 16
557	 19	18258.3	3400.8	 16
558	 19	4170.5	713.9	 16
559	 19	45271.3	4694.3	 16
560	 19	7292.3	538.8	 16
561	 19	1152.8	173.7	 16
562	 19	1997.0	361.0	 16
563	 19	8432.8	1091.2	 16
564	 19	1603.5	297.1	 16
565	 19	1078.8	246.4	 16
566	 19	1727.5	237.9	 16
567	 19	2131.3	381.5	 16
568	 19	26056.5	3491.0	 16
569	 19	2144.0	358.0	 16
570	 19	790.5	125.9	 16
571	 19	3431.0	411.9	 16
572	 19	2475.0	260.7	 16
573	 19	3441.0	605.8	 16
574	 19	6289.0	609.5	 16
575	 19	2654.5	262.2	 16
576	 19	3163.0	273.2	 16
577	 19	7963.5	1241.8	 16
578	 19	3386.3	344.6	 16
579	 19	10190.3	1303.1	 16
580	 19	17945.5	1368.8	 16
581	 19	18892.8	1592.7	 16
582	 19	2455.8	273.2	 16
583	 19	1732.3	237.8	 16
584	 19	4257.0	332.4	 16
585	 19	3030.5	660.3	 16
586	 19	9466.3	789.3	 16
587	 19	46140.0	0.0	 16
588	 19	3388.0	576.2	 16
589	 19	1864.8	283.4	 16
590	 19	5258.0	376.3	 16
591	 19	4844.0	593.1	 16
592	 19	2423.3	270.3	 16
593	 19	5240.5	622.8	 16
594	 19	1446.8	327.7	 16
595	 19	1316.8	307.2	 16
596	 19	3413.3	332.2	 16
597	 19	33981.8	2310.2	 16
598	 19	1910.5	334.4	 16
599	 19	2862.0	306.4	 16
600	 19	2731.5	310.5	 16
601	 19	1940.3	339.2	 16
602	 19	9280.0	633.1	 16
603	 19	2735.5	549.6	 16
604	 19	2495.0	357.1	 16
605	 19	6069.3	459.2	 16
606	 19	3890.8	550.5	 16
607	 19	36210.8	3778.6	 16
608	 19	11396.3	638.9	 16
609	 19	2309.8	216.4	 16
610	 19	4880.3	669.3	 16
611	 19	1447.5	250.1	 16
612	 19	1108.8	251.3	 16
613	 19	3853.3	653.0	 16
614	 19	8446.5	1739.1	 16
615	 19	46140.0	5757.5	 16
616	 19	10597.3	1229.8	 16
617	 19	31005.5	4999.8	 16
618	 19	6201.5	870.5	 16
619	 19	2166.8	484.1	 16
620	 19	1254.8	369.6	 16
621	 19	1156.3	219.9	 16
622	 19	6566.8	1163.2	 16
623	 19	2639.5	364.9	 16
624	 19	8416.0	957.6	 12
625	 19	3507.5	395.2	 16
626	 19	6243.8	801.3	 16
627	 19	1003.0	194.5	 16
628	 19	1080.5	185.7	 16
629	 19	3064.0	439.5	 16
630	 19	2299.0	408.7	 16
631	 19	2633.3	255.2	 16
632	 19	3413.3	454.7	 16
633	 19	2655.3	395.5	 16
634	 19	2580.3	280.4	 16
635	 19	2861.5	346.5	 16
636	 19	4896.0	615.9	 16
637	 19	2479.5	316.3	 16
638	 19	1434.5	124.5	 16
639	 19	3415.3	381.0	 16
640	 19	7270.5	1088.0	 16
641	 19	29240.3	1352.9	 16
642	 19	13836.0	653.8	 16
643	 19	13760.3	943.7	 16
644	 19	3712.3	235.6	 16
645	 19	5391.3	696.8	 16
646	 19	2709.5	454.7	 16
647	 19	9503.3	770.1	 16
648	 19	4874.8	404.7	 16
649	 19	4801.0	437.9	 16
650	 19	4339.0	286.5	 16
651	 19	4477.0	412.9	 16
652	 19	2693.5	367.1	 16
653	 19	1740.3	384.9	 16
654	 19	3415.0	410.0	 16
655	 19	3064.8	369.1	 16
656	 19	2032.5	217.3	 16
657	 19	2727.8	303.5	 16
658	 19	2002.5	272.3	 16
659	 19	2279.5	350.0	 16
660	 19	3441.8	575.6	 16
661	 19	3349.0	401.4	 16
662	 19	1902.0	268.4	 16
663	 19	1043.5	164.9	 16
664	 19	939.3	230.0	 16
665	 19	977.5	271.8	 16
666	 19	11115.5	1105.8	 16
667	 19	2240.3	334.4	 16
668	 19	977.5	166.9	 16
669	 19	1925.8	255.2	 16
670	 19	2259.8	212.2	 16
671	 19	4620.5	587.2	 16
672	 19	1336.8	205.1	 16
673	 19	999.3	183.1	 16
674	 19	3285.8	633.4	 16
675	 19	1526.0	258.7	 16
676	 19	9739.0	897.8	 16
677	 19	6529.0	961.8	 16
678	 19	1056.5	159.3	 16
679	 19	893.5	156.0	 16
680	 19	793.3	148.5	 16
681	 19	1484.5	296.2	 16
682	 19	1111.5	195.7	 16
683	 19	1626.8	204.1	 16
684	 19	3931.3	757.4	 16
685	 19	2935.0	474.4	 16
686	 19	1380.5	234.0	 16
687	 19	1824.8	301.9	 16
688	 19	3099.5	811.4	 16
689	 19	1776.5	331.3	 16
690	 19	3413.3	681.5	 16
691	 19	1243.8	251.3	 16
692	 19	9086.5	736.9	 16
693	 19	8443.5	632.0	 16
694	 19	4155.0	737.8	 16
695	 19	4980.8	756.5	 16
696	 19	2786.8	508.0	 16
697	 19	1665.0	292.6	 16
698	 19	1404.3	241.0	 16
699	 19	4398.5	655.0	 16
700	 19	3020.5	423.3	 16
701	 19	1800.3	254.4	 16
702	 19	1623.0	205.2	 16
703	 19	1854.5	329.8	 12
704	 19	15597.0	1350.7	 16
705	 19	959.0	217.0	 16
706	 19	1223.3	187.2	 16
707	 19	5928.8	733.9	 16
708	 19	46140.0	484.6	 16
709	 19	4804.8	599.7	 16
710	 19	4138.0	638.5	 16
711	 19	2335.3	343.3	 16
  0	 20	46140.0	177.2	 16
  1	 20	2516.0	460.1	 16
  2	 20	1983.5	289.5	 16
  3	 20	2899.3	336.9	 16
  4	 20	10240.0	525.3	 16
  5	 20	1568.8	223.0	 16
  6	 20	1259.5	178.6	 16
  7	 20	1155.5	247.0	 16
  8	 20	1067.0	182.2	 16
  9	 20	1120.8	177.1	 16
 10	 20	1381.0	287.2	 16
 11	 20	1220.5	263.2	 16
 12	 20	1745.8	331.3	 16
 13	 20	3297.0	603.3	 16
 14	 20	4977.5	577.2	 16
 15	 20	8492.3	723.2	 16
 16	 20	4320.3	425.9	 16
 17	 20	5015.5	583.3	 16
 18	 20	8260.3	594.2	 16
 19	 20	3588.5	521.9	 16
 20	 20	2796.3	430.5	 16
 21	 20	2945.3	356.3	 16
 22	 20	3129.0	586.6	 16
 23	 20	751.5	205.8	 16
 24	 20	3969.8	703.4	 16
 25	 20	4813.3	619.1	 16
 26	 20	944.8	113.1	 16
 27	 20	3975.8	493.2	 16
 28	 20	1152.8	166.2	 16
 29	 20	1000.3	185.1	 16
 30	 20	1664.0	338.1	 16
 31	 20	6800.5	485.9	 16
 32	 20	1537.5	171.4	 16
 33	 20	3090.5	575.0	 16
 34	 20	2774.3	335.1	 16
 35	 20	14174.0	1057.8	 16
 36	 20	1776.5	301.0	 16
 37	 20	4311.8	629.5	 16
 38	 20	3032.8	391.3	 16
 39	 20	4503.0	507.4	 16
 40	 20	3924.0	340.9	 16
 41	 20	1201.0	259.4	 16
 42	 20	1171.8	154.5	 16
 43	 20	942.8	104.4	 16
 44	 20	3032.5	340.5	 16
 45	 20	1346.8	142.7	 16
 46	 20	1124.0	195.4	 16
 47	 20	2424.0	356.4	 16
 48	 20	15961.0	1715.5	 16
 49	 20	4512.0	881.2	 16
 50	 20	2193.5	421.2	 16
 51	 20	4287.3	495.0	 16
 52	 20	2074.8	422.2	 16
 53	 20	9765.8	1110.7	 16
 54	 20	2358.8	848.3	 16
 55	 20	5188.3	459.8	 16
 56	 20	2139.3	328.0	 16
 57	 20	3063.8	483.3	 16
 58	 20	5236.3	653.1	 16
 59	 20	18792.3	3728.0	 16
 60	 20	9629.8	1985.3	 16
 61	 20	907.3	156.3	 16
 62	 20	5601.5	739.3	 16
 63	 20	7606.8	978.8	 16
 64	 20	3256.5	372.5	 16
 65	 20	2586.8	351.3	 16
 66	 20	1365.0	266.9	 16
 67	 20	1342.3	280.9	 16
 68	 20	2028.5	266.4	 12
 69	 20	2632.0	309.7	 16
 70	 20	6575.0	763.9	 16
 71	 20	3393.8	386.5	 16
 72	 20	2936.8	452.3	 16
 73	 20	10621.0	824.8	 16
 74	 20	4844.8	834.5	 16
 75	 20	1797.5	279.9	 16
 76	 20	2602.0	321.3	 16
 77	 20	5849.8	642.4	 16
 78	 20	4746.5	431.9	 16
 79	 20	1069.0	149.4	 16
 80	 20	1342.0	256.7	 16
 81	 20	1101.3	176.4	 16
 82	 20	849.8	209.3	 16
 83	 20	5614.5	746.9	 16
 84	 20	4741.3	429.2	 16
 85	 20	4144.8	773.3	 16
 86	 20	1432.3	194.9	 16
 87	 20	5407.5	686.9	 16
 88	 20	3067.3	527.3	 16
 89	 20	2675.8	352.2	 16
 90	 20	3091.3	482.4	 16
 91	 20	2405.5	396.3	 16
 92	 20	1381.0	251.3	 16
 93	 20	1057.5	236.1	 16
 94	 20	1642.5	275.5	 16
 95	 20	1747.8	337.1	 16
 96	 20	4972.3	649.9	 16
 97	 20	1320.0	220.3	 16
 98	 20	3506.8	389.5	 16
 99	 20	2460.0	483.3	 16
100	 20	2129.3	358.7	 16
101	 20	1832.5	246.3	 16
102	 20	18123.8	1749.9	 16
103	 20	8377.5	762.9	 16
104	 20	5167.3	768.0	 16
105	 20	1737.3	252.2	 16
106	 20	1208.3	126.2	 16
107	 20	1118.8	184.1	 16
108	 20	820.5	142.2	 16
109	 20	1674.8	228.7	 16
110	 20	1380.5	246.2	 16
111	 20	1707.3	292.6	 16
112	 20	1787.8	213.7	 16
113	 20	1053.3	206.0	 16
114	 20	4876.8	451.2	 16
115	 20	4750.5	573.8	 16
116	 20	4287.0	773.9	 16
117	 20	1120.3	182.2	 16
118	 20	977.3	169.6	 16
119	 20	1067.0	235.5	 16
120	 20	1182.8	224.0	 16
121	 20	932.0	219.3	 16
122	 20	1016.8	221.0	 16
123	 20	2059.5	374.5	 16
124	 20	1479.5	249.1	 16
125	 20	1980.8	362.0	 16
126	 20	27667.0	3254.0	 16
127	 20	17231.3	1013.0	 16
128	 20	7235.0	1091.0	 16
129	 20	1725.3	395.4	 16
130	 20	1201.5	239.0	 16
131	 20	10091.0	1538.6	 16
132	 20	4034.3	490.8	 16
133	 20	1024.8	139.3	 16
134	 20	1283.8	201.5	 16
135	 20	1078.5	277.6	 16
136	 20	1483.3	200.1	 16
137	 20	1861.0	379.8	 16
138	 20	2731.5	430.6	 16
139	 20	3327.5	441.4	 16
140	 20	3987.3	570.1	 16
141	 20	4759.3	1111.3	 16
142	 20	941.0	210.5	 16
143	 20	3031.0	534.8	 16
144	 20	1046.0	177.0	 16
145	 20	1906.0	414.1	 16
146	 20	923.3	130.2	 16
147	 20	1120.3	152.2	 12
148	 20	1435.3	250.1	 16
149	 20	2133.0	242.1	 16
150	 20	3506.3	477.5	 16
151	 20	6393.8	1416.4	 16
152	 20	2110.3	275.5	 16
153	 20	2865.3	387.8	 16
154	 20	2751.5	379.3	 16
155	 20	2430.5	291.1	 16
156	 20	3078.0	410.8	 16
157	 20	3844.5	390.7	 16
158	 20	1674.3	443.3	 16
159	 20	2159.3	271.0	 16
160	 20	10260.8	1770.0	 16
161	 20	1445.5	272.7	 16
162	 20	6909.3	784.6	 16
163	 20	19565.8	1534.6	 16
164	 20	2647.3	401.4	 16
165	 20	1334.0	222.7	 16
166	 20	2462.3	322.9	 16
167	 20	944.0	137.8	 16
168	 20	4422.0	533.7	 16
169	 20	941.5	139.5	 16
170	 20	2371.0	419.6	 16
171	 20	15255.8	2860.4	 16
172	 20	2411.0	645.9	 16
173	 20	8841.8	1150.2	 16
174	 20	2276.8	482.2	 16
175	 20	1119.8	287.5	 16
176	 20	1448.0	202.0	 16
177	 20	973.3	193.0	 16
178	 20	5034.0	601.8	 16
179	 20	5285.8	607.3	 16
180	 20	4584.5	548.6	 16
181	 20	1953.8	216.0	 16
182	 20	1507.5	253.5	 16
183	 20	3842.3	582.9	 16
184	 20	1646.0	241.6	 16
185	 20	1134.3	177.2	 16
186	 20	1650.3	335.0	 16
187	 20	5676.0	613.0	 16
188	 20	1305.8	197.9	 16
189	 20	841.5	231.7	 16
190	 20	928.0	190.9	 16
191	 20	1494.8	323.3	 16
192	 20	2350.8	303.1	 16
193	 20	1828.3	173.7	 16
194	 20	2497.8	227.7	 16
195	 20	5005.3	824.4	 16
196	 20	1102.5	262.1	 16
197	 20	3947.8	486.5	 16
198	 20	9471.0	830.7	 16
199	 20	5314.0	656.7	 16
200	 20	2993.0	444.2	 16
201	 20	11743.8	896.2	 16
202	 20	9018.0	1047.5	 16
203	 20	1770.5	232.0	 16
204	 20	1240.8	219.3	 16
205	 20	2019.8	229.0	 16
206	 20	1221.5	193.0	 16
207	 20	1430.3	391.8	 16
208	 20	3243.0	433.4	 16
209	 20	1176.3	230.9	 16
210	 20	755.5	132.1	 16
211	 20	1488.5	273.4	 16
212	 20	917.3	213.1	 16
213	 20	1231.5	136.2	 16
214	 20	1029.0	157.1	 16
215	 20	1771.0	305.0	 16
216	 20	1085.3	220.8	 16
217	 20	1541.5	306.2	 16
218	 20	1065.5	111.7	 16
219	 20	2032.0	311.5	 16
220	 20	1214.0	474.5	 16
221	 20	2254.0	377.8	 16
222	 20	1345.3	358.1	 16
223	 20	851.5	229.7	 16
224	 20	873.8	185.6	 16
225	 20	782.3	165.3	 16
226	 20	1084.5	280.1	 12
227	 20	5877.0	840.3	 16
228	 20	1207.5	266.3	 16
229	 20	2259.5	563.2	 16
230	 20	1327.8	166.5	 16
231	 20	1505.5	397.1	 16
232	 20	1272.0	294.8	 16
233	 20	936.3	176.8	 16
234	 20	895.5	134.8	 16
235	 20	3112.5	418.1	 16
236	 20	1040.0	208.5	 16
237	 20	1096.3	407.2	 16
238	 20	13909.5	661.9	 16
239	 20	1115.8	237.4	 16
240	 20	1223.5	152.3	 16
241	 20	1587.8	283.4	 16
242	 20	772.8	156.5	 16
243	 20	1691.8	520.6	 16
244	 20	4035.0	301.6	 16
245	 20	1545.3	245.5	 16
246	 20	2493.5	266.6	 16
247	 20	864.8	122.6	 16
248	 20	10219.5	850.4	 16
249	 20	1405.0	285.6	 16
250	 20	1155.8	375.7	 16
251	 20	1334.5	278.4	 16
252	 20	1080.8	210.0	 16
253	 20	928.0	213.9	 16
254	 20	1085.3	134.6	 16
255	 20	897.3	201.0	 16
256	 20	1179.3	179.3	 16
257	 20	1011.5	185.3	 16
258	 20	864.3	186.6	 16
259	 20	1748.8	253.8	 16
260	 20	3886.8	517.8	 16
261	 20	6877.8	458.2	 16
262	 20	3800.0	506.6	 16
263	 20	889.3	193.2	 16
264	 20	1216.5	253.9	 16
265	 20	1841.8	276.5	 16
266	 20	2380.0	489.2	 16
267	 20	1826.0	377.9	 16
268	 20	2142.8	370.0	 16
269	 20	1133.8	138.8	 16
270	 20	3457.5	414.8	 16
271	 20	2685.5	354.5	 16
272	 20	6041.8	809.5	 16
273	 20	1048.0	132.9	 16
274	 20	2065.0	224.9	 16
275	 20	3009.8	308.1	 16
276	 20	3002.5	457.5	 16
277	 20	756.3	109.7	 16
278	 20	921.3	196.5	 16
279	 20	1963.8	273.4	 16
280	 20	1885.8	317.1	 16
281	 20	1163.0	215.8	 16
282	 20	787.3	166.8	 16
283	 20	1227.8	243.2	 16
284	 20	1029.8	233.6	 16
285	 20	1008.0	187.3	 16
286	 20	905.5	163.3	 16
287	 20	2810.8	587.9	 16
288	 20	1356.8	152.3	 16
289	 20	1942.5	463.3	 16
290	 20	3763.0	750.0	 16
291	 20	1753.0	312.2	 16
292	 20	994.5	184.6	 16
293	 20	1469.3	128.9	 16
294	 20	2435.3	537.7	 16
295	 20	1152.3	166.3	 16
296	 20	1272.8	213.2	 16
297	 20	868.3	222.0	 16
298	 20	1174.5	211.4	 16
299	 20	1295.0	239.4	 16
300	 20	1192.8	280.6	 16
301	 20	1191.8	238.1	 16
302	 20	2015.0	409.0	 16
303	 20	4484.8	517.6	 16
304	 20	2959.8	320.1	 16
305	 20	2260.3	345.0	 12
306	 20	2503.8	280.9	 16
307	 20	1012.3	169.7	 16
308	 20	1323.8	336.7	 16
309	 20	1141.5	185.9	 16
310	 20	1286.0	264.1	 16
311	 20	763.0	152.9	 16
312	 20	2284.3	323.3	 16
313	 20	667.5	85.1	 16
314	 20	1698.8	363.7	 16
315	 20	1346.8	232.7	 16
316	 20	1051.0	146.9	 16
317	 20	2616.3	378.7	 16
318	 20	2112.8	240.0	 16
319	 20	1231.0	120.2	 16
320	 20	3376.5	346.6	 16
321	 20	10356.0	673.8	 16
322	 20	4405.5	399.8	 16
323	 20	2933.3	367.6	 16
324	 20	2396.5	329.1	 16
325	 20	1011.8	275.3	 16
326	 20	3035.0	277.3	 16
327	 20	1688.3	205.1	 16
328	 20	977.8	135.1	 16
329	 20	841.0	180.1	 16
330	 20	1095.5	212.1	 16
331	 20	1518.5	207.1	 16
332	 20	1199.0	219.5	 16
333	 20	1097.3	148.4	 16
334	 20	4822.8	600.0	 16
335	 20	28385.8	2731.3	 16
336	 20	1056.5	204.4	 16
337	 20	843.8	98.0	 16
338	 20	3819.8	578.1	 16
339	 20	2344.3	325.9	 16
340	 20	2424.5	389.4	 16
341	 20	911.0	178.2	 16
342	 20	890.0	267.8	 16
343	 20	1451.3	181.9	 16
344	 20	1795.5	417.3	 16
345	 20	1789.8	213.7	 16
346	 20	1450.0	229.0	 16
347	 20	1204.8	180.3	 16
348	 20	5535.8	639.9	 16
349	 20	1302.8	168.9	 16
350	 20	1367.8	242.7	 16
351	 20	2788.0	467.1	 16
352	 20	1174.0	232.3	 16
353	 20	2461.3	344.7	 16
354	 20	1144.8	216.4	 16
355	 20	2334.3	289.0	 16
356	 20	3088.5	550.2	 16
357	 20	3986.3	769.8	 16
358	 20	22322.5	3652.5	 16
359	 20	8488.3	592.8	 16
360	 20	1425.5	459.5	 16
361	 20	1634.0	243.2	 16
362	 20	1306.3	320.5	 16
363	 20	1162.0	210.0	 16
364	 20	1979.8	380.3	 16
365	 20	3359.5	381.2	 16
366	 20	22772.5	2379.6	 16
367	 20	3322.8	366.3	 16
368	 20	924.0	189.8	 16
369	 20	8511.0	561.4	 16
370	 20	1336.8	251.9	 16
371	 20	2655.3	425.5	 16
372	 20	1316.8	301.9	 16
373	 20	2543.3	398.1	 16
374	 20	1044.5	269.0	 16
375	 20	1602.8	229.4	 16
376	 20	1876.5	236.0	 16
377	 20	3052.5	646.3	 16
378	 20	1179.8	206.2	 16
379	 20	1326.3	269.2	 16
380	 20	5841.3	1409.7	 16
381	 20	2347.0	541.9	 16
382	 20	975.3	181.5	 16
383	 20	3578.5	869.5	 16
384	 20	1016.3	184.9	 16
385	 20	2096.3	376.3	 12
386	 20	1536.8	302.2	 16
387	 20	3848.3	527.1	 16
388	 20	1671.5	287.4	 16
389	 20	889.8	200.3	 16
390	 20	909.3	165.4	 16
391	 20	4455.8	968.4	 16
392	 20	4326.5	502.6	 16
393	 20	1350.0	282.6	 16
394	 20	1814.0	301.4	 16
395	 20	8858.3	1185.1	 16
396	 20	1810.3	289.8	 16
397	 20	875.0	268.0	 16
398	 20	1118.5	146.3	 16
399	 20	9722.0	1099.7	 16
400	 20	3634.3	470.3	 16
401	 20	1331.8	290.2	 16
402	 20	1285.8	261.7	 16
403	 20	2100.0	352.0	 16
404	 20	1142.5	194.4	 16
405	 20	1214.0	191.2	 16
406	 20	831.3	140.7	 16
407	 20	1923.8	331.2	 16
408	 20	4789.0	681.4	 16
409	 20	22359.3	3807.0	 16
410	 20	1402.0	290.1	 16
411	 20	3841.3	629.1	 16
412	 20	12498.3	669.8	 16
413	 20	3091.0	485.3	 16
414	 20	6529.5	990.1	 16
415	 20	1774.8	222.6	 16
416	 20	3632.8	452.8	 16
417	 20	2415.5	303.6	 16
418	 20	2475.3	364.2	 16
419	 20	1083.3	171.2	 16
420	 20	13142.3	906.9	 16
421	 20	1029.0	162.7	 16
422	 20	1425.0	220.6	 16
423	 20	5200.8	408.4	 16
424	 20	8209.3	783.2	 16
425	 20	2334.0	395.3	 16
426	 20	1426.5	219.3	 16
427	 20	3037.0	317.4	 16
428	 20	5185.8	743.0	 16
429	 20	3785.5	396.8	 16
430	 20	1378.0	258.2	 16
431	 20	4281.8	686.8	 16
432	 20	4845.0	656.7	 16
433	 20	3014.8	527.4	 16
434	 20	1745.8	279.0	 16
435	 20	1126.0	159.0	 16
436	 20	2388.5	373.7	 16
437	 20	1610.5	441.5	 16
438	 20	962.5	110.0	 16
439	 20	967.5	196.5	 16
440	 20	1256.0	231.6	 16
441	 20	2968.8	378.7	 16
442	 20	3858.0	342.2	 16
443	 20	1565.5	230.2	 16
444	 20	6599.3	748.2	 16
445	 20	4441.5	653.0	 16
446	 20	4446.8	537.4	 16
447	 20	1581.8	278.5	 16
448	 20	1982.0	231.6	 16
449	 20	3025.8	382.4	 16
450	 20	2453.3	409.8	 16
451	 20	1799.5	211.4	 16
452	 20	1740.0	306.9	 16
453	 20	1182.8	277.9	 16
454	 20	1057.3	132.7	 16
455	 20	1325.3	205.0	 16
456	 20	1863.5	230.9	 16
457	 20	1656.8	324.3	 16
458	 20	1173.8	280.0	 16
459	 20	1748.8	349.2	 16
460	 20	1231.8	184.0	 16
461	 20	874.0	101.3	 16
462	 20	1420.3	221.3	 16
463	 20	3504.0	445.4	 16
464	 20	971.5	166.5	 12
465	 20	776.0	160.3	 16
466	 20	976.0	177.4	 16
467	 20	997.0	218.0	 16
468	 20	4512.8	628.4	 16
469	 20	2067.3	372.6	 16
470	 20	4615.8	601.7	 16
471	 20	11041.3	922.0	 16
472	 20	1566.5	302.1	 16
473	 20	2370.8	202.9	 16
474	 20	1088.0	201.8	 16
475	 20	2720.3	437.7	 16
476	 20	6717.5	861.9	 16
477	 20	1363.0	259.9	 16
478	 20	1773.8	302.6	 16
479	 20	1100.5	190.3	 16
480	 20	6024.3	615.4	 16
481	 20	1536.0	335.7	 16
482	 20	1371.5	211.7	 16
483	 20	841.8	157.4	 16
484	 20	1442.5	272.3	 16
485	 20	20504.5	1491.9	 16
486	 20	13406.8	1039.2	 16
487	 20	16371.8	1383.9	 16
488	 20	23459.0	1394.6	 16
489	 20	8896.0	763.7	 16
490	 20	1627.5	208.9	 16
491	 20	8489.0	420.2	 16
492	 20	1562.0	215.4	 16
493	 20	5016.5	578.7	 16
494	 20	4797.0	344.6	 16
495	 20	1556.5	243.6	 16
496	 20	4715.5	851.7	 16
497	 20	1310.5	197.1	 16
498	 20	3439.0	303.6	 16
499	 20	1180.3	230.3	 16
500	 20	983.3	193.8	 16
501	 20	1333.3	188.1	 16
502	 20	1333.0	282.8	 16
503	 20	2051.3	191.7	 16
504	 20	4156.0	297.8	 16
505	 20	1897.5	253.1	 16
506	 20	1647.8	308.1	 16
507	 20	6254.8	1120.6	 16
508	 20	2009.3	152.0	 16
509	 20	5856.0	820.9	 16
510	 20	1687.0	299.2	 16
511	 20	6145.5	917.6	 16
512	 20	1187.5	323.5	 16
513	 20	1271.0	251.2	 16
514	 20	1218.3	280.7	 16
515	 20	1480.3	231.2	 16
516	 20	2282.0	351.4	 16
517	 20	1318.5	257.4	 16
518	 20	891.8	129.4	 16
519	 20	984.8	238.0	 16
520	 20	958.5	165.0	 16
521	 20	893.8	201.1	 16
522	 20	1079.8	246.5	 16
523	 20	3797.3	721.1	 16
524	 20	1267.0	211.5	 16
525	 20	1525.5	178.5	 16
526	 20	1534.0	307.9	 16
527	 20	2170.8	200.3	 16
528	 20	4564.3	645.7	 16
529	 20	13020.8	1354.7	 16
530	 20	3674.5	526.4	 16
531	 20	7511.3	971.0	 16
532	 20	2347.0	393.7	 16
533	 20	1329.3	283.4	 16
534	 20	2847.5	333.2	 16
535	 20	1233.3	261.6	 16
536	 20	1661.3	208.3	 16
537	 20	3713.3	474.9	 16
538	 20	1838.5	294.6	 16
539	 20	1283.8	118.0	 16
540	 20	2624.5	297.7	 16
541	 20	2993.5	459.1	 16
542	 20	2429.3	500.1	 16
543	 20	1392.8	315.1	 12
544	 20	1489.8	269.5	 16
545	 20	1167.0	303.6	 16
546	 20	1505.3	231.4	 16
547	 20	1678.3	305.9	 16
548	 20	1294.5	304.5	 16
549	 20	3898.3	542.8	 16
550	 20	1809.8	206.3	 16
551	 20	1625.3	390.7	 16
552	 20	1129.0	247.3	 16
553	 20	2877.3	378.2	 16
554	 20	1793.0	428.7	 16
555	 20	976.5	327.2	 16
556	 20	1978.3	392.6	 16
557	 20	2836.0	315.2	 16
558	 20	1287.5	361.1	 16
559	 20	6753.3	877.3	 16
560	 20	3293.3	378.1	 16
561	 20	1166.3	234.6	 16
562	 20	2398.5	380.3	 16
563	 20	1857.5	330.9	 16
564	 20	2228.8	368.8	 16
565	 20	910.0	171.0	 16
566	 20	2588.5	383.8	 16
567	 20	1453.3	265.3	 16
568	 20	17474.8	1626.0	 16
569	 20	1691.5	312.3	 16
570	 20	1050.0	238.4	 16
571	 20	4711.0	920.1	 16
572	 20	2406.0	377.5	 16
573	 20	1921.5	224.3	 16
574	 20	3918.3	452.4	 16
575	 20	2102.3	476.7	 16
576	 20	4672.0	521.1	 16
577	 20	2525.8	174.6	 16
578	 20	1928.8	269.8	 16
579	 20	3626.8	462.1	 16
580	 20	15204.0	1168.8	 16
581	 20	24492.5	4504.3	 16
582	 20	2062.8	261.7	 16
583	 20	1394.3	284.3	 16
584	 20	2053.3	403.0	 16
585	 20	1438.3	350.1	 16
586	 20	10770.8	1530.3	 16
587	 20	11096.0	2272.1	 16
588	 20	1360.0	260.7	 16
589	 20	1023.0	282.7	 16
590	 20	11103.3	1382.8	 16
591	 20	2501.3	327.3	 16
592	 20	2999.5	517.9	 16
593	 20	1759.3	167.4	 16
594	 20	1131.3	179.3	 16
595	 20	2467.5	320.2	 16
596	 20	1060.0	257.9	 16
597	 20	4519.0	923.7	 16
598	 20	1246.5	198.6	 16
599	 20	3026.5	571.6	 16
600	 20	10633.3	1059.9	 16
601	 20	4754.5	528.3	 16
602	 20	14186.5	1415.1	 16
603	 20	10082.5	8873.0	 16
604	 20	28638.8	12402.7	 16
605	 20	2468.8	453.2	 16
606	 20	3320.8	346.4	 16
607	 20	28413.0	4124.9	 16
608	 20	12701.8	915.8	 16
609	 20	2309.5	232.0	 16
610	 20	2236.0	369.9	 16
611	 20	1061.3	153.5	 16
612	 20	1007.8	143.2	 16
613	 20	992.0	192.6	 16
614	 20	1507.3	244.4	 16
615	 20	13304.5	2066.3	 16
616	 20	6808.0	762.9	 16
617	 20	3589.5	679.4	 16
618	 20	3151.8	584.7	 16
619	 20	1504.8	255.2	 16
620	 20	1108.5	242.0	 16
621	 20	998.5	200.7	 16
622	 20	1434.0	266.6	 12
623	 20	1450.5	328.6	 16
624	 20	1569.0	288.7	 16
625	 20	2819.0	365.1	 16
626	 20	1613.8	337.8	 16
627	 20	1141.5	212.1	 16
628	 20	856.0	240.0	 16
629	 20	3190.8	618.2	 16
630	 20	1461.3	181.3	 16
631	 20	4659.0	801.4	 16
632	 20	5207.3	953.3	 16
633	 20	2678.0	409.4	 16
634	 20	2890.3	405.0	 16
635	 20	2620.0	198.7	 16
636	 20	7728.5	650.9	 16
637	 20	1400.0	403.9	 16
638	 20	1617.5	224.8	 16
639	 20	3168.5	557.0	 16
640	 20	4116.3	485.8	 16
641	 20	45600.3	1532.2	 16
642	 20	14436.0	1391.0	 16
643	 20	14523.8	1594.1	 16
644	 20	9675.5	746.9	 16
645	 20	3896.3	670.0	 16
646	 20	5378.8	594.1	 16
647	 20	5298.0	540.3	 16
648	 20	11245.0	795.9	 16
649	 20	6784.8	679.0	 16
650	 20	3104.8	286.4	 16
651	 20	7713.8	747.0	 16
652	 20	3843.8	562.9	 16
653	 20	1453.3	179.4	 16
654	 20	1605.0	204.4	 16
655	 20	1676.0	234.1	 16
656	 20	1380.8	343.8	 16
657	 20	1955.3	365.4	 16
658	 20	1557.5	142.1	 16
659	 20	1675.5	248.4	 16
660	 20	1161.0	270.2	 16
661	 20	1927.8	410.1	 16
662	 20	1096.0	209.9	 16
663	 20	909.5	167.7	 16
664	 20	659.5	140.1	 16
665	 20	831.0	120.8	 16
666	 20	5790.3	965.4	 16
667	 20	1711.5	210.6	 16
668	 20	1060.0	193.9	 16
669	 20	1770.8	262.6	 16
670	 20	1539.5	253.3	 16
671	 20	9150.0	1187.7	 16
672	 20	2034.3	255.8	 16
673	 20	965.0	180.8	 16
674	 20	783.5	151.3	 16
675	 20	1153.0	244.4	 16
676	 20	2323.3	386.4	 16
677	 20	1661.3	287.4	 16
678	 20	1439.5	211.6	 16
679	 20	940.5	210.8	 16
680	 20	764.3	108.9	 16
681	 20	1337.3	677.2	 16
682	 20	1110.8	180.6	 16
683	 20	1416.3	251.9	 16
684	 20	1068.5	168.0	 16
685	 20	1296.5	176.6	 16
686	 20	1475.8	263.4	 16
687	 20	940.0	205.0	 16
688	 20	1064.5	208.3	 16
689	 20	3304.8	439.2	 16
690	 20	1756.3	254.9	 16
691	 20	1286.0	232.7	 16
692	 20	8306.0	512.0	 16
693	 20	9494.3	1162.0	 16
694	 20	3541.8	381.2	 16
695	 20	2564.5	251.4	 16
696	 20	2902.8	501.4	 16
697	 20	838.0	198.8	 16
698	 20	986.5	160.3	 16
699	 20	1817.3	212.9	 16
700	 20	2574.8	399.3	 16
701	 20	1558.5	584.7	 12
702	 20	1668.8	274.6	 16
703	 20	3799.8	540.6	 16
704	 20	7737.5	752.1	 16
705	 20	977.5	229.2	 16
706	 20	1221.0	203.3	 16
707	 20	3998.5	315.6	 16
708	 20	13684.0	2700.7	 16
709	 20	2277.5	369.1	 16
710	 20	2259.0	379.3	 16
711	 20	46140.0	0.0	 16
  0	 21	2327.0	336.2	 16
  1	 21	7777.0	855.8	 16
  2	 21	6732.8	1058.8	 16
  3	 21	1712.5	209.8	 16
  4	 21	2544.0	376.3	 16
  5	 21	2137.3	302.2	 16
  6	 21	2285.5	305.7	 16
  7	 21	12304.8	1624.5	 16
  8	 21	7562.0	1031.9	 16
  9	 21	2134.8	303.4	 16
 10	 21	3751.0	383.9	 16
 11	 21	1735.3	293.2	 16
 12	 21	4122.0	396.2	 16
 13	 21	2202.5	279.2	 16
 14	 21	2497.5	318.4	 16
 15	 21	46140.0	676.7	 16
 16	 21	1776.5	242.0	 16
 17	 21	1474.8	276.3	 16
 18	 21	2644.3	275.1	 16
 19	 21	5394.0	630.9	 16
 20	 21	4543.3	823.1	 16
 21	 21	2578.5	348.1	 16
 22	 21	3607.5	216.8	 16
 23	 21	1242.3	190.6	 16
 24	 21	2314.8	307.6	 16
 25	 21	31543.8	2219.9	 16
 26	 21	1056.0	212.5	 16
 27	 21	2336.0	337.9	 16
 28	 21	1922.0	331.2	 16
 29	 21	1892.0	231.6	 16
 30	 21	12600.5	1216.2	 16
 31	 21	15312.5	1080.0	 16
 32	 21	1729.0	350.9	 16
 33	 21	7950.3	894.9	 16
 34	 21	9794.5	831.5	 16
 35	 21	1256.5	271.6	 16
 36	 21	900.5	154.8	 16
 37	 21	872.0	155.3	 16
 38	 21	5358.5	546.3	 16
 39	 21	6072.5	557.9	 16
 40	 21	11050.0	959.7	 16
 41	 21	10127.5	1475.9	 16
 42	 21	1534.5	239.1	 16
 43	 21	1846.8	226.3	 16
 44	 21	1448.0	190.2	 16
 45	 21	1271.8	277.9	 16
 46	 21	2406.5	391.9	 16
 47	 21	3345.3	456.0	 16
 48	 21	4038.5	484.4	 16
 49	 21	1691.0	288.0	 16
 50	 21	1167.8	139.0	 16
 51	 21	6106.0	851.4	 16
 52	 21	6149.8	1021.6	 16
 53	 21	1165.5	252.6	 16
 54	 21	2441.0	433.4	 16
 55	 21	5181.0	1578.3	 16
 56	 21	10788.5	1520.4	 16
 57	 21	9958.5	1512.4	 16
 58	 21	30514.3	5541.5	 16
 59	 21	8314.0	1825.7	 16
 60	 21	1619.3	232.9	 16
 61	 21	3250.0	736.5	 16
 62	 21	3555.5	726.8	 16
 63	 21	8054.5	1718.3	 16
 64	 21	1331.3	243.1	 16
 65	 21	1607.8	247.0	 16
 66	 21	6699.8	876.2	 12
 67	 21	1105.8	198.4	 16
 68	 21	11903.0	1541.7	 16
 69	 21	11837.8	1205.9	 16
 70	 21	46140.0	438.6	 16
 71	 21	1182.0	226.2	 16
 72	 21	2275.0	393.1	 16
 73	 21	46140.0	0.0	 16
 74	 21	15806.3	2390.4	 16
 75	 21	2807.0	280.3	 16
 76	 21	1426.3	221.9	 16
 77	 21	2992.5	490.5	 16
 78	 21	6172.5	1026.8	 16
 79	 21	1685.5	353.5	 16
 80	 21	2710.3	369.9	 16
 81	 21	2018.0	346.2	 16
 82	 21	3703.8	381.5	 16
 83	 21	9829.3	1285.6	 16
 84	 21	4415.8	544.9	 16
 85	 21	2393.5	382.5	 16
 86	 21	3791.3	586.1	 16
 87	 21	4775.0	788.1	 16
 88	 21	11020.0	2474.2	 16
 89	 21	4606.3	802.5	 16
 90	 21	4719.8	1033.7	 16
 91	 21	4371.3	630.1	 16
 92	 21	6095.3	597.7	 16
 93	 21	8054.3	905.0	 16
 94	 21	4460.3	525.8	 16
 95	 21	4316.0	262.4	 16
 96	 21	1880.5	256.5	 16
 97	 21	2109.0	277.4	 16
 98	 21	1222.8	132.0	 16
 99	 21	772.3	136.8	 16
100	 21	1468.3	244.4	 16
101	 21	9044.0	870.2	 16
102	 21	1292.8	214.7	 16
103	 21	635.3	92.0	 16
104	 21	2020.5	272.6	 16
105	 21	1618.3	241.5	 16
106	 21	2509.8	381.1	 16
107	 21	4584.8	712.6	 16
108	 21	997.0	157.7	 16
109	 21	4647.8	652.9	 16
110	 21	2042.5	395.3	 16
111	 21	1692.8	165.9	 16
112	 21	45498.0	7007.4	 16
113	 21	1682.8	487.6	 16
114	 21	1054.8	179.5	 16
115	 21	1048.5	224.6	 16
116	 21	3238.0	668.6	 16
117	 21	2806.8	659.5	 16
118	 21	1263.5	232.7	 16
119	 21	1016.8	180.1	 16
120	 21	2533.8	451.3	 16
121	 21	2373.3	435.0	 16
122	 21	43992.0	11171.4	 16
123	 21	2513.5	438.1	 16
124	 21	6571.8	1480.4	 16
125	 21	4330.5	958.0	 16
126	 21	5210.8	1015.8	 16
127	 21	1519.0	203.9	 16
128	 21	1441.8	234.6	 16
129	 21	4532.5	781.4	 16
130	 21	2687.0	577.0	 16
131	 21	1575.5	268.7	 16
132	 21	4260.8	342.6	 16
133	 21	12037.0	1197.5	 16
134	 21	3027.3	360.6	 16
135	 21	13636.5	2525.4	 16
136	 21	8825.5	1062.5	 16
137	 21	7224.0	537.2	 16
138	 21	3072.3	425.1	 16
139	 21	9349.3	1771.2	 16
140	 21	2822.8	454.7	 16
141	 21	1962.0	303.6	 16
142	 21	4837.3	799.7	 16
143	 21	1450.8	287.9	 16
144	 21	4861.8	544.7	 16
145	 21	2526.8	335.1	 12
146	 21	1247.8	231.2	 16
147	 21	2393.5	302.5	 16
148	 21	2327.8	345.2	 16
149	 21	6072.0	685.5	 16
150	 21	3326.5	362.4	 16
151	 21	3906.3	450.5	 16
152	 21	15074.0	1646.8	 16
153	 21	3712.5	536.1	 16
154	 21	1843.0	251.7	 16
155	 21	3260.0	669.6	 16
156	 21	3872.8	435.1	 16
157	 21	14778.5	1043.8	 16
158	 21	2924.5	463.3	 16
159	 21	1475.3	235.3	 16
160	 21	11252.0	1921.2	 16
161	 21	5965.5	979.6	 16
162	 21	4533.8	530.5	 16
163	 21	1837.3	369.5	 16
164	 21	5588.8	1250.7	 16
165	 21	961.5	150.2	 16
166	 21	28528.0	7070.2	 16
167	 21	6824.3	1462.3	 16
168	 21	5515.8	1033.6	 16
169	 21	12018.5	2066.4	 16
170	 21	2502.8	365.4	 16
171	 21	7798.0	789.0	 16
172	 21	4249.5	659.1	 16
173	 21	3295.0	449.3	 16
174	 21	2713.5	320.9	 16
175	 21	1876.3	266.4	 16
176	 21	2874.3	517.1	 16
177	 21	1913.3	248.4	 16
178	 21	1933.8	291.9	 16
179	 21	17292.3	2728.7	 16
180	 21	3491.8	613.2	 16
181	 21	1240.5	255.1	 16
182	 21	4365.0	607.5	 16
183	 21	931.0	148.7	 16
184	 21	1140.8	163.7	 16
185	 21	2404.0	377.7	 16
186	 21	919.0	176.6	 16
187	 21	1532.3	367.6	 16
188	 21	1006.5	231.8	 16
189	 21	7282.5	998.5	 16
190	 21	1595.0	299.1	 16
191	 21	16375.0	1264.7	 16
192	 21	3801.0	454.5	 16
193	 21	2883.3	499.9	 16
194	 21	3070.0	483.5	 16
195	 21	954.0	174.8	 16
196	 21	6696.5	1245.1	 16
197	 21	1354.3	257.4	 16
198	 21	1720.8	215.0	 16
199	 21	15639.8	1207.4	 16
200	 21	3865.5	795.8	 16
201	 21	3111.3	646.6	 16
202	 21	965.0	159.4	 16
203	 21	4034.3	500.4	 16
204	 21	846.8	228.2	 16
205	 21	2181.5	317.3	 16
206	 21	2457.0	389.9	 16
207	 21	1353.3	171.4	 16
208	 21	3958.5	633.4	 16
209	 21	1623.8	270.2	 16
210	 21	3330.8	408.0	 16
211	 21	920.5	207.0	 16
212	 21	1109.3	227.5	 16
213	 21	1420.8	259.0	 16
214	 21	1068.5	210.2	 16
215	 21	7737.5	1591.3	 16
216	 21	3176.5	305.9	 16
217	 21	1574.3	247.0	 16
218	 21	6360.8	1345.8	 16
219	 21	5541.5	1015.6	 16
220	 21	5163.5	943.2	 16
221	 21	3201.8	516.9	 16
222	 21	1108.3	164.6	 16
223	 21	918.0	248.3	 16
224	 21	3203.8	327.9	 12
225	 21	1194.5	208.1	 16
226	 21	736.8	172.9	 16
227	 21	2725.3	404.6	 16
228	 21	2505.0	281.2	 16
229	 21	10501.5	1178.9	 16
230	 21	15894.3	2050.3	 16
231	 21	9025.0	1270.5	 16
232	 21	7618.5	1000.7	 16
233	 21	1311.8	262.9	 16
234	 21	2335.0	302.3	 16
235	 21	3578.5	434.4	 16
236	 21	902.0	219.9	 16
237	 21	1183.8	210.7	 16
238	 21	1138.0	166.9	 16
239	 21	2278.0	482.4	 16
240	 21	1221.0	223.3	 16
241	 21	3283.5	655.0	 16
242	 21	1228.0	203.7	 16
243	 21	7066.5	997.4	 16
244	 21	3139.3	515.7	 16
245	 21	2673.8	281.9	 16
246	 21	6128.0	738.2	 16
247	 21	3665.5	268.6	 16
248	 21	3162.0	390.1	 16
249	 21	5249.8	438.4	 16
250	 21	2170.8	271.8	 16
251	 21	905.0	180.3	 16
252	 21	898.3	205.4	 16
253	 21	781.0	203.3	 16
254	 21	960.0	189.0	 16
255	 21	2698.5	355.8	 16
256	 21	1707.0	250.2	 16
257	 21	1984.0	266.8	 16
258	 21	4163.0	408.9	 16
259	 21	1758.5	254.6	 16
260	 21	1068.0	245.4	 16
261	 21	2505.0	328.6	 16
262	 21	11463.5	1128.5	 16
263	 21	46140.0	1891.7	 16
264	 21	909.8	272.7	 16
265	 21	1513.5	281.9	 16
266	 21	3233.8	364.4	 16
267	 21	1911.5	296.6	 16
268	 21	1625.0	209.6	 16
269	 21	4276.5	333.0	 16
270	 21	6772.0	1255.6	 16
271	 21	936.0	277.2	 16
272	 21	960.0	145.8	 16
273	 21	953.8	138.5	 16
274	 21	3417.3	437.8	 16
275	 21	12373.5	2679.5	 16
276	 21	4842.3	744.4	 16
277	 21	1364.3	300.7	 16
278	 21	3912.0	738.9	 16
279	 21	4320.0	1024.1	 16
280	 21	1296.8	237.0	 16
281	 21	3685.3	738.7	 16
282	 21	909.3	156.5	 16
283	 21	2206.3	377.2	 16
284	 21	663.8	201.4	 16
285	 21	791.3	151.3	 16
286	 21	910.3	177.8	 16
287	 21	2892.8	548.6	 16
288	 21	5838.5	816.8	 16
289	 21	3210.5	375.8	 16
290	 21	2528.5	506.4	 16
291	 21	2618.0	542.0	 16
292	 21	1384.3	302.1	 16
293	 21	12486.0	2217.4	 16
294	 21	8147.3	1281.5	 16
295	 21	1766.8	334.3	 16
296	 21	1680.0	245.3	 16
297	 21	908.3	137.2	 16
298	 21	981.5	196.8	 16
299	 21	3327.0	369.7	 16
300	 21	1800.0	193.3	 16
301	 21	3660.8	769.4	 16
302	 21	8913.0	930.2	 16
303	 21	15777.3	1559.8	 12
304	 21	13030.3	1501.8	 16
305	 21	45721.3	3970.6	 16
306	 21	5685.3	718.5	 16
307	 21	4022.5	566.3	 16
308	 21	876.3	168.3	 16
309	 21	2721.0	305.1	 16
310	 21	2707.3	413.0	 16
311	 21	2620.5	378.3	 16
312	 21	1374.5	181.9	 16
313	 21	17695.5	2974.6	 16
314	 21	1231.0	212.2	 16
315	 21	977.8	207.0	 16
316	 21	2491.3	406.3	 16
317	 21	6105.8	946.2	 16
318	 21	2669.0	328.7	 16
319	 21	1776.0	197.6	 16
320	 21	4591.5	805.9	 16
321	 21	15628.0	1690.8	 16
322	 21	41215.0	4246.7	 16
323	 21	3612.8	384.3	 16
324	 21	1467.5	248.4	 16
325	 21	2511.8	483.8	 16
326	 21	3447.3	628.1	 16
327	 21	9145.8	1085.2	 16
328	 21	1220.0	152.3	 16
329	 21	2486.5	394.3	 16
330	 21	903.5	180.8	 16
331	 21	4680.3	422.9	 16
332	 21	6325.8	580.4	 16
333	 21	3855.8	443.6	 16
334	 21	3481.8	346.6	 16
335	 21	5345.3	383.8	 16
336	 21	1356.0	280.4	 16
337	 21	2794.3	284.7	 16
338	 21	12624.0	1569.8	 16
339	 21	1713.3	278.1	 16
340	 21	6949.8	938.3	 16
341	 21	18706.5	2647.2	 16
342	 21	1525.0	312.2	 16
343	 21	1795.3	251.1	 16
344	 21	5307.8	1078.5	 16
345	 21	1634.5	267.3	 16
346	 21	7187.8	4794.4	 16
347	 21	2714.5	313.3	 16
348	 21	46140.0	1097.4	 16
349	 21	46140.0	3479.0	 16
350	 21	4588.8	971.4	 16
351	 21	2737.0	543.1	 16
352	 21	5110.3	1261.6	 16
353	 21	3608.0	386.8	 16
354	 21	2077.3	519.8	 16
355	 21	46140.0	548.5	 16
356	 21	4820.3	551.7	 16
357	 21	21042.0	1386.2	 16
358	 21	5430.8	456.5	 16
359	 21	6983.0	681.2	 16
360	 21	9359.5	549.8	 16
361	 21	21732.8	2680.6	 16
362	 21	1661.0	261.9	 16
363	 21	2089.0	344.8	 16
364	 21	1242.5	188.2	 16
365	 21	4884.0	526.3	 16
366	 21	2307.5	281.0	 16
367	 21	15634.3	2748.8	 16
368	 21	4003.5	394.3	 16
369	 21	12429.0	2407.7	 16
370	 21	5174.5	468.8	 16
371	 21	5789.8	639.3	 16
372	 21	5004.3	832.6	 16
373	 21	1379.0	328.8	 16
374	 21	3873.5	679.7	 16
375	 21	16525.3	4141.1	 16
376	 21	2273.8	226.0	 16
377	 21	3510.0	451.9	 16
378	 21	2120.5	393.5	 16
379	 21	1174.3	167.0	 16
380	 21	1352.3	296.3	 16
381	 21	953.8	188.6	 16
382	 21	1040.3	201.2	 12
383	 21	2391.5	246.6	 16
384	 21	1016.5	253.3	 16
385	 21	2388.0	326.2	 16
386	 21	1307.5	262.3	 16
387	 21	2526.5	301.0	 16
388	 21	2209.5	391.3	 16
389	 21	3373.8	572.1	 16
390	 21	1214.0	220.3	 16
391	 21	871.3	173.5	 16
392	 21	34447.5	6036.4	 16
393	 21	33576.5	3179.9	 16
394	 21	966.0	179.3	 16
395	 21	2013.5	434.5	 16
396	 21	8488.3	1038.3	 16
397	 21	46140.0	0.0	 16
398	 21	5370.8	529.8	 16
399	 21	3638.5	477.8	 16
400	 21	3989.0	505.1	 16
401	 21	2035.3	318.8	 16
402	 21	2739.8	552.4	 16
403	 21	3756.8	455.4	 16
404	 21	2327.8	306.5	 16
405	 21	1318.5	344.1	 16
406	 21	7367.5	562.8	 16
407	 21	9454.5	1185.5	 16
408	 21	3288.8	500.4	 16
409	 21	964.5	183.0	 16
410	 21	1337.3	276.6	 16
411	 21	1957.5	226.4	 16
412	 21	3082.8	472.3	 16
413	 21	2321.0	314.6	 16
414	 21	27520.8	4047.3	 16
415	 21	2411.8	246.8	 16
416	 21	2874.3	310.4	 16
417	 21	2346.0	248.5	 16
418	 21	5026.8	414.8	 16
419	 21	4991.5	517.4	 16
420	 21	1191.8	158.0	 16
421	 21	3237.3	554.6	 16
422	 21	8484.3	773.2	 16
423	 21	2885.3	441.8	 16
424	 21	38732.8	2283.2	 16
425	 21	4639.5	657.0	 16
426	 21	3598.5	472.1	 16
427	 21	3585.3	416.7	 16
428	 21	3788.3	507.5	 16
429	 21	2865.5	261.1	 16
430	 21	10310.3	1183.8	 16
431	 21	2627.0	323.3	 16
432	 21	5904.0	810.3	 16
433	 21	8137.8	784.9	 16
434	 21	8000.5	603.1	 16
435	 21	7640.3	459.0	 16
436	 21	2237.3	381.5	 16
437	 21	2756.5	313.9	 16
438	 21	15197.5	1924.6	 16
439	 21	1994.0	249.4	 16
440	 21	4514.5	550.4	 16
441	 21	4658.8	629.7	 16
442	 21	2418.3	512.4	 16
443	 21	1384.8	193.2	 16
444	 21	2585.3	351.9	 16
445	 21	1076.5	331.1	 16
446	 21	3063.5	555.8	 16
447	 21	3086.0	366.5	 16
448	 21	8820.0	915.2	 16
449	 21	46140.0	0.0	 16
450	 21	7301.8	481.1	 16
451	 21	3742.0	594.8	 16
452	 21	1924.3	184.2	 16
453	 21	1310.0	275.9	 16
454	 21	2258.3	259.3	 16
455	 21	2128.3	446.0	 16
456	 21	6077.5	516.9	 16
457	 21	4238.0	510.8	 16
458	 21	5280.0	404.4	 16
459	 21	2725.3	522.5	 16
460	 21	18363.8	2144.6	 16
461	 21	7531.8	1140.6	 12
462	 21	7230.5	1131.8	 16
463	 21	10797.5	2004.3	 16
464	 21	1139.5	241.5	 16
465	 21	6778.3	1059.4	 16
466	 21	1041.5	170.0	 16
467	 21	1059.0	134.1	 16
468	 21	3358.3	358.7	 16
469	 21	3047.8	457.3	 16
470	 21	2753.0	528.0	 16
471	 21	1167.3	167.2	 16
472	 21	46140.0	4363.0	 16
473	 21	6781.3	942.5	 16
474	 21	1312.3	280.4	 16
475	 21	1327.3	262.8	 16
476	 21	17916.3	2068.3	 16
477	 21	27500.5	1751.7	 16
478	 21	43672.8	3566.7	 16
479	 21	3769.0	398.1	 16
480	 21	1561.0	202.4	 16
481	 21	1105.5	169.1	 16
482	 21	2832.3	295.0	 16
483	 21	1351.8	184.7	 16
484	 21	1069.3	208.1	 16
485	 21	1338.3	150.4	 16
486	 21	3224.3	494.6	 16
487	 21	10129.8	1122.1	 16
488	 21	2593.3	404.6	 16
489	 21	2897.0	271.2	 16
490	 21	19395.0	1339.1	 16
491	 21	3874.3	415.3	 16
492	 21	8979.5	579.8	 16
493	 21	2571.8	321.0	 16
494	 21	3333.0	338.1	 16
495	 21	1954.3	251.6	 16
496	 21	3045.8	477.9	 16
497	 21	1056.5	154.3	 16
498	 21	2791.3	279.1	 16
499	 21	3369.0	393.5	 16
500	 21	2801.8	282.0	 16
501	 21	4781.0	549.1	 16
502	 21	3662.3	442.8	 16
503	 21	2372.3	354.9	 16
504	 21	2156.8	350.3	 16
505	 21	25957.3	3821.7	 16
506	 21	1247.5	207.1	 16
507	 21	14083.5	1110.0	 16
508	 21	8157.5	870.9	 16
509	 21	1963.3	273.3	 16
510	 21	1910.5	309.8	 16
511	 21	26769.8	2003.8	 16
512	 21	2418.8	334.9	 16
513	 21	1800.3	284.8	 16
514	 21	1659.8	230.6	 16
515	 21	2278.5	248.3	 16
516	 21	16541.5	2649.8	 16
517	 21	1036.3	170.2	 16
518	 21	4173.8	718.2	 16
519	 21	1130.8	187.3	 16
520	 21	4733.0	640.7	 16
521	 21	10783.3	951.8	 16
522	 21	11100.0	1017.8	 16
523	 21	2961.5	336.5	 16
524	 21	907.0	172.0	 16
525	 21	1450.5	240.7	 16
526	 21	991.5	108.6	 16
527	 21	9004.0	1089.8	 16
528	 21	8728.5	809.8	 16
529	 21	6556.8	760.0	 16
530	 21	8547.5	1104.2	 16
531	 21	1823.5	451.6	 16
532	 21	28672.0	5319.6	 16
533	 21	1409.8	317.6	 16
534	 21	2174.8	405.9	 16
535	 21	4220.3	592.8	 16
536	 21	2106.5	337.3	 16
537	 21	4097.8	667.9	 16
538	 21	1235.3	192.7	 16
539	 21	16491.3	3717.9	 16
540	 21	1095.5	169.1	 12
541	 21	2167.0	352.5	 16
542	 21	1507.0	247.3	 16
543	 21	4178.0	639.0	 16
544	 21	4006.8	3906.0	 16
545	 21	19126.5	2307.4	 16
546	 21	18617.5	1098.6	 16
547	 21	1671.3	281.9	 16
548	 21	4335.3	596.8	 16
549	 21	46140.0	2386.9	 16
550	 21	5839.5	537.3	 16
551	 21	13955.8	1740.3	 16
552	 21	4131.3	431.1	 16
553	 21	1458.8	189.0	 16
554	 21	1338.5	169.3	 16
555	 21	946.5	211.8	 16
556	 21	1075.8	196.1	 16
557	 21	971.5	163.1	 16
558	 21	1179.5	235.6	 16
559	 21	1488.8	252.1	 16
560	 21	2194.3	264.6	 16
561	 21	1230.3	234.2	 16
562	 21	8544.8	869.5	 16
563	 21	6770.5	622.6	 16
564	 21	7165.0	560.4	 16
565	 21	1179.0	223.1	 16
566	 21	9529.0	1145.5	 16
567	 21	1010.8	162.6	 16
568	 21	9436.0	778.7	 16
569	 21	3247.5	480.4	 16
570	 21	893.8	178.3	 16
571	 21	2146.5	345.5	 16
572	 21	2179.3	339.0	 16
573	 21	2250.0	438.8	 16
574	 21	4158.5	567.0	 16
575	 21	3384.3	502.8	 16
576	 21	3471.0	404.9	 16
577	 21	6943.0	971.3	 16
578	 21	3115.5	352.1	 16
579	 21	4412.3	598.6	 16
580	 21	3954.3	454.2	 16
581	 21	1399.3	166.5	 16
582	 21	1484.5	236.9	 16
583	 21	22479.0	2302.0	 16
584	 21	13138.5	1819.1	 16
585	 21	3325.8	388.0	 16
586	 21	3322.5	312.0	 16
587	 21	1450.5	156.6	 16
588	 21	1506.5	255.2	 16
589	 21	2771.3	336.0	 16
590	 21	4876.0	491.3	 16
591	 21	18135.5	1751.2	 16
592	 21	8202.3	856.0	 16
593	 21	4020.3	593.6	 16
594	 21	1942.3	372.4	 16
595	 21	2697.5	267.3	 16
596	 21	2761.3	413.1	 16
597	 21	1515.3	335.6	 16
598	 21	2004.8	336.8	 16
599	 21	3648.3	481.6	 16
600	 21	1619.8	209.0	 16
601	 21	1489.0	239.1	 16
602	 21	3713.8	459.2	 16
603	 21	3810.3	501.5	 16
604	 21	2410.8	368.8	 16
605	 21	2606.8	264.6	 16
606	 21	2673.0	392.0	 16
607	 21	2679.5	386.7	 16
608	 21	3269.5	405.2	 16
609	 21	6986.0	976.3	 16
610	 21	5141.8	709.8	 16
611	 21	4449.8	795.2	 16
612	 21	6067.5	762.3	 16
613	 21	10677.8	1442.0	 16
614	 21	4450.0	403.8	 16
615	 21	4506.3	637.7	 16
616	 21	6176.3	835.6	 16
617	 21	2853.3	502.8	 16
618	 21	1185.5	180.7	 16
619	 21	11645.3	1707.8	 12
620	 21	1784.0	220.5	 16
621	 21	34105.3	4664.5	 16
622	 21	1711.5	306.5	 16
623	 21	4822.8	809.9	 16
624	 21	3059.5	586.1	 16
625	 21	1843.8	220.9	 16
626	 21	5285.3	597.7	 16
627	 21	1481.8	329.8	 16
628	 21	1331.0	299.1	 16
629	 21	2784.0	625.7	 16
630	 21	2511.3	364.1	 16
631	 21	2601.8	363.1	 16
632	 21	6045.8	621.4	 16
633	 21	2371.3	396.3	 16
634	 21	980.8	145.0	 16
635	 21	9356.5	1639.2	 16
636	 21	4601.5	630.8	 16
637	 21	2435.0	253.2	 16
638	 21	10746.8	1486.9	 16
639	 21	1178.0	233.5	 16
640	 21	936.3	256.3	 16
641	 21	7869.3	1023.7	 16
642	 21	2439.5	346.4	 16
643	 21	1259.5	202.2	 16
644	 21	1055.8	206.8	 16
645	 21	1059.5	165.9	 16
646	 21	3004.5	354.9	 16
647	 21	2396.5	229.4	 16
648	 21	4194.0	363.7	 16
649	 21	4272.0	487.8	 16
650	 21	2306.5	351.3	 16
651	 21	4838.8	515.7	 16
652	 21	5826.3	572.0	 16
653	 21	3479.5	378.5	 16
654	 21	1566.8	328.4	 16
655	 21	2553.0	296.5	 16
656	 21	13994.8	1691.1	 16
657	 21	27636.5	3899.5	 16
658	 21	3473.0	258.3	 16
659	 21	1560.8	324.8	 16
660	 21	6664.8	592.2	 16
661	 21	1388.0	161.7	 16
662	 21	12332.0	1148.1	 16
663	 21	3601.8	577.7	 16
664	 21	4841.5	609.7	 16
665	 21	989.3	183.5	 16
666	 21	2842.5	418.6	 16
667	 21	863.5	137.8	 16
668	 21	1322.3	260.5	 16
669	 21	1028.0	212.0	 16
670	 21	1117.3	179.5	 16
671	 21	1762.0	354.0	 16
672	 21	2458.5	286.8	 16
673	 21	8597.3	1018.4	 16
674	 21	3540.0	515.9	 16
675	 21	2000.0	189.4	 16
676	 21	2029.8	359.8	 16
677	 21	2775.3	297.3	 16
678	 21	1397.0	231.1	 16
679	 21	4935.8	1091.8	 16
680	 21	692.5	102.5	 16
681	 21	11993.3	2130.9	 16
682	 21	2936.3	456.2	 16
683	 21	787.0	214.3	 16
684	 21	796.5	151.8	 16
685	 21	723.8	169.2	 16
686	 21	1527.8	361.3	 16
687	 21	4396.5	895.5	 16
688	 21	1463.0	187.6	 16
689	 21	6324.8	792.0	 16
690	 21	16700.5	2628.3	 16
691	 21	3706.5	396.7	 16
692	 21	1487.0	177.7	 16
693	 21	6232.0	520.1	 16
694	 21	5891.8	741.7	 16
695	 21	2941.3	457.4	 16
696	 21	10496.0	1990.3	 16
697	 21	3731.0	624.1	 16
698	 21	12514.3	2656.5	 16
699	 21	3670.8	640.0	 12
700	 21	18950.0	1593.7	 16
701	 21	3300.8	315.4	 16
702	 21	2001.5	222.5	 16
703	 21	2244.8	244.0	 16
704	 21	2250.3	236.6	 16
705	 21	2438.5	430.9	 16
706	 21	5177.5	431.2	 16
707	 21	5418.0	673.6	 16
708	 21	2282.3	332.0	 16
709	 21	4794.8	590.4	 16
710	 21	8485.5	729.9	 16
711	 21	2226.3	272.7	 16
  0	 22	46140.0	105.4	 16
  1	 22	8575.5	997.8	 16
  2	 22	1393.3	246.8	 16
  3	 22	1113.8	156.9	 16
  4	 22	3627.3	623.2	 16
  5	 22	975.5	162.7	 16
  6	 22	1099.3	193.1	 16
  7	 22	3965.0	487.2	 16
  8	 22	5028.3	755.0	 16
  9	 22	2483.3	376.8	 16
 10	 22	4491.8	561.5	 16
 11	 22	2793.8	413.9	 16
 12	 22	1998.5	265.7	 16
 13	 22	891.5	143.9	 16
 14	 22	2500.0	299.5	 16
 15	 22	8056.5	1370.4	 16
 16	 22	1233.3	265.4	 16
 17	 22	2809.5	338.3	 16
 18	 22	2159.5	358.9	 16
 19	 22	2094.0	413.0	 16
 20	 22	1002.0	215.4	 16
 21	 22	2945.8	515.5	 16
 22	 22	2519.8	258.3	 16
 23	 22	1231.8	251.8	 16
 24	 22	1193.8	137.6	 16
 25	 22	4864.0	749.7	 16
 26	 22	886.8	176.1	 16
 27	 22	1341.5	221.2	 16
 28	 22	1119.5	203.3	 16
 29	 22	1067.8	158.8	 16
 30	 22	8306.0	896.9	 16
 31	 22	8378.5	1009.9	 16
 32	 22	1075.8	139.7	 16
 33	 22	2300.5	320.6	 16
 34	 22	2215.8	289.4	 16
 35	 22	1102.3	232.4	 16
 36	 22	1188.8	201.1	 16
 37	 22	1123.0	177.1	 16
 38	 22	2691.0	352.4	 16
 39	 22	6868.3	601.1	 16
 40	 22	4982.8	482.9	 16
 41	 22	6629.0	1062.4	 16
 42	 22	1072.5	236.0	 16
 43	 22	1180.5	144.8	 16
 44	 22	1188.8	277.5	 16
 45	 22	1076.5	210.8	 16
 46	 22	2108.8	287.1	 16
 47	 22	2078.8	1616.3	 16
 48	 22	1903.3	229.9	 16
 49	 22	1380.5	228.8	 16
 50	 22	1072.5	238.4	 16
 51	 22	2160.3	470.8	 16
 52	 22	2204.3	363.9	 16
 53	 22	777.5	178.5	 16
 54	 22	1328.8	203.2	 16
 55	 22	1506.8	238.5	 16
 56	 22	2778.8	423.0	 16
 57	 22	12041.3	2564.2	 16
 58	 22	2773.3	468.7	 16
 59	 22	3574.8	514.5	 16
 60	 22	1291.3	242.6	 16
 61	 22	1348.0	239.8	 16
 62	 22	1410.5	191.1	 16
 63	 22	3474.5	385.3	 12
 64	 22	1729.0	258.0	 16
 65	 22	1712.0	370.7	 16
 66	 22	3008.5	385.5	 16
 67	 22	1034.0	231.4	 16
 68	 22	8572.8	791.1	 16
 69	 22	12907.8	837.8	 16
 70	 22	46052.5	4966.9	 16
 71	 22	1225.5	259.9	 16
 72	 22	1819.8	271.4	 16
 73	 22	37834.0	5967.2	 16
 74	 22	2552.5	408.3	 16
 75	 22	1804.5	252.9	 16
 76	 22	1363.8	240.9	 16
 77	 22	1899.5	327.0	 16
 78	 22	3897.5	610.8	 16
 79	 22	1217.8	180.2	 16
 80	 22	2934.8	251.1	 16
 81	 22	4965.5	754.2	 16
 82	 22	5621.0	588.1	 16
 83	 22	3944.3	460.8	 16
 84	 22	6890.5	902.7	 16
 85	 22	3014.3	212.7	 16
 86	 22	1997.5	234.4	 16
 87	 22	4356.8	405.2	 16
 88	 22	1288.8	201.8	 16
 89	 22	3622.5	397.5	 16
 90	 22	1360.3	260.6	 16
 91	 22	6904.3	543.7	 16
 92	 22	11483.8	1039.3	 16
 93	 22	1956.0	389.0	 16
 94	 22	3065.0	357.7	 16
 95	 22	3290.5	492.5	 16
 96	 22	1856.3	300.3	 16
 97	 22	1881.8	305.6	 16
 98	 22	922.3	183.3	 16
 99	 22	844.8	189.4	 16
100	 22	615.0	97.7	 16
101	 22	955.0	227.2	 16
102	 22	996.5	137.1	 16
103	 22	695.0	91.2	 16
104	 22	1526.3	296.0	 16
105	 22	4683.8	476.5	 16
106	 22	4196.0	583.8	 16
107	 22	836.3	127.1	 16
108	 22	905.0	192.4	 16
109	 22	2649.3	294.9	 16
110	 22	1540.0	212.9	 16
111	 22	1279.5	168.9	 16
112	 22	6723.0	1280.3	 16
113	 22	1362.3	247.8	 16
114	 22	1305.8	217.7	 16
115	 22	1167.0	199.0	 16
116	 22	1087.8	223.4	 16
117	 22	1369.0	317.6	 16
118	 22	1111.0	193.9	 16
119	 22	812.0	152.8	 16
120	 22	6107.3	859.2	 16
121	 22	3466.3	468.9	 16
122	 22	3871.0	925.9	 16
123	 22	1767.5	281.7	 16
124	 22	1718.5	367.1	 16
125	 22	1632.3	295.4	 16
126	 22	6268.8	1166.9	 16
127	 22	1286.5	264.8	 16
128	 22	1185.0	264.3	 16
129	 22	12787.0	1182.1	 16
130	 22	2003.3	265.8	 16
131	 22	1446.5	281.0	 16
132	 22	2148.0	500.1	 16
133	 22	7448.3	963.2	 16
134	 22	1996.3	501.1	 16
135	 22	3347.3	544.7	 16
136	 22	3196.3	458.0	 16
137	 22	3141.5	621.4	 16
138	 22	1722.0	258.6	 16
139	 22	2764.3	663.4	 16
140	 22	2010.8	347.4	 16
141	 22	1054.8	246.1	 16
142	 22	1559.8	216.7	 12
143	 22	1385.0	200.7	 16
144	 22	7988.5	1289.1	 16
145	 22	2596.0	405.3	 16
146	 22	949.8	133.5	 16
147	 22	1400.3	230.8	 16
148	 22	1830.8	216.5	 16
149	 22	1670.0	267.4	 16
150	 22	2488.0	318.3	 16
151	 22	2198.0	236.6	 16
152	 22	11958.8	806.7	 16
153	 22	2944.5	355.7	 16
154	 22	1229.8	135.3	 16
155	 22	1387.8	222.9	 16
156	 22	2692.3	291.7	 16
157	 22	2737.5	263.8	 16
158	 22	1605.0	213.1	 16
159	 22	1497.3	224.0	 16
160	 22	4498.0	632.9	 16
161	 22	2126.0	282.0	 16
162	 22	5935.8	868.2	 16
163	 22	1176.8	225.0	 16
164	 22	937.0	166.7	 16
165	 22	888.5	159.0	 16
166	 22	2387.3	612.1	 16
167	 22	6931.5	965.1	 16
168	 22	3011.3	214.7	 16
169	 22	1580.0	300.7	 16
170	 22	1982.3	344.1	 16
171	 22	2742.0	461.3	 16
172	 22	1932.0	260.3	 16
173	 22	4869.8	829.7	 16
174	 22	2701.8	427.0	 16
175	 22	1234.5	255.7	 16
176	 22	4151.5	433.9	 16
177	 22	2531.5	507.4	 16
178	 22	1618.8	291.3	 16
179	 22	2524.5	889.5	 16
180	 22	3347.3	382.7	 16
181	 22	1388.5	143.4	 16
182	 22	1750.3	225.3	 16
183	 22	954.8	164.6	 16
184	 22	927.8	201.2	 16
185	 22	907.5	139.6	 16
186	 22	1209.8	339.2	 16
187	 22	1092.0	327.0	 16
188	 22	940.3	134.7	 16
189	 22	3821.0	534.7	 16
190	 22	1109.8	156.4	 16
191	 22	3301.0	440.9	 16
192	 22	2287.3	429.9	 16
193	 22	2151.3	296.9	 16
194	 22	1256.3	202.2	 16
195	 22	735.8	129.5	 16
196	 22	2197.3	311.4	 16
197	 22	1182.3	256.9	 16
198	 22	1827.3	255.1	 16
199	 22	12922.5	1230.7	 16
200	 22	1516.3	230.8	 16
201	 22	1099.0	184.5	 16
202	 22	1119.0	298.0	 16
203	 22	959.8	239.9	 16
204	 22	877.0	264.0	 16
205	 22	1447.8	241.3	 16
206	 22	1645.0	264.5	 16
207	 22	980.0	193.1	 16
208	 22	3824.5	551.2	 16
209	 22	3481.3	427.6	 16
210	 22	6448.5	603.8	 16
211	 22	761.5	156.5	 16
212	 22	1129.0	232.1	 16
213	 22	1033.0	160.1	 16
214	 22	922.0	119.7	 16
215	 22	1599.3	247.2	 16
216	 22	7862.3	1573.7	 16
217	 22	862.3	196.9	 16
218	 22	1043.0	197.8	 16
219	 22	3409.8	472.5	 16
220	 22	2765.8	457.8	 16
221	 22	2024.0	251.1	 12
222	 22	1193.0	197.2	 16
223	 22	968.0	271.5	 16
224	 22	1131.3	274.1	 16
225	 22	900.3	165.9	 16
226	 22	687.3	116.2	 16
227	 22	1346.8	348.9	 16
228	 22	2367.5	384.3	 16
229	 22	9425.3	897.4	 16
230	 22	5264.5	616.3	 16
231	 22	945.5	157.7	 16
232	 22	1079.0	197.3	 16
233	 22	1422.5	208.5	 16
234	 22	4876.0	638.8	 16
235	 22	2427.3	471.9	 16
236	 22	825.3	148.9	 16
237	 22	1057.0	196.9	 16
238	 22	908.3	132.4	 16
239	 22	1045.3	204.5	 16
240	 22	1455.5	249.4	 16
241	 22	1839.0	402.5	 16
242	 22	1414.5	222.8	 16
243	 22	4061.0	476.9	 16
244	 22	3357.3	511.6	 16
245	 22	2850.8	306.6	 16
246	 22	2978.5	281.6	 16
247	 22	1930.5	334.2	 16
248	 22	3555.3	336.1	 16
249	 22	3062.8	757.9	 16
[truncated: 12,429,036 more chars]
