# Supplementary material for: RGG: A general GUI Framework for R scripts
Source: BMC Bioinformatics. 2009 Mar 2;10:74. doi: 10.1186/1471-2105-10-74 (PMC2653488; doi:10.1186/1471-2105-10-74)
Supplement: Additional file 5 — Array Quality Metrics. rgg file and sample data (to be used with RGGRunner from Additional file 2 and 3). Requires R version 2.7.0 or higher. A minimum of two microarray raw data files are needed to run the R package 'arrayQualityMetrics'. [file 1471-2105-10-74-S5.zip › GSM3923.CEL]

[CEL]
Version=3

[HEADER]
Cols=712
Rows=712
TotalX=712
TotalY=712
OffsetX=0
OffsetY=0
GridCornerUL=232 232
GridCornerUR=4496 232
GridCornerLR=4493 4503
GridCornerLL=228 4503
Axis-invertX=0
AxisInvertY=0
swapXY=0
DatHeader=[35..46140]  PGA-HCL-astM_atop-11aUA-s2:CLS=4733 RWS=4733 XIN=3  YIN=3  VE=17        2.0 09/12/02 14:11:43       HG-U133A.1sq                  6
Algorithm=Percentile
AlgorithmParameters=Percentile:75;CellMargin:2;OutlierHigh:1.500;OutlierLow:1.004

[INTENSITY]
NumberCells=506944
CellHeader=X	Y	MEAN	STDV	NPIXELS
  0	  0	2380.5	267.2	 16
  1	  0	46140.0	2.8	 16
  2	  0	2585.0	289.9	 16
  3	  0	46140.0	76.9	 16
  4	  0	1020.3	188.7	 16
  5	  0	2513.8	448.1	 16
  6	  0	46140.0	461.2	 16
  7	  0	2558.8	400.3	 16
  8	  0	46140.0	647.1	 16
  9	  0	2289.0	362.8	 16
 10	  0	46140.0	1021.1	 16
 11	  0	2399.5	629.8	 16
 12	  0	46140.0	1192.3	 16
 13	  0	2750.8	627.7	 16
 14	  0	46140.0	2016.9	 16
 15	  0	2528.5	579.0	 16
 16	  0	46140.0	2551.8	 16
 17	  0	2819.3	767.6	 16
 18	  0	46140.0	3370.2	 16
 19	  0	2970.5	1224.1	 16
 20	  0	46140.0	4274.5	 16
 21	  0	3567.8	1463.6	 16
 22	  0	46140.0	4700.5	 16
 23	  0	3484.3	1825.0	 16
 24	  0	46140.0	5387.7	 16
 25	  0	3606.0	2518.3	 16
 26	  0	46140.0	5766.4	 16
 27	  0	3772.8	3307.6	 16
 28	  0	46140.0	6660.3	 16
 29	  0	4567.0	3962.5	 16
 30	  0	46140.0	7479.4	 16
 31	  0	4760.5	4376.7	 16
 32	  0	46140.0	8304.4	 16
 33	  0	5213.8	5211.8	 16
 34	  0	46140.0	8806.8	 16
 35	  0	5801.3	5814.1	 16
 36	  0	46140.0	9292.1	 16
 37	  0	6026.8	6602.9	 16
 38	  0	46140.0	9718.3	 16
 39	  0	6063.3	7087.2	 16
 40	  0	46140.0	10446.1	 16
 41	  0	6664.5	7699.1	 16
 42	  0	46140.0	11246.2	 16
 43	  0	7228.3	8179.1	 16
 44	  0	46140.0	11875.2	 16
 45	  0	7936.0	9155.9	 16
 46	  0	46140.0	12743.6	 16
 47	  0	8026.5	9822.5	 16
 48	  0	46140.0	12767.3	 16
 49	  0	8303.3	10406.1	 16
 50	  0	46140.0	148.3	 12
 51	  0	2639.3	374.9	 16
 52	  0	46140.0	169.7	 16
 53	  0	2684.8	391.5	 16
 54	  0	46140.0	259.8	 16
 55	  0	2618.3	335.5	 16
 56	  0	46140.0	404.9	 16
 57	  0	2435.5	314.2	 16
 58	  0	46140.0	649.6	 16
 59	  0	2911.8	559.1	 16
 60	  0	46140.0	909.2	 16
 61	  0	2528.0	444.1	 16
 62	  0	46140.0	1184.5	 16
 63	  0	2617.8	542.9	 16
 64	  0	46140.0	1471.1	 16
 65	  0	2861.5	497.3	 16
 66	  0	46140.0	1461.7	 16
 67	  0	2727.3	421.2	 16
 68	  0	46140.0	1739.5	 16
 69	  0	2771.3	536.8	 16
 70	  0	46140.0	1946.0	 16
 71	  0	2843.5	741.5	 16
 72	  0	46140.0	2104.9	 16
 73	  0	2903.8	726.2	 16
 74	  0	46140.0	1731.1	 16
 75	  0	2788.8	820.3	 16
 76	  0	46140.0	1861.9	 16
 77	  0	2677.8	665.6	 16
 78	  0	46140.0	1806.9	 16
 79	  0	2900.5	715.3	 16
 80	  0	46140.0	2204.9	 16
 81	  0	2796.8	736.8	 16
 82	  0	46140.0	2677.1	 16
 83	  0	3020.3	1360.7	 16
 84	  0	46140.0	3066.3	 16
 85	  0	3068.5	1242.0	 16
 86	  0	46140.0	3264.6	 16
 87	  0	3660.0	1740.4	 16
 88	  0	46140.0	3381.6	 16
 89	  0	3285.3	1723.7	 16
 90	  0	46140.0	3492.2	 16
 91	  0	3793.0	1700.2	 16
 92	  0	46140.0	3377.3	 16
 93	  0	3465.0	1725.1	 16
 94	  0	46140.0	3190.7	 16
 95	  0	3260.0	1581.4	 16
 96	  0	46140.0	3810.8	 16
 97	  0	3434.0	1622.0	 16
 98	  0	46140.0	3755.9	 16
 99	  0	3413.3	1865.4	 16
100	  0	46140.0	3933.9	 16
101	  0	3756.5	2055.4	 16
102	  0	46140.0	4493.1	 16
103	  0	3675.5	2167.1	 16
104	  0	46140.0	4630.5	 16
105	  0	3860.0	2260.4	 16
106	  0	46140.0	5331.3	 16
107	  0	3397.5	2506.5	 16
108	  0	46140.0	5580.7	 16
109	  0	3925.8	2842.1	 16
110	  0	46140.0	5771.3	 16
111	  0	4135.8	3339.9	 16
112	  0	46140.0	5743.9	 16
113	  0	4462.0	3652.8	 16
114	  0	46140.0	6017.1	 16
115	  0	4116.5	4021.7	 16
116	  0	46140.0	6446.4	 16
117	  0	4464.5	4039.4	 16
118	  0	46140.0	6325.3	 16
119	  0	4548.8	4602.2	 16
120	  0	46140.0	6922.1	 16
121	  0	5113.3	4990.7	 16
122	  0	46140.0	7169.8	 16
123	  0	5270.8	5045.4	 16
124	  0	46140.0	7868.9	 16
125	  0	5344.5	5704.9	 16
126	  0	46140.0	8105.6	 16
127	  0	5824.3	6271.2	 16
128	  0	46140.0	8474.8	 16
129	  0	6218.0	6377.2	 16
130	  0	46140.0	8590.6	 16
131	  0	6253.8	6525.6	 16
132	  0	46140.0	8637.3	 16
133	  0	6093.3	6704.0	 16
134	  0	46140.0	8685.4	 16
135	  0	6405.3	6604.3	 16
136	  0	46140.0	8820.9	 16
137	  0	6527.3	6893.4	 16
138	  0	46140.0	8363.9	 16
139	  0	5776.3	6599.2	 16
140	  0	46140.0	8365.4	 16
141	  0	6266.3	6760.6	 16
142	  0	46140.0	8245.9	 16
143	  0	5787.3	6606.5	 16
144	  0	46140.0	9006.5	 16
145	  0	5775.0	6151.0	 16
146	  0	46140.0	8491.5	 16
147	  0	5349.3	6465.4	 16
148	  0	46140.0	8138.3	 16
149	  0	5621.0	6115.0	 16
150	  0	46140.0	8251.8	 16
151	  0	5337.5	6278.4	 16
152	  0	46140.0	0.0	 12
153	  0	2393.0	237.4	 16
154	  0	46140.0	0.0	 16
155	  0	2430.5	270.4	 16
156	  0	46140.0	0.0	 16
157	  0	2588.8	190.8	 16
158	  0	46140.0	0.0	 16
159	  0	2465.3	342.4	 16
160	  0	46140.0	0.0	 16
161	  0	2551.8	230.1	 16
162	  0	46140.0	0.0	 16
163	  0	2578.3	281.8	 16
164	  0	46140.0	0.0	 16
165	  0	2107.5	149.6	 16
166	  0	46140.0	0.0	 16
167	  0	2443.5	322.3	 16
168	  0	46140.0	0.0	 16
169	  0	2403.3	232.2	 16
170	  0	46140.0	0.0	 16
171	  0	2504.0	356.5	 16
172	  0	46140.0	0.0	 16
173	  0	2421.3	191.7	 16
174	  0	46140.0	0.0	 16
175	  0	2647.8	378.8	 16
176	  0	46140.0	0.0	 16
177	  0	2277.0	197.6	 16
178	  0	46140.0	0.0	 16
179	  0	2445.3	238.3	 16
180	  0	46140.0	0.0	 16
181	  0	2483.0	324.2	 16
182	  0	46140.0	0.0	 16
183	  0	2305.5	180.3	 16
184	  0	46140.0	0.0	 16
185	  0	2311.8	256.9	 16
186	  0	46140.0	0.0	 16
187	  0	2268.0	268.8	 16
188	  0	46140.0	0.0	 16
189	  0	2562.8	252.2	 16
190	  0	46140.0	0.0	 16
191	  0	2318.3	235.5	 16
192	  0	46140.0	0.0	 16
193	  0	2307.8	263.8	 16
194	  0	46140.0	68.5	 16
195	  0	2514.5	342.7	 16
196	  0	46140.0	140.4	 16
197	  0	2404.3	274.4	 16
198	  0	46140.0	505.5	 16
199	  0	2093.3	300.8	 16
200	  0	46140.0	899.4	 16
201	  0	2553.8	367.8	 16
202	  0	46140.0	1490.1	 16
203	  0	2632.8	386.3	 16
204	  0	46140.0	2022.3	 16
205	  0	2995.3	506.5	 16
206	  0	46140.0	2747.6	 16
207	  0	2620.8	729.0	 16
208	  0	46140.0	3460.4	 16
209	  0	2774.5	950.2	 16
210	  0	46140.0	4716.6	 16
211	  0	2857.3	1333.2	 16
212	  0	46140.0	5692.6	 16
213	  0	3378.0	1632.9	 16
214	  0	46140.0	7168.4	 16
215	  0	3552.3	2101.6	 16
216	  0	46140.0	8496.3	 16
217	  0	3736.3	2819.1	 16
218	  0	46140.0	10049.0	 16
219	  0	4166.8	3616.1	 16
220	  0	46140.0	10044.0	 16
221	  0	4357.0	4377.6	 16
222	  0	46140.0	11401.3	 16
223	  0	4525.3	4981.1	 16
224	  0	46140.0	12038.0	 16
225	  0	4686.5	5825.7	 16
226	  0	46140.0	13197.5	 16
227	  0	4929.5	6131.1	 16
228	  0	46140.0	13210.0	 16
229	  0	5812.5	7201.8	 16
230	  0	46140.0	13318.3	 16
231	  0	5632.0	7133.7	 16
232	  0	46140.0	13823.1	 16
233	  0	5837.3	7810.5	 16
234	  0	46140.0	14566.7	 16
235	  0	2014.3	2375.4	 16
236	  0	46086.5	17504.2	 16
237	  0	889.8	218.3	 16
238	  0	1927.8	318.0	 16
239	  0	4025.5	6270.7	 16
240	  0	46140.0	14134.2	 16
241	  0	5335.3	6494.1	 16
242	  0	46140.0	14426.3	 16
243	  0	5022.8	6186.0	 16
244	  0	46140.0	14443.7	 16
245	  0	5095.0	5857.1	 16
246	  0	46140.0	13843.4	 16
247	  0	5238.0	5584.4	 16
248	  0	46140.0	13728.2	 16
249	  0	5111.3	5215.9	 16
250	  0	46140.0	14181.8	 16
251	  0	4828.5	5387.5	 16
252	  0	46140.0	14302.9	 16
253	  0	5179.3	5710.6	 16
254	  0	46140.0	384.3	 12
255	  0	2501.8	273.1	 16
256	  0	46140.0	377.3	 16
257	  0	2482.3	400.2	 16
258	  0	46140.0	652.4	 16
259	  0	2244.8	164.2	 16
260	  0	46140.0	720.4	 16
261	  0	2460.3	350.3	 16
262	  0	46140.0	1039.0	 16
263	  0	2026.8	332.8	 16
264	  0	46140.0	1341.7	 16
265	  0	1977.0	189.6	 16
266	  0	46140.0	1411.5	 16
267	  0	2105.5	274.5	 16
268	  0	46140.0	1689.7	 16
269	  0	2281.8	382.8	 16
270	  0	46140.0	1826.7	 16
271	  0	2306.0	254.6	 16
272	  0	46140.0	1996.6	 16
273	  0	2396.0	233.3	 16
274	  0	46140.0	1932.6	 16
275	  0	2364.3	265.8	 16
276	  0	46140.0	1771.8	 16
277	  0	2159.3	359.2	 16
278	  0	46140.0	1740.4	 16
279	  0	2145.0	293.4	 16
280	  0	46140.0	1425.3	 16
281	  0	2243.3	290.5	 16
282	  0	46140.0	1153.7	 16
283	  0	2332.5	383.4	 16
284	  0	46140.0	1126.2	 16
285	  0	1941.8	278.0	 16
286	  0	46140.0	1428.3	 16
287	  0	2189.5	339.9	 16
288	  0	46140.0	1601.6	 16
289	  0	2177.8	221.1	 16
290	  0	46140.0	1741.3	 16
291	  0	2045.0	313.0	 16
292	  0	46140.0	2275.7	 16
293	  0	2237.3	375.4	 16
294	  0	46140.0	2195.4	 16
295	  0	2281.0	266.4	 16
296	  0	46140.0	2055.6	 16
297	  0	2231.5	260.3	 16
298	  0	46140.0	2164.5	 16
299	  0	2204.5	209.6	 16
300	  0	46140.0	2906.8	 16
301	  0	2253.3	327.8	 16
302	  0	46140.0	3148.4	 16
303	  0	2283.3	318.6	 16
304	  0	46140.0	3107.0	 16
305	  0	2288.3	428.6	 16
306	  0	46140.0	3731.1	 16
307	  0	2535.8	559.4	 16
308	  0	46140.0	4141.2	 16
309	  0	2356.8	564.4	 16
310	  0	46140.0	4397.0	 16
311	  0	2365.5	823.8	 16
312	  0	46140.0	4600.1	 16
313	  0	2744.8	1009.8	 16
314	  0	46140.0	4817.4	 16
315	  0	2903.5	1040.6	 16
316	  0	46140.0	5171.5	 16
317	  0	2572.5	1203.4	 16
318	  0	46140.0	5579.3	 16
319	  0	2645.8	1083.3	 16
320	  0	46140.0	5490.3	 16
321	  0	2791.5	1117.1	 16
322	  0	46140.0	5979.9	 16
323	  0	2817.8	1236.0	 16
324	  0	46140.0	5626.0	 16
325	  0	2786.5	1362.8	 16
326	  0	46140.0	5295.7	 16
327	  0	2835.8	1243.9	 16
328	  0	46140.0	5532.8	 16
329	  0	2611.5	1246.4	 16
330	  0	46140.0	5460.6	 16
331	  0	3152.8	1152.6	 16
332	  0	46140.0	5524.4	 16
333	  0	2848.8	1100.8	 16
334	  0	46140.0	6044.1	 16
335	  0	3214.3	1328.3	 16
336	  0	46140.0	6111.5	 16
337	  0	2789.0	1316.3	 16
338	  0	46140.0	6260.2	 16
339	  0	3066.8	1451.0	 16
340	  0	46140.0	6711.0	 16
341	  0	3251.8	1698.4	 16
342	  0	46140.0	7061.7	 16
343	  0	3361.8	1959.2	 16
344	  0	46140.0	7377.4	 16
345	  0	3330.8	2221.0	 16
346	  0	46140.0	7940.3	 16
347	  0	3750.5	2619.2	 16
348	  0	46140.0	8452.8	 16
349	  0	4055.5	3126.1	 16
350	  0	46140.0	9507.0	 16
351	  0	4862.5	3771.9	 16
352	  0	46140.0	10239.3	 16
353	  0	5492.3	4762.8	 16
354	  0	46140.0	11413.6	 16
355	  0	2369.0	331.2	 12
356	  0	46140.0	115.0	 16
357	  0	2320.0	207.9	 16
358	  0	46140.0	209.6	 16
359	  0	2297.3	302.6	 16
360	  0	46140.0	437.6	 16
361	  0	2403.5	240.0	 16
362	  0	46140.0	532.8	 16
363	  0	2303.8	265.3	 16
364	  0	46140.0	770.8	 16
365	  0	2358.3	326.6	 16
366	  0	46140.0	922.6	 16
367	  0	2290.3	390.0	 16
368	  0	46140.0	1304.7	 16
369	  0	2898.8	420.4	 16
370	  0	46140.0	1300.8	 16
371	  0	2754.8	692.9	 16
372	  0	46140.0	1276.8	 16
373	  0	2318.8	623.6	 16
374	  0	46140.0	1365.5	 16
375	  0	2715.8	765.4	 16
376	  0	46140.0	1325.5	 16
377	  0	2718.5	673.1	 16
378	  0	46140.0	1536.3	 16
379	  0	2755.5	871.8	 16
380	  0	46140.0	1552.8	 16
381	  0	2580.3	783.7	 16
382	  0	46140.0	1815.2	 16
383	  0	2814.8	798.7	 16
384	  0	46140.0	2185.6	 16
385	  0	2723.5	915.6	 16
386	  0	46140.0	2342.6	 16
387	  0	2829.8	818.3	 16
388	  0	46140.0	2329.3	 16
389	  0	2577.8	851.2	 16
390	  0	46140.0	2747.8	 16
391	  0	2697.0	1045.9	 16
392	  0	46140.0	2966.0	 16
393	  0	2790.0	1065.6	 16
394	  0	46140.0	3460.4	 16
395	  0	3035.5	1095.4	 16
396	  0	46140.0	3756.5	 16
397	  0	2862.3	1177.6	 16
398	  0	46140.0	3846.3	 16
399	  0	3110.8	1339.9	 16
400	  0	46140.0	4234.7	 16
401	  0	3159.8	1283.8	 16
402	  0	46140.0	4377.5	 16
403	  0	3121.8	1509.5	 16
404	  0	46140.0	4056.5	 16
405	  0	3403.3	1520.5	 16
406	  0	46140.0	6893.1	 16
407	  0	3848.0	1560.7	 16
408	  0	46140.0	4519.4	 16
409	  0	3234.3	1578.8	 16
410	  0	46140.0	4463.4	 16
411	  0	3449.5	1461.0	 16
412	  0	46140.0	4476.8	 16
413	  0	3084.3	1389.1	 16
414	  0	46140.0	4175.9	 16
415	  0	3170.3	1272.4	 16
416	  0	46140.0	3654.4	 16
417	  0	2976.3	1327.5	 16
418	  0	46140.0	3332.5	 16
419	  0	3301.0	1304.7	 16
420	  0	46140.0	3137.1	 16
421	  0	3001.3	1267.3	 16
422	  0	46140.0	3152.5	 16
423	  0	3222.3	906.6	 16
424	  0	46140.0	3216.9	 16
425	  0	2778.8	750.8	 16
426	  0	46140.0	3174.5	 16
427	  0	2605.3	844.4	 16
428	  0	46140.0	2689.8	 16
429	  0	2817.8	824.2	 16
430	  0	46140.0	2156.3	 16
431	  0	2896.8	618.1	 16
432	  0	46140.0	1788.0	 16
433	  0	2487.5	523.3	 16
434	  0	46140.0	1479.4	 16
435	  0	2697.8	445.5	 16
436	  0	46140.0	977.3	 16
437	  0	2627.8	502.4	 16
438	  0	46140.0	732.4	 16
439	  0	2664.5	524.5	 16
440	  0	46140.0	290.6	 16
441	  0	2505.0	501.6	 16
442	  0	46140.0	227.4	 16
443	  0	2643.0	386.7	 16
444	  0	46140.0	66.7	 16
445	  0	2508.8	350.1	 16
446	  0	46140.0	25.6	 16
447	  0	2703.0	404.5	 16
448	  0	46140.0	28.9	 16
449	  0	2558.5	430.5	 16
450	  0	46140.0	0.8	 16
451	  0	2400.3	350.3	 16
452	  0	46140.0	0.0	 16
453	  0	2443.8	267.7	 16
454	  0	46140.0	0.0	 16
455	  0	2493.8	420.1	 16
456	  0	46140.0	0.0	 16
457	  0	2453.8	360.7	 12
458	  0	46140.0	0.0	 16
459	  0	2646.0	351.2	 16
460	  0	46140.0	0.0	 16
461	  0	2338.0	393.0	 16
462	  0	46140.0	0.0	 16
463	  0	2074.0	225.0	 16
464	  0	46140.0	0.0	 16
465	  0	2472.5	342.8	 16
466	  0	46140.0	0.0	 16
467	  0	2307.5	318.3	 16
468	  0	46140.0	0.0	 16
469	  0	2284.3	230.9	 16
470	  0	46140.0	0.0	 16
471	  0	2419.8	289.3	 16
472	  0	1176.5	181.3	 16
473	  0	46140.0	0.0	 16
474	  0	933.5	106.3	 16
475	  0	2093.8	333.9	 16
476	  0	979.8	161.2	 16
477	  0	2312.0	353.9	 16
478	  0	46140.0	0.0	 16
479	  0	2442.0	450.1	 16
480	  0	46140.0	0.0	 16
481	  0	2323.8	225.4	 16
482	  0	46140.0	0.0	 16
483	  0	2430.8	223.5	 16
484	  0	46140.0	0.0	 16
485	  0	2505.3	441.3	 16
486	  0	46140.0	0.0	 16
487	  0	2252.5	320.8	 16
488	  0	46140.0	0.0	 16
489	  0	2307.5	294.6	 16
490	  0	46140.0	0.0	 16
491	  0	2529.5	294.6	 16
492	  0	46140.0	0.0	 16
493	  0	2467.5	302.7	 16
494	  0	46140.0	0.0	 16
495	  0	2261.5	224.5	 16
496	  0	46140.0	0.0	 16
497	  0	2237.8	298.9	 16
498	  0	46140.0	0.0	 16
499	  0	2722.8	322.0	 16
500	  0	46140.0	0.0	 16
501	  0	2177.0	262.3	 16
502	  0	46140.0	0.0	 16
503	  0	2460.0	406.0	 16
504	  0	46140.0	0.0	 16
505	  0	2632.0	391.2	 16
506	  0	46140.0	0.0	 16
507	  0	2582.3	419.8	 16
508	  0	46140.0	0.0	 16
509	  0	2500.5	520.3	 16
510	  0	46140.0	8.5	 16
511	  0	2588.3	299.7	 16
512	  0	46140.0	53.5	 16
513	  0	2755.0	317.8	 16
514	  0	46140.0	77.0	 16
515	  0	2804.8	455.2	 16
516	  0	46140.0	62.8	 16
517	  0	2766.3	402.5	 16
518	  0	46140.0	40.0	 16
519	  0	2806.5	425.0	 16
520	  0	46140.0	65.8	 16
521	  0	3034.3	428.2	 16
522	  0	46140.0	117.5	 16
523	  0	2777.3	422.2	 16
524	  0	46140.0	134.5	 16
525	  0	2822.3	336.6	 16
526	  0	46140.0	210.0	 16
527	  0	2785.3	528.1	 16
528	  0	46140.0	108.3	 16
529	  0	2700.0	533.3	 16
530	  0	46140.0	150.2	 16
531	  0	2471.5	425.3	 16
532	  0	46140.0	233.7	 16
533	  0	2647.5	410.7	 16
534	  0	46140.0	419.3	 16
535	  0	2492.5	577.4	 16
536	  0	46140.0	439.4	 16
537	  0	2852.5	412.5	 16
538	  0	46140.0	752.6	 16
539	  0	2817.0	555.8	 16
540	  0	46140.0	1139.2	 16
541	  0	2903.5	686.8	 16
542	  0	46140.0	1648.3	 16
543	  0	2780.0	710.2	 16
544	  0	46140.0	1980.4	 16
545	  0	3185.3	727.1	 16
546	  0	46140.0	2430.1	 16
547	  0	3034.3	949.1	 16
548	  0	46140.0	3126.4	 16
549	  0	3079.5	1380.4	 16
550	  0	46140.0	3444.3	 16
551	  0	3232.5	1251.6	 16
552	  0	46140.0	3669.2	 16
553	  0	3130.8	1120.4	 16
554	  0	46140.0	3580.3	 16
555	  0	3464.8	1568.0	 16
556	  0	46140.0	3707.2	 16
557	  0	3383.8	1456.8	 16
558	  0	46140.0	3358.0	 16
559	  0	2481.0	226.2	 12
560	  0	46140.0	0.0	 16
561	  0	2577.0	323.9	 16
562	  0	46140.0	0.0	 16
563	  0	2352.3	321.3	 16
564	  0	46140.0	0.0	 16
565	  0	2231.5	221.1	 16
566	  0	46140.0	0.0	 16
567	  0	2537.5	388.2	 16
568	  0	46140.0	0.0	 16
569	  0	2781.0	397.8	 16
570	  0	46140.0	0.0	 16
571	  0	2327.5	248.6	 16
572	  0	46140.0	0.0	 16
573	  0	2503.8	299.6	 16
574	  0	46140.0	0.0	 16
575	  0	2665.3	353.3	 16
576	  0	46140.0	0.0	 16
577	  0	2627.5	353.6	 16
578	  0	46140.0	0.0	 16
579	  0	2608.8	309.9	 16
580	  0	46140.0	0.0	 16
581	  0	2597.3	388.5	 16
582	  0	46140.0	0.0	 16
583	  0	2624.5	340.8	 16
584	  0	46140.0	0.0	 16
585	  0	2930.8	502.2	 16
586	  0	46140.0	0.0	 16
587	  0	2716.3	423.6	 16
588	  0	46140.0	0.0	 16
589	  0	2908.0	302.0	 16
590	  0	46140.0	0.0	 16
591	  0	2673.5	345.1	 16
592	  0	46140.0	0.0	 16
593	  0	2576.0	360.0	 16
594	  0	46140.0	0.0	 16
595	  0	2536.8	384.9	 16
596	  0	46140.0	0.0	 16
597	  0	2628.0	254.8	 16
598	  0	46140.0	0.0	 16
599	  0	2683.5	333.4	 16
600	  0	46140.0	0.0	 16
601	  0	2663.8	342.6	 16
602	  0	46140.0	0.0	 16
603	  0	2796.8	411.5	 16
604	  0	46140.0	0.0	 16
605	  0	2630.3	339.4	 16
606	  0	46140.0	0.0	 16
607	  0	2686.0	400.4	 16
608	  0	46140.0	0.0	 16
609	  0	2761.8	310.3	 16
610	  0	46140.0	0.0	 16
611	  0	2557.8	259.5	 16
612	  0	46140.0	0.0	 16
613	  0	2631.5	330.5	 16
614	  0	46140.0	0.0	 16
615	  0	2288.5	414.8	 16
616	  0	46140.0	0.0	 16
617	  0	2779.3	390.6	 16
618	  0	46140.0	0.0	 16
619	  0	2412.5	354.5	 16
620	  0	46140.0	0.0	 16
621	  0	2466.0	284.7	 16
622	  0	46140.0	0.0	 16
623	  0	2660.0	310.6	 16
624	  0	46140.0	0.0	 16
625	  0	2617.5	373.5	 16
626	  0	46140.0	0.0	 16
627	  0	2845.8	483.1	 16
628	  0	46140.0	0.0	 16
629	  0	2455.3	303.8	 16
630	  0	46140.0	0.0	 16
631	  0	2794.8	370.1	 16
632	  0	46140.0	0.0	 16
633	  0	2859.3	359.4	 16
634	  0	46140.0	0.0	 16
635	  0	2695.3	344.5	 16
636	  0	46140.0	0.0	 16
637	  0	2913.3	432.3	 16
638	  0	46140.0	0.0	 16
639	  0	2653.8	386.8	 16
640	  0	46140.0	0.0	 16
641	  0	2636.8	382.6	 16
642	  0	46140.0	0.0	 16
643	  0	3057.8	509.5	 16
644	  0	46140.0	0.0	 16
645	  0	2360.8	304.9	 16
646	  0	46140.0	0.5	 16
647	  0	3173.0	470.1	 16
648	  0	46140.0	3.3	 16
649	  0	2798.5	249.7	 16
650	  0	46140.0	85.0	 16
651	  0	2571.0	384.1	 16
652	  0	46140.0	36.4	 16
653	  0	3122.5	508.1	 16
654	  0	46140.0	34.8	 16
655	  0	2737.8	393.0	 16
656	  0	46140.0	26.5	 16
657	  0	2891.8	424.1	 16
658	  0	46140.0	29.6	 16
659	  0	2784.8	236.3	 16
660	  0	46140.0	0.0	 12
661	  0	2501.0	235.0	 16
662	  0	46140.0	0.0	 16
663	  0	2414.8	384.0	 16
664	  0	46140.0	0.0	 16
665	  0	2354.0	309.7	 16
666	  0	46140.0	0.0	 16
667	  0	2221.5	265.2	 16
668	  0	46140.0	0.0	 16
669	  0	2482.3	388.3	 16
670	  0	46140.0	0.0	 16
671	  0	2450.8	306.4	 16
672	  0	46140.0	0.0	 16
673	  0	2368.0	255.2	 16
674	  0	46140.0	0.0	 16
675	  0	2474.8	263.2	 16
676	  0	46140.0	0.0	 16
677	  0	2545.3	294.8	 16
678	  0	46140.0	0.0	 16
679	  0	2713.8	325.7	 16
680	  0	46140.0	0.0	 16
681	  0	2808.3	439.4	 16
682	  0	46140.0	0.0	 16
683	  0	2734.5	321.5	 16
684	  0	46140.0	0.0	 16
685	  0	2870.0	325.7	 16
686	  0	46140.0	0.0	 16
687	  0	2490.8	269.5	 16
688	  0	46140.0	0.0	 16
689	  0	2658.5	277.8	 16
690	  0	46140.0	0.0	 16
691	  0	2489.5	334.5	 16
692	  0	46140.0	0.0	 16
693	  0	2288.5	228.8	 16
694	  0	46140.0	0.0	 16
695	  0	2513.0	314.6	 16
696	  0	46140.0	0.0	 16
697	  0	2788.3	350.3	 16
698	  0	46140.0	0.0	 16
699	  0	2560.5	395.5	 16
700	  0	46140.0	0.0	 16
701	  0	2915.8	531.5	 16
702	  0	46140.0	0.0	 16
703	  0	2808.5	258.6	 16
704	  0	46140.0	0.0	 16
705	  0	3005.5	403.4	 16
706	  0	46140.0	0.0	 16
707	  0	1113.3	165.4	 16
708	  0	2927.5	453.5	 16
709	  0	46140.0	0.0	 16
710	  0	2799.0	330.7	 16
711	  0	46140.0	0.0	 16
  0	  1	46140.0	2.5	 16
  1	  1	2333.3	275.4	 16
  2	  1	46140.0	128.5	 16
  3	  1	2486.8	279.4	 16
  4	  1	1155.3	189.5	 16
  5	  1	3490.3	333.0	 16
  6	  1	2775.0	354.9	 16
  7	  1	1178.5	150.6	 16
  8	  1	3126.8	283.1	 16
  9	  1	3812.8	592.8	 16
 10	  1	2590.3	299.4	 16
 11	  1	2627.0	343.4	 16
 12	  1	1540.0	234.4	 16
 13	  1	2059.3	214.7	 16
 14	  1	4337.0	432.6	 16
 15	  1	3223.5	308.8	 16
 16	  1	3097.0	380.9	 16
 17	  1	4466.3	1004.0	 16
 18	  1	2031.8	347.8	 16
 19	  1	7831.3	1712.4	 16
 20	  1	1432.3	214.6	 16
 21	  1	1249.8	197.9	 16
 22	  1	7164.3	1989.2	 16
 23	  1	2317.0	781.1	 16
 24	  1	6178.0	577.9	 16
 25	  1	26059.5	7694.1	 16
 26	  1	3213.5	567.9	 16
 27	  1	10693.0	1583.3	 16
 28	  1	3375.5	560.8	 16
 29	  1	6553.3	1516.0	 16
 30	  1	1784.3	199.4	 16
 31	  1	1448.3	177.8	 16
 32	  1	1789.3	281.9	 16
 33	  1	2206.8	808.9	 16
 34	  1	10340.3	2754.3	 16
 35	  1	2133.5	285.6	 16
 36	  1	4758.3	973.0	 16
 37	  1	3779.8	881.5	 16
 38	  1	4742.8	1193.4	 16
 39	  1	3178.3	381.6	 16
 40	  1	10693.3	3088.1	 16
 41	  1	5013.8	668.2	 16
 42	  1	18220.5	5528.7	 16
 43	  1	4979.5	860.5	 16
 44	  1	2707.3	481.5	 16
 45	  1	6983.0	1897.7	 16
 46	  1	2271.0	304.1	 16
 47	  1	2877.0	284.3	 16
 48	  1	2567.8	285.1	 16
 49	  1	3566.0	570.6	 16
 50	  1	3199.3	184.3	 12
 51	  1	2619.5	226.6	 16
 52	  1	44995.3	8836.2	 16
 53	  1	2635.0	334.0	 16
 54	  1	2160.8	473.9	 16
 55	  1	2333.5	228.5	 16
 56	  1	3970.8	468.5	 16
 57	  1	4113.5	443.8	 16
 58	  1	24025.8	6180.9	 16
 59	  1	1645.8	229.5	 16
 60	  1	3681.0	455.1	 16
 61	  1	1736.5	216.0	 16
 62	  1	3304.5	640.0	 16
 63	  1	1581.0	231.6	 16
 64	  1	3295.5	302.0	 16
 65	  1	3704.3	495.1	 16
 66	  1	35302.0	7996.9	 16
 67	  1	4757.8	633.6	 16
 68	  1	40730.3	10787.2	 16
 69	  1	1546.8	219.6	 16
 70	  1	2530.8	338.1	 16
 71	  1	6625.5	1228.6	 16
 72	  1	3913.5	665.3	 16
 73	  1	20504.5	4573.5	 16
 74	  1	9572.0	2155.7	 16
 75	  1	1167.3	130.8	 16
 76	  1	2314.8	294.4	 16
 77	  1	1912.8	297.9	 16
 78	  1	6469.3	1506.6	 16
 79	  1	1385.3	278.5	 16
 80	  1	2529.8	552.7	 16
 81	  1	2232.5	229.4	 16
 82	  1	7383.0	1425.1	 16
 83	  1	2739.3	304.6	 16
 84	  1	2210.0	406.2	 16
 85	  1	1706.8	211.4	 16
 86	  1	2030.3	491.0	 16
 87	  1	35768.3	7982.0	 16
 88	  1	2914.5	236.3	 16
 89	  1	10713.8	2337.4	 16
 90	  1	2208.3	236.1	 16
 91	  1	2329.3	407.7	 16
 92	  1	1854.5	295.1	 16
 93	  1	5413.5	1058.0	 16
 94	  1	4163.0	818.3	 16
 95	  1	4026.0	466.5	 16
 96	  1	1562.5	183.0	 16
 97	  1	1755.8	286.0	 16
 98	  1	23904.3	6586.5	 16
 99	  1	6922.3	883.5	 16
100	  1	40221.3	12654.3	 16
101	  1	3769.8	853.8	 16
102	  1	1271.8	251.0	 16
103	  1	12438.0	3831.5	 16
104	  1	1943.3	554.3	 16
105	  1	4330.5	691.8	 16
106	  1	2885.5	389.6	 16
107	  1	2628.3	435.5	 16
108	  1	1785.8	265.4	 16
109	  1	1550.0	221.6	 16
110	  1	3145.0	366.9	 16
111	  1	9675.5	2433.0	 16
112	  1	2894.0	260.1	 16
113	  1	3888.5	373.4	 16
114	  1	5056.0	1016.4	 16
115	  1	2137.0	406.9	 16
116	  1	2630.0	329.6	 16
117	  1	3689.5	687.3	 16
118	  1	1992.0	506.3	 16
119	  1	3133.5	485.6	 16
120	  1	13878.5	3647.2	 16
121	  1	3242.0	581.9	 16
122	  1	11073.8	3842.6	 16
123	  1	4220.3	876.6	 16
124	  1	2783.5	411.5	 16
125	  1	3016.0	459.2	 16
126	  1	2391.5	276.2	 16
127	  1	3188.8	385.3	 16
128	  1	5519.8	1481.4	 16
129	  1	3914.3	1083.6	 16
130	  1	4086.0	303.2	 16
131	  1	5151.5	993.6	 16
132	  1	4438.8	496.9	 16
133	  1	4943.5	472.2	 16
134	  1	3573.5	518.1	 16
135	  1	4491.8	541.6	 16
136	  1	3837.0	945.2	 16
137	  1	1477.0	221.4	 16
138	  1	2139.3	280.5	 16
139	  1	2866.8	503.2	 16
140	  1	1542.0	234.7	 16
141	  1	2644.3	363.2	 16
142	  1	9277.3	2241.1	 16
143	  1	5668.0	971.7	 16
144	  1	12794.5	1138.4	 16
145	  1	17704.3	5098.9	 16
146	  1	4007.5	658.3	 16
147	  1	2615.5	948.6	 16
148	  1	32812.0	11048.5	 16
149	  1	1978.5	341.0	 16
150	  1	2623.8	369.5	 16
151	  1	2092.8	230.6	 12
152	  1	4363.5	608.1	 16
153	  1	4018.5	311.2	 16
154	  1	1463.0	162.4	 16
155	  1	1518.0	160.1	 16
156	  1	7353.8	1080.2	 16
157	  1	3897.0	465.4	 16
158	  1	2549.3	285.9	 16
159	  1	2664.0	438.3	 16
160	  1	3664.3	326.7	 16
161	  1	4784.3	563.3	 16
162	  1	3300.8	394.5	 16
163	  1	6333.0	596.5	 16
164	  1	9906.8	1410.5	 16
165	  1	2340.8	270.2	 16
166	  1	4038.3	494.2	 16
167	  1	7211.0	448.7	 16
168	  1	4879.0	769.2	 16
169	  1	1308.5	187.1	 16
170	  1	3962.8	500.5	 16
171	  1	1863.0	141.5	 16
172	  1	6027.5	722.1	 16
173	  1	4503.8	375.3	 16
174	  1	3055.3	314.5	 16
175	  1	18567.8	1861.8	 16
176	  1	2874.0	200.3	 16
177	  1	1244.5	177.6	 16
178	  1	3254.8	461.2	 16
179	  1	2125.0	223.4	 16
180	  1	3014.3	491.4	 16
181	  1	4369.3	474.8	 16
182	  1	1749.5	191.8	 16
183	  1	2255.0	257.7	 16
184	  1	1825.0	229.9	 16
185	  1	2199.0	178.9	 16
186	  1	3857.0	335.4	 16
187	  1	4420.3	455.9	 16
188	  1	2317.3	253.1	 16
189	  1	9310.0	1365.3	 16
190	  1	1880.8	184.7	 16
191	  1	2347.5	357.0	 16
192	  1	4637.0	283.8	 16
193	  1	3211.5	278.1	 16
194	  1	3068.0	421.3	 16
195	  1	3348.8	364.7	 16
196	  1	3306.5	477.1	 16
197	  1	2061.3	251.3	 16
198	  1	2468.3	500.2	 16
199	  1	4281.8	599.6	 16
200	  1	3794.3	430.9	 16
201	  1	2226.3	295.3	 16
202	  1	7660.8	625.6	 16
203	  1	3522.8	442.1	 16
204	  1	1101.0	156.9	 16
205	  1	1905.8	157.2	 16
206	  1	3553.8	351.5	 16
207	  1	2297.5	222.0	 16
208	  1	2090.5	440.3	 16
209	  1	1743.8	298.7	 16
210	  1	2169.5	284.0	 16
211	  1	5733.3	1288.6	 16
212	  1	2039.8	305.0	 16
213	  1	1748.3	228.1	 16
214	  1	6348.5	980.6	 16
215	  1	4501.5	448.0	 16
216	  1	2285.3	558.4	 16
217	  1	4715.5	583.7	 16
218	  1	5748.3	1013.0	 16
219	  1	7152.5	2048.0	 16
220	  1	1894.8	307.8	 16
221	  1	3564.5	567.2	 16
222	  1	2656.8	619.2	 16
223	  1	19461.0	6669.4	 16
224	  1	1255.5	277.7	 16
225	  1	1950.3	350.3	 16
226	  1	5571.8	912.1	 16
227	  1	3465.8	587.9	 16
228	  1	5582.8	1814.6	 16
229	  1	2054.5	811.1	 16
230	  1	4693.8	701.5	 16
231	  1	8857.0	3058.9	 16
232	  1	2753.8	622.6	 16
233	  1	3518.8	771.2	 16
234	  1	1455.0	295.2	 16
235	  1	1302.0	717.2	 16
236	  1	18016.0	6998.7	 16
237	  1	941.0	184.3	 16
238	  1	1423.0	277.3	 16
239	  1	1954.3	1282.7	 16
240	  1	22699.8	7830.0	 16
241	  1	3297.8	511.0	 16
242	  1	2304.8	305.6	 16
243	  1	3740.0	435.2	 16
244	  1	3795.3	523.3	 16
245	  1	2998.0	441.1	 16
246	  1	2897.8	499.2	 16
247	  1	2686.5	547.7	 16
248	  1	3491.0	884.1	 16
249	  1	2127.0	247.0	 16
250	  1	1509.3	276.0	 16
251	  1	1508.5	243.3	 16
252	  1	1685.0	240.3	 16
253	  1	1693.3	283.5	 12
254	  1	1173.8	226.1	 16
255	  1	2592.5	283.5	 16
256	  1	3947.8	494.0	 16
257	  1	1315.8	183.6	 16
258	  1	1970.8	243.6	 16
259	  1	1627.8	245.1	 16
260	  1	2603.3	315.3	 16
261	  1	5960.5	442.4	 16
262	  1	2094.8	270.5	 16
263	  1	2290.8	238.2	 16
264	  1	2971.5	390.3	 16
265	  1	8855.0	1815.2	 16
266	  1	1617.0	243.0	 16
267	  1	4183.8	271.4	 16
268	  1	4851.5	574.8	 16
269	  1	1737.8	217.8	 16
270	  1	1923.3	226.7	 16
271	  1	1138.5	139.0	 16
272	  1	1589.0	181.5	 16
273	  1	11279.3	1789.0	 16
274	  1	1618.3	166.1	 16
275	  1	7084.5	957.1	 16
276	  1	8046.5	1274.2	 16
277	  1	3521.0	341.5	 16
278	  1	2337.8	292.5	 16
279	  1	5199.8	497.8	 16
280	  1	1714.3	204.9	 16
281	  1	6182.0	1293.8	 16
282	  1	3720.8	497.6	 16
283	  1	3032.0	282.6	 16
284	  1	2141.0	181.2	 16
285	  1	2788.5	366.7	 16
286	  1	3422.5	655.9	 16
287	  1	3087.0	432.9	 16
288	  1	2182.8	219.7	 16
289	  1	4065.3	347.1	 16
290	  1	3840.3	324.2	 16
291	  1	2158.0	291.2	 16
292	  1	7658.0	764.7	 16
293	  1	4995.0	735.0	 16
294	  1	2376.0	273.6	 16
295	  1	2025.0	288.4	 16
296	  1	1547.3	193.8	 16
297	  1	2136.8	306.7	 16
298	  1	4650.3	917.8	 16
299	  1	1391.8	197.0	 16
300	  1	1500.8	413.9	 16
301	  1	1324.0	173.4	 16
302	  1	2153.8	260.0	 16
303	  1	9633.8	1876.5	 16
304	  1	1438.0	192.7	 16
305	  1	7480.5	1461.2	 16
306	  1	6812.5	1440.3	 16
307	  1	2284.0	244.3	 16
308	  1	3533.5	347.0	 16
309	  1	4559.3	735.0	 16
310	  1	1756.8	200.2	 16
311	  1	2851.3	548.7	 16
312	  1	2053.8	268.9	 16
313	  1	2187.3	347.8	 16
314	  1	4528.8	654.8	 16
315	  1	12357.3	3015.6	 16
316	  1	1624.0	498.0	 16
317	  1	3596.3	379.3	 16
318	  1	2009.8	186.8	 16
319	  1	2422.5	308.8	 16
320	  1	2768.8	278.2	 16
321	  1	6597.3	1494.2	 16
322	  1	2382.0	276.2	 16
323	  1	2651.0	330.8	 16
324	  1	2007.5	297.3	 16
325	  1	1263.0	147.8	 16
326	  1	4872.0	1317.2	 16
327	  1	1745.5	150.8	 16
328	  1	3380.5	445.7	 16
329	  1	11897.0	601.0	 16
330	  1	2542.5	296.9	 16
331	  1	4123.5	980.1	 16
332	  1	3933.3	874.0	 16
333	  1	10724.8	2488.0	 16
334	  1	2857.8	358.5	 16
335	  1	18010.0	5684.3	 16
336	  1	2123.0	172.1	 16
337	  1	6795.3	1459.9	 16
338	  1	1904.8	266.5	 16
339	  1	1403.0	185.8	 16
340	  1	2622.3	364.3	 16
341	  1	2570.3	291.8	 16
342	  1	2803.5	221.8	 16
343	  1	2796.3	349.8	 16
344	  1	2916.8	318.7	 16
345	  1	10592.3	2117.9	 16
346	  1	7442.3	1337.4	 16
347	  1	10734.3	2530.2	 16
348	  1	7896.8	686.9	 16
349	  1	6556.8	1617.3	 16
350	  1	1542.0	176.1	 16
351	  1	1122.0	80.0	 16
352	  1	3320.3	513.2	 16
353	  1	6040.3	2424.7	 16
354	  1	46140.0	13728.0	 16
355	  1	22590.0	3967.9	 12
356	  1	9501.3	1099.5	 16
357	  1	2033.8	227.8	 16
358	  1	3050.8	361.2	 16
359	  1	3132.8	457.4	 16
360	  1	1612.8	194.8	 16
361	  1	1144.5	89.8	 16
362	  1	1325.8	176.3	 16
363	  1	2468.8	220.2	 16
364	  1	2272.3	300.7	 16
365	  1	1333.8	185.5	 16
366	  1	1865.8	240.3	 16
367	  1	7688.3	1813.1	 16
368	  1	7705.3	1691.5	 16
369	  1	1859.3	196.1	 16
370	  1	1802.5	176.1	 16
371	  1	1459.8	201.7	 16
372	  1	2482.3	317.9	 16
373	  1	17500.8	4118.1	 16
374	  1	2290.0	188.4	 16
375	  1	2431.8	234.6	 16
376	  1	3029.8	266.1	 16
377	  1	2141.3	367.8	 16
378	  1	4231.0	426.7	 16
379	  1	4915.3	833.4	 16
380	  1	2394.5	231.8	 16
381	  1	4705.3	523.0	 16
382	  1	8001.0	621.9	 16
383	  1	7702.5	1150.2	 16
384	  1	8070.3	1679.3	 16
385	  1	2236.5	242.7	 16
386	  1	1429.0	188.8	 16
387	  1	2768.5	534.8	 16
388	  1	1252.5	202.8	 16
389	  1	1094.5	212.3	 16
390	  1	9010.5	2727.7	 16
391	  1	2508.0	265.5	 16
392	  1	1768.8	243.7	 16
393	  1	1312.0	268.8	 16
394	  1	1937.3	371.9	 16
395	  1	7048.0	605.9	 16
396	  1	7442.8	1490.9	 16
397	  1	2472.8	275.7	 16
398	  1	2734.5	309.9	 16
399	  1	3359.0	554.0	 16
400	  1	3815.8	773.9	 16
401	  1	2136.0	415.5	 16
402	  1	5631.8	433.5	 16
403	  1	7054.0	972.9	 16
404	  1	15639.0	2807.5	 16
405	  1	32983.8	10382.0	 16
406	  1	3469.3	325.0	 16
407	  1	2586.8	306.4	 16
408	  1	3254.0	512.4	 16
409	  1	5483.5	1277.4	 16
410	  1	2089.0	268.7	 16
411	  1	4177.5	752.3	 16
412	  1	12859.8	2095.9	 16
413	  1	2716.5	264.8	 16
414	  1	2682.3	191.8	 16
415	  1	2121.5	326.2	 16
416	  1	2357.5	242.2	 16
417	  1	3611.8	532.0	 16
418	  1	2447.5	221.0	 16
419	  1	2509.0	219.1	 16
420	  1	5547.5	994.5	 16
421	  1	2796.8	290.4	 16
422	  1	4006.0	488.8	 16
423	  1	9369.3	994.4	 16
424	  1	7321.0	1874.2	 16
425	  1	2997.5	404.8	 16
426	  1	6994.8	1840.3	 16
427	  1	2603.3	662.9	 16
428	  1	1931.8	238.3	 16
429	  1	18895.8	5270.0	 16
430	  1	1348.8	171.9	 16
431	  1	4620.8	392.9	 16
432	  1	4100.3	360.2	 16
433	  1	2958.3	295.5	 16
434	  1	6968.3	1134.4	 16
435	  1	2319.5	319.6	 16
436	  1	2826.5	599.1	 16
437	  1	1283.5	310.1	 16
438	  1	1741.0	229.4	 16
439	  1	5435.5	826.1	 16
440	  1	2132.3	244.2	 16
441	  1	5056.3	702.3	 16
442	  1	4992.8	842.5	 16
443	  1	2120.5	364.5	 16
444	  1	1901.5	183.3	 16
445	  1	2811.3	351.0	 16
446	  1	2102.5	213.5	 16
447	  1	1275.3	174.1	 16
448	  1	3207.0	596.8	 16
449	  1	1802.8	265.8	 16
450	  1	2977.8	270.8	 16
451	  1	4786.3	553.4	 16
452	  1	12555.8	798.1	 16
453	  1	11399.0	1396.3	 16
454	  1	8187.8	1060.4	 16
455	  1	1862.3	363.5	 16
456	  1	7569.5	407.9	 12
457	  1	28827.5	2790.5	 16
458	  1	3202.0	629.5	 16
459	  1	2157.8	179.1	 16
460	  1	13468.8	1969.6	 16
461	  1	4506.5	398.7	 16
462	  1	1618.0	170.1	 16
463	  1	6692.0	1317.0	 16
464	  1	4818.0	490.0	 16
465	  1	35529.3	2661.0	 16
466	  1	10593.8	730.0	 16
467	  1	7333.0	821.5	 16
468	  1	3529.8	323.1	 16
469	  1	14526.3	2159.7	 16
470	  1	6398.0	445.1	 16
471	  1	1504.5	199.3	 16
472	  1	825.8	151.8	 16
473	  1	43065.0	5693.5	 16
474	  1	867.8	168.4	 16
475	  1	1433.0	163.0	 16
476	  1	1016.3	191.4	 16
477	  1	5864.8	747.1	 16
478	  1	1819.3	259.0	 16
479	  1	2158.0	305.3	 16
480	  1	1386.5	212.1	 16
481	  1	1810.8	149.7	 16
482	  1	30227.3	3763.2	 16
483	  1	9278.8	809.5	 16
484	  1	2295.5	277.4	 16
485	  1	6131.5	710.6	 16
486	  1	1734.3	187.0	 16
487	  1	1568.0	206.0	 16
488	  1	1409.0	298.8	 16
489	  1	2568.3	310.4	 16
490	  1	6249.8	666.7	 16
491	  1	3018.5	300.2	 16
492	  1	1489.3	138.6	 16
493	  1	4093.3	369.7	 16
494	  1	2620.5	295.5	 16
495	  1	4882.8	565.0	 16
496	  1	6493.3	665.9	 16
497	  1	2776.5	202.4	 16
498	  1	1320.5	192.7	 16
499	  1	2081.3	206.0	 16
500	  1	1974.3	266.9	 16
501	  1	2972.8	409.9	 16
502	  1	5466.3	745.3	 16
503	  1	3797.5	704.6	 16
504	  1	2439.8	226.8	 16
505	  1	1594.0	258.9	 16
506	  1	5761.3	261.3	 16
507	  1	2719.8	375.8	 16
508	  1	2937.0	332.5	 16
509	  1	4141.0	331.0	 16
510	  1	4222.5	280.4	 16
511	  1	3392.5	330.7	 16
512	  1	1897.5	235.9	 16
513	  1	4366.8	755.9	 16
514	  1	1729.8	265.9	 16
515	  1	4585.5	656.6	 16
516	  1	3344.5	637.3	 16
517	  1	3178.8	321.9	 16
518	  1	15626.8	2427.3	 16
519	  1	17076.8	2682.4	 16
520	  1	43697.0	8934.1	 16
521	  1	1307.0	158.1	 16
522	  1	20846.0	4432.1	 16
523	  1	11030.0	2132.4	 16
524	  1	9610.8	1084.7	 16
525	  1	13798.5	1323.9	 16
526	  1	7775.3	956.2	 16
527	  1	5241.3	956.6	 16
528	  1	1831.5	243.0	 16
529	  1	6893.5	1318.1	 16
530	  1	34206.5	8073.6	 16
531	  1	1263.8	153.9	 16
532	  1	1102.3	172.2	 16
533	  1	2818.0	266.8	 16
534	  1	4920.5	526.6	 16
535	  1	4518.5	812.9	 16
536	  1	1379.5	256.8	 16
537	  1	1719.5	277.0	 16
538	  1	2310.8	330.2	 16
539	  1	1887.3	241.3	 16
540	  1	5879.8	1033.2	 16
541	  1	2635.5	386.2	 16
542	  1	12351.0	3083.1	 16
543	  1	4391.3	770.0	 16
544	  1	11850.8	2564.6	 16
545	  1	2121.5	358.3	 16
546	  1	11743.5	2770.0	 16
547	  1	10120.5	2253.8	 16
548	  1	1496.5	295.7	 16
549	  1	1203.8	159.5	 16
550	  1	3921.3	829.3	 16
551	  1	2561.0	399.6	 16
552	  1	2167.0	384.8	 16
553	  1	4785.3	1141.5	 16
554	  1	1776.8	309.2	 16
555	  1	1501.8	182.7	 16
556	  1	2169.0	215.7	 16
557	  1	9887.3	2337.1	 16
558	  1	4679.8	525.7	 12
559	  1	12972.5	1264.0	 16
560	  1	46140.0	0.0	 16
561	  1	2044.0	445.3	 16
562	  1	2451.8	171.6	 16
563	  1	2922.8	307.9	 16
564	  1	4365.3	421.5	 16
565	  1	3471.3	328.6	 16
566	  1	12840.8	1568.2	 16
567	  1	1596.8	196.5	 16
568	  1	20791.8	2347.0	 16
569	  1	16884.8	2191.3	 16
570	  1	1535.5	203.7	 16
571	  1	1371.5	204.9	 16
572	  1	1140.8	153.6	 16
573	  1	3071.5	202.1	 16
574	  1	1662.5	310.8	 16
575	  1	1087.8	107.5	 16
576	  1	2270.3	252.3	 16
577	  1	2515.8	286.0	 16
578	  1	3498.5	407.2	 16
579	  1	8271.5	656.7	 16
580	  1	5565.5	569.4	 16
581	  1	1533.0	213.8	 16
582	  1	3911.3	401.3	 16
583	  1	4712.0	440.4	 16
584	  1	4830.5	414.6	 16
585	  1	2896.3	261.9	 16
586	  1	3319.8	266.6	 16
587	  1	2073.8	215.9	 16
588	  1	3161.0	369.5	 16
589	  1	4432.5	386.9	 16
590	  1	3280.0	287.9	 16
591	  1	1600.8	212.7	 16
592	  1	16057.5	2064.8	 16
593	  1	2003.0	337.6	 16
594	  1	2190.5	271.1	 16
595	  1	2210.3	386.3	 16
596	  1	4252.0	396.2	 16
597	  1	4201.0	431.0	 16
598	  1	4382.3	336.8	 16
599	  1	4478.3	366.3	 16
600	  1	4199.0	432.9	 16
601	  1	3325.3	435.9	 16
602	  1	4109.5	346.7	 16
603	  1	5740.8	657.3	 16
604	  1	32402.8	4116.1	 16
605	  1	1480.8	237.7	 16
606	  1	1771.0	228.6	 16
607	  1	6708.3	1041.7	 16
608	  1	16242.8	1790.2	 16
609	  1	46140.0	0.0	 16
610	  1	8160.0	757.2	 16
611	  1	9278.8	1543.4	 16
612	  1	1935.0	297.0	 16
613	  1	1871.0	282.2	 16
614	  1	1896.5	227.7	 16
615	  1	7744.3	1243.2	 16
616	  1	5043.5	871.4	 16
617	  1	10576.3	1206.5	 16
618	  1	2250.5	258.9	 16
619	  1	1522.8	256.5	 16
620	  1	4329.0	327.7	 16
621	  1	3264.0	304.9	 16
622	  1	2709.3	390.0	 16
623	  1	1874.0	254.3	 16
624	  1	3467.3	294.1	 16
625	  1	2075.8	240.8	 16
626	  1	4846.0	494.7	 16
627	  1	10150.0	761.8	 16
628	  1	16149.5	1277.6	 16
629	  1	5477.0	484.0	 16
630	  1	14421.8	1518.2	 16
631	  1	13120.3	1777.1	 16
632	  1	17997.0	1747.4	 16
633	  1	18816.5	2495.5	 16
634	  1	1581.0	178.7	 16
635	  1	1643.3	197.9	 16
636	  1	2418.8	265.5	 16
637	  1	3855.0	508.9	 16
638	  1	2006.3	272.9	 16
639	  1	5780.5	604.0	 16
640	  1	2384.3	226.0	 16
641	  1	9920.5	1029.7	 16
642	  1	1969.8	183.9	 16
643	  1	6911.3	886.3	 16
644	  1	11415.0	1489.5	 16
645	  1	2389.8	282.0	 16
646	  1	1859.0	237.9	 16
647	  1	3065.5	396.5	 16
648	  1	1796.5	317.2	 16
649	  1	1864.0	270.9	 16
650	  1	3457.8	410.4	 16
651	  1	1201.5	237.7	 16
652	  1	13907.5	1959.2	 16
653	  1	2092.3	221.5	 16
654	  1	2106.5	216.0	 16
655	  1	18947.0	2654.6	 16
656	  1	1813.8	274.4	 16
657	  1	5766.8	833.8	 16
658	  1	1579.0	210.7	 16
659	  1	3879.0	398.1	 16
660	  1	1269.0	179.1	 12
661	  1	1602.8	276.9	 16
662	  1	2472.8	242.3	 16
663	  1	5831.0	856.3	 16
664	  1	4946.0	739.0	 16
665	  1	2030.8	259.3	 16
666	  1	1626.0	264.5	 16
667	  1	44425.5	2559.2	 16
668	  1	7763.8	906.1	 16
669	  1	6681.8	564.2	 16
670	  1	19363.0	2374.8	 16
671	  1	2162.8	278.3	 16
672	  1	4454.0	285.2	 16
673	  1	3129.8	342.3	 16
674	  1	5439.8	526.0	 16
675	  1	5187.0	538.8	 16
676	  1	2711.0	270.2	 16
677	  1	2516.8	221.2	 16
678	  1	2578.5	415.2	 16
679	  1	2474.5	300.4	 16
680	  1	46140.0	137.1	 16
681	  1	1456.0	169.3	 16
682	  1	3833.5	270.2	 16
683	  1	3348.3	306.1	 16
684	  1	45824.8	1594.1	 16
685	  1	3392.8	378.6	 16
686	  1	8358.8	495.3	 16
687	  1	11514.8	996.6	 16
688	  1	1763.5	175.8	 16
689	  1	1491.8	167.8	 16
690	  1	4441.3	409.4	 16
691	  1	19463.0	2143.4	 16
692	  1	12727.3	1166.9	 16
693	  1	1786.5	243.1	 16
694	  1	2211.3	375.3	 16
695	  1	1777.5	196.4	 16
696	  1	1960.3	291.3	 16
697	  1	1634.5	201.4	 16
698	  1	1861.8	178.2	 16
699	  1	3113.5	494.9	 16
700	  1	1548.3	127.4	 16
701	  1	1838.5	217.0	 16
702	  1	4188.8	402.5	 16
703	  1	3999.3	364.2	 16
704	  1	4352.8	420.5	 16
705	  1	2893.5	320.7	 16
706	  1	1840.3	303.2	 16
707	  1	1229.8	262.0	 16
708	  1	46140.0	0.0	 16
709	  1	2432.0	300.9	 16
710	  1	46140.0	0.0	 16
711	  1	2301.3	238.7	 16
  0	  2	2176.5	251.2	 16
  1	  2	46140.0	16.7	 16
  2	  2	2397.0	237.6	 16
  3	  2	46140.0	492.7	 16
  4	  2	916.0	127.5	 16
  5	  2	3913.0	368.4	 16
  6	  2	2498.8	496.8	 16
  7	  2	988.3	173.8	 16
  8	  2	2898.3	300.7	 16
  9	  2	1559.0	198.5	 16
 10	  2	2353.0	304.6	 16
 11	  2	2828.3	303.5	 16
 12	  2	1273.5	226.7	 16
 13	  2	1998.8	398.6	 16
 14	  2	5786.8	724.1	 16
 15	  2	6863.8	453.6	 16
 16	  2	5057.8	707.3	 16
 17	  2	2193.5	398.3	 16
 18	  2	1242.3	129.6	 16
 19	  2	12537.5	2965.9	 16
 20	  2	1462.0	256.0	 16
 21	  2	1065.0	189.7	 16
 22	  2	1668.0	286.8	 16
 23	  2	2308.3	831.7	 16
 24	  2	8412.0	646.2	 16
 25	  2	20505.5	6146.9	 16
 26	  2	1735.0	403.2	 16
 27	  2	8844.8	1290.7	 16
 28	  2	3906.5	400.8	 16
 29	  2	4279.5	474.1	 16
 30	  2	2071.0	310.6	 16
 31	  2	1270.0	147.8	 16
 32	  2	3326.5	761.7	 16
 33	  2	2886.0	1384.2	 16
 34	  2	12791.0	3182.4	 16
 35	  2	3378.0	1413.1	 16
 36	  2	11280.0	2875.7	 16
 37	  2	1693.5	236.4	 16
 38	  2	1832.8	273.6	 16
 39	  2	3752.3	329.7	 16
 40	  2	4831.0	824.5	 16
 41	  2	2972.0	420.8	 16
 42	  2	4897.8	572.1	 16
 43	  2	3455.5	270.4	 16
 44	  2	1963.0	421.3	 16
 45	  2	4311.8	877.3	 16
 46	  2	2036.0	607.2	 16
 47	  2	4190.5	692.1	 16
 48	  2	2583.3	286.5	 16
 49	  2	3686.0	398.2	 12
 50	  2	3146.5	348.3	 16
 51	  2	2772.3	393.7	 16
 52	  2	17197.0	3813.9	 16
 53	  2	1678.5	311.6	 16
 54	  2	2003.5	353.9	 16
 55	  2	1772.5	249.1	 16
 56	  2	4460.5	545.5	 16
 57	  2	6170.8	692.9	 16
 58	  2	6181.3	1428.2	 16
 59	  2	1262.3	172.5	 16
 60	  2	2643.5	356.2	 16
 61	  2	1544.5	207.3	 16
 62	  2	1998.5	287.2	 16
 63	  2	1676.3	163.3	 16
 64	  2	2760.0	492.1	 16
 65	  2	5229.3	528.5	 16
 66	  2	9970.5	2539.0	 16
 67	  2	3427.3	481.7	 16
 68	  2	9459.8	2532.2	 16
 69	  2	1528.3	196.6	 16
 70	  2	2141.3	280.1	 16
 71	  2	2446.0	277.3	 16
 72	  2	1976.3	338.9	 16
 73	  2	4884.0	915.3	 16
 74	  2	3109.0	629.3	 16
 75	  2	1191.0	163.5	 16
 76	  2	1888.5	235.0	 16
 77	  2	2036.8	284.2	 16
 78	  2	2278.3	354.1	 16
 79	  2	1701.0	243.1	 16
 80	  2	1332.3	211.8	 16
 81	  2	4426.8	476.9	 16
 82	  2	10256.3	2056.6	 16
 83	  2	2889.3	310.7	 16
 84	  2	2139.5	302.0	 16
 85	  2	1224.5	168.9	 16
 86	  2	1999.5	309.3	 16
 87	  2	10839.8	2161.2	 16
 88	  2	2542.5	424.3	 16
 89	  2	9834.8	2072.1	 16
 90	  2	2436.5	280.7	 16
 91	  2	2216.8	343.6	 16
 92	  2	1794.8	225.3	 16
 93	  2	2646.8	370.0	 16
 94	  2	2139.5	254.1	 16
 95	  2	3559.3	636.0	 16
 96	  2	1456.8	256.3	 16
 97	  2	1854.0	150.6	 16
 98	  2	3975.0	672.3	 16
 99	  2	8712.0	915.2	 16
100	  2	12572.0	3317.2	 16
101	  2	1535.8	298.4	 16
102	  2	1369.5	271.8	 16
103	  2	2428.5	495.5	 16
104	  2	2279.0	452.7	 16
105	  2	16480.0	4135.4	 16
106	  2	1780.5	239.0	 16
107	  2	1776.8	344.6	 16
108	  2	1745.5	272.1	 16
109	  2	1571.3	558.9	 16
110	  2	3390.8	419.2	 16
111	  2	5218.3	956.2	 16
112	  2	4482.3	628.8	 16
113	  2	2067.8	202.3	 16
114	  2	2574.3	431.1	 16
115	  2	2025.8	328.0	 16
116	  2	2573.8	394.4	 16
117	  2	2454.0	405.9	 16
118	  2	2087.5	542.7	 16
119	  2	3845.8	680.4	 16
120	  2	3318.5	436.6	 16
121	  2	2945.3	610.7	 16
122	  2	1511.8	198.5	 16
123	  2	2295.3	317.7	 16
124	  2	2412.3	435.6	 16
125	  2	3820.5	648.6	 16
126	  2	2331.0	719.1	 16
127	  2	7104.0	1065.7	 16
128	  2	7974.5	2305.8	 16
129	  2	1845.3	404.7	 16
130	  2	7829.5	1097.9	 16
131	  2	4608.5	1066.9	 16
132	  2	5751.5	588.5	 16
133	  2	8046.5	1203.5	 16
134	  2	3047.3	577.5	 16
135	  2	2736.5	949.5	 16
136	  2	2712.0	260.1	 16
137	  2	1695.5	300.6	 16
138	  2	1707.5	299.7	 16
139	  2	2204.5	340.6	 16
140	  2	1701.0	277.2	 16
141	  2	1549.5	403.6	 16
142	  2	7868.5	1448.7	 16
143	  2	3601.5	856.4	 16
144	  2	11988.5	2721.9	 16
145	  2	1827.8	280.5	 16
146	  2	2482.8	240.5	 16
147	  2	2609.5	322.1	 16
148	  2	11606.3	2609.7	 16
149	  2	2589.0	266.5	 16
150	  2	1557.8	246.7	 16
151	  2	2064.3	357.0	 12
152	  2	3145.8	394.3	 16
153	  2	2734.5	361.9	 16
154	  2	1148.3	136.8	 16
155	  2	2169.5	148.1	 16
156	  2	3038.5	447.6	 16
157	  2	3454.3	387.8	 16
158	  2	2316.0	269.1	 16
159	  2	3201.0	267.1	 16
160	  2	7699.0	525.6	 16
161	  2	7454.8	489.9	 16
162	  2	1640.0	186.2	 16
163	  2	3690.8	366.2	 16
164	  2	3206.5	476.9	 16
165	  2	2114.0	236.4	 16
166	  2	3485.0	341.3	 16
167	  2	5640.3	600.9	 16
168	  2	1480.3	213.1	 16
169	  2	1275.3	190.0	 16
170	  2	4110.0	381.8	 16
171	  2	1644.8	157.6	 16
172	  2	3111.8	480.7	 16
173	  2	3023.3	322.3	 16
174	  2	2519.8	329.4	 16
175	  2	4930.8	816.2	 16
176	  2	2938.3	314.8	 16
177	  2	1219.8	196.6	 16
178	  2	3637.5	291.0	 16
179	  2	1988.3	237.5	 16
180	  2	1937.8	320.2	 16
181	  2	2054.8	199.3	 16
182	  2	1598.8	153.5	 16
183	  2	1958.3	229.1	 16
184	  2	1939.8	282.6	 16
185	  2	1501.3	171.6	 16
186	  2	2506.3	446.4	 16
187	  2	3900.8	339.5	 16
188	  2	1724.0	204.1	 16
189	  2	2722.5	267.5	 16
190	  2	2867.0	194.9	 16
191	  2	1832.3	290.3	 16
192	  2	4587.0	423.1	 16
193	  2	5357.0	549.2	 16
194	  2	2562.8	358.1	 16
195	  2	4134.8	518.4	 16
196	  2	2867.3	516.6	 16
197	  2	1834.3	229.4	 16
198	  2	1972.5	294.9	 16
199	  2	4342.0	337.1	 16
200	  2	3843.5	379.0	 16
201	  2	1347.8	256.2	 16
202	  2	4433.5	537.6	 16
203	  2	2714.8	364.7	 16
204	  2	1058.8	234.1	 16
205	  2	1818.3	409.9	 16
206	  2	2708.8	266.1	 16
207	  2	3134.8	436.1	 16
208	  2	1160.3	246.8	 16
209	  2	1458.3	172.3	 16
210	  2	1781.3	221.1	 16
211	  2	1931.8	226.2	 16
212	  2	1158.5	158.3	 16
213	  2	1765.5	244.9	 16
214	  2	4886.8	470.5	 16
215	  2	2726.8	644.6	 16
216	  2	2654.0	1137.7	 16
217	  2	5346.8	615.5	 16
218	  2	5213.8	910.1	 16
219	  2	2636.8	435.1	 16
220	  2	1692.3	172.1	 16
221	  2	3019.5	694.5	 16
222	  2	1698.8	269.5	 16
223	  2	3224.0	674.4	 16
224	  2	1210.3	132.3	 16
225	  2	1497.8	176.2	 16
226	  2	2742.8	341.4	 16
227	  2	2669.0	399.6	 16
228	  2	1848.3	438.6	 16
229	  2	2068.0	572.6	 16
230	  2	3681.5	537.0	 16
231	  2	2379.3	483.4	 16
232	  2	1372.5	177.0	 16
233	  2	2134.3	263.1	 16
234	  2	1661.8	351.8	 16
235	  2	1056.5	443.5	 16
236	  2	10101.5	3667.5	 16
237	  2	940.8	187.2	 16
238	  2	1797.0	285.9	 16
239	  2	1478.8	361.5	 16
240	  2	5489.0	1503.6	 16
241	  2	2149.8	321.7	 16
242	  2	1866.5	264.0	 16
243	  2	2911.5	401.2	 16
244	  2	3004.5	281.6	 16
245	  2	2993.3	447.7	 16
246	  2	3820.3	390.9	 16
247	  2	3351.3	750.5	 16
248	  2	1306.8	185.6	 16
249	  2	1858.8	305.9	 16
250	  2	1794.3	283.6	 16
251	  2	1774.5	241.3	 16
252	  2	1247.8	190.1	 12
253	  2	1673.8	226.4	 16
254	  2	982.0	160.6	 16
255	  2	1382.5	259.5	 16
256	  2	2603.0	312.7	 16
257	  2	1635.8	252.8	 16
258	  2	2497.3	259.0	 16
259	  2	1438.5	169.6	 16
260	  2	1604.0	145.7	 16
261	  2	2698.0	440.8	 16
262	  2	1856.5	228.3	 16
263	  2	2178.8	231.4	 16
264	  2	3554.8	554.2	 16
265	  2	2055.5	429.4	 16
266	  2	1319.5	292.5	 16
267	  2	11435.3	591.3	 16
268	  2	8839.3	1706.9	 16
269	  2	1390.5	155.6	 16
270	  2	1638.0	236.4	 16
271	  2	1307.8	181.3	 16
272	  2	1757.8	187.1	 16
273	  2	3672.3	534.8	 16
274	  2	1573.8	245.1	 16
275	  2	5011.3	461.6	 16
276	  2	6833.5	494.5	 16
277	  2	2659.0	407.0	 16
278	  2	3462.0	379.6	 16
279	  2	13839.0	1803.9	 16
280	  2	1798.3	185.4	 16
281	  2	2423.8	281.1	 16
282	  2	2489.5	403.8	 16
283	  2	2959.0	316.3	 16
284	  2	1758.3	254.2	 16
285	  2	2572.0	258.9	 16
286	  2	2790.0	428.2	 16
287	  2	3055.5	304.5	 16
288	  2	1701.8	238.4	 16
289	  2	3414.8	276.6	 16
290	  2	3437.5	366.4	 16
291	  2	1408.3	229.5	 16
292	  2	12883.3	1227.3	 16
293	  2	9536.5	1147.1	 16
294	  2	2321.0	294.9	 16
295	  2	2219.8	270.5	 16
296	  2	1687.8	257.4	 16
297	  2	1982.5	396.8	 16
298	  2	4616.8	736.4	 16
299	  2	1613.8	222.2	 16
300	  2	1393.0	207.5	 16
301	  2	1192.0	128.7	 16
302	  2	1866.5	209.2	 16
303	  2	5830.5	958.6	 16
304	  2	1425.0	222.6	 16
305	  2	1775.3	225.2	 16
306	  2	2614.5	466.9	 16
307	  2	1717.0	231.0	 16
308	  2	1920.5	235.6	 16
309	  2	3338.8	387.0	 16
310	  2	1596.3	187.4	 16
311	  2	4310.0	722.1	 16
312	  2	1595.5	369.6	 16
313	  2	2295.5	347.9	 16
314	  2	2470.5	286.9	 16
315	  2	3088.3	420.7	 16
316	  2	1796.5	568.2	 16
317	  2	3331.0	420.9	 16
318	  2	1882.0	256.3	 16
319	  2	2442.3	300.2	 16
320	  2	2888.8	495.7	 16
321	  2	5105.8	681.5	 16
322	  2	1934.3	198.9	 16
323	  2	1517.5	202.5	 16
324	  2	1647.0	221.5	 16
325	  2	1475.0	230.1	 16
326	  2	1837.8	399.9	 16
327	  2	1595.8	188.4	 16
328	  2	3121.3	1089.9	 16
329	  2	23121.5	3435.7	 16
330	  2	3621.0	529.2	 16
331	  2	3715.0	805.2	 16
332	  2	1206.8	245.9	 16
333	  2	4378.8	872.7	 16
334	  2	2970.0	318.2	 16
335	  2	2442.3	436.0	 16
336	  2	2837.0	358.9	 16
337	  2	2913.5	439.5	 16
338	  2	1796.5	250.3	 16
339	  2	1553.5	195.5	 16
340	  2	1562.8	215.3	 16
341	  2	2067.8	314.6	 16
342	  2	3043.8	397.6	 16
343	  2	2598.3	228.7	 16
344	  2	2857.0	275.2	 16
345	  2	11410.8	2082.3	 16
346	  2	3413.0	287.7	 16
347	  2	9142.5	1459.4	 16
348	  2	14984.0	1080.7	 16
349	  2	11699.5	2940.6	 16
350	  2	1752.8	251.1	 16
351	  2	1367.8	282.9	 16
352	  2	3120.3	660.0	 16
353	  2	2495.5	654.7	 16
354	  2	34641.3	6685.7	 12
355	  2	7171.0	915.3	 16
356	  2	4906.5	498.8	 16
357	  2	3358.0	348.6	 16
358	  2	2017.3	310.7	 16
359	  2	2212.8	335.1	 16
360	  2	1278.8	180.9	 16
361	  2	1128.0	135.3	 16
362	  2	1248.8	174.1	 16
363	  2	2040.3	233.4	 16
364	  2	1329.0	173.9	 16
365	  2	1302.8	185.2	 16
366	  2	1344.8	154.5	 16
367	  2	1998.0	258.8	 16
368	  2	1612.5	283.1	 16
369	  2	1740.5	224.3	 16
370	  2	1609.5	214.9	 16
371	  2	1964.8	196.8	 16
372	  2	1991.3	357.2	 16
373	  2	2955.8	425.9	 16
374	  2	2223.8	241.8	 16
375	  2	1378.0	255.5	 16
376	  2	2893.3	350.3	 16
377	  2	1498.3	285.9	 16
378	  2	3217.8	277.6	 16
379	  2	3178.3	308.6	 16
380	  2	2513.8	311.9	 16
381	  2	2705.3	451.7	 16
382	  2	4660.0	414.6	 16
383	  2	4317.5	301.6	 16
384	  2	2440.0	289.1	 16
385	  2	2398.8	332.4	 16
386	  2	1448.0	190.7	 16
387	  2	1819.8	281.9	 16
388	  2	1052.0	198.0	 16
389	  2	1148.0	134.8	 16
390	  2	1958.3	268.9	 16
391	  2	2799.3	363.5	 16
392	  2	1446.3	287.2	 16
393	  2	1393.5	235.5	 16
394	  2	1792.5	318.8	 16
395	  2	4100.5	383.3	 16
396	  2	5130.0	662.9	 16
397	  2	1916.5	274.5	 16
398	  2	3339.0	417.6	 16
399	  2	2322.0	387.6	 16
400	  2	3175.5	486.0	 16
401	  2	1663.5	289.6	 16
402	  2	5048.0	462.2	 16
403	  2	5636.5	934.6	 16
404	  2	13710.0	2448.0	 16
405	  2	18188.0	5212.9	 16
406	  2	3386.3	467.4	 16
407	  2	3079.8	357.5	 16
408	  2	2883.8	302.2	 16
409	  2	2217.0	338.5	 16
410	  2	2272.5	298.4	 16
411	  2	2564.3	340.8	 16
412	  2	9072.8	670.4	 16
413	  2	4253.5	623.7	 16
414	  2	10194.8	2144.1	 16
415	  2	1896.0	181.6	 16
416	  2	1943.3	251.6	 16
417	  2	1875.8	315.2	 16
418	  2	2985.3	492.1	 16
419	  2	2303.3	268.6	 16
420	  2	3258.5	506.2	 16
421	  2	2515.5	335.1	 16
422	  2	4329.8	430.6	 16
423	  2	13943.0	2101.5	 16
424	  2	1670.0	343.7	 16
425	  2	2428.0	364.9	 16
426	  2	1773.8	336.6	 16
427	  2	1352.0	192.7	 16
428	  2	1876.8	377.9	 16
429	  2	2119.5	338.1	 16
430	  2	1446.0	225.9	 16
431	  2	3515.0	414.6	 16
432	  2	3832.3	487.5	 16
433	  2	3680.8	293.6	 16
434	  2	4568.0	783.5	 16
435	  2	1447.8	227.2	 16
436	  2	1103.5	146.0	 16
437	  2	1277.3	176.4	 16
438	  2	933.3	146.4	 16
439	  2	9115.5	1931.1	 16
440	  2	1331.3	196.8	 16
441	  2	6573.8	480.8	 16
442	  2	3872.5	329.6	 16
443	  2	1517.5	184.5	 16
444	  2	1645.0	264.9	 16
445	  2	1962.3	229.5	 16
446	  2	1768.8	158.1	 16
447	  2	1284.5	268.7	 16
448	  2	1143.5	218.9	 16
449	  2	1389.8	213.5	 16
450	  2	1714.8	242.7	 16
451	  2	5919.3	657.3	 16
452	  2	9248.8	687.7	 16
453	  2	7872.3	589.5	 16
454	  2	7228.8	654.6	 16
455	  2	1864.0	363.6	 16
456	  2	13103.0	726.8	 12
457	  2	24708.8	1846.0	 16
458	  2	4857.8	1223.4	 16
459	  2	1390.5	196.2	 16
460	  2	10303.3	1384.8	 16
461	  2	4537.3	505.4	 16
462	  2	1412.5	249.3	 16
463	  2	1662.0	180.9	 16
464	  2	5700.8	511.5	 16
465	  2	24469.3	1103.0	 16
466	  2	4907.3	480.6	 16
467	  2	8172.0	581.6	 16
468	  2	3630.5	377.3	 16
469	  2	3701.8	614.7	 16
470	  2	5565.3	547.4	 16
471	  2	1521.3	197.8	 16
472	  2	859.3	166.5	 16
473	  2	27746.0	3431.7	 16
474	  2	790.3	100.9	 16
475	  2	1393.0	231.8	 16
476	  2	797.5	188.9	 16
477	  2	3602.5	414.0	 16
478	  2	1695.0	230.0	 16
479	  2	2037.3	239.5	 16
480	  2	1522.3	266.1	 16
481	  2	1530.0	283.4	 16
482	  2	4679.3	568.4	 16
483	  2	2216.3	229.6	 16
484	  2	3156.5	346.9	 16
485	  2	3424.5	368.5	 16
486	  2	1458.8	180.5	 16
487	  2	1386.8	244.5	 16
488	  2	1259.0	132.1	 16
489	  2	1414.8	235.6	 16
490	  2	2895.5	535.8	 16
491	  2	2370.3	228.7	 16
492	  2	1422.5	176.0	 16
493	  2	5061.0	552.9	 16
494	  2	1855.0	243.5	 16
495	  2	1749.8	268.0	 16
496	  2	4024.0	453.0	 16
497	  2	5290.3	660.8	 16
498	  2	1119.5	183.2	 16
499	  2	1661.5	257.8	 16
500	  2	1926.0	236.7	 16
501	  2	3427.0	398.9	 16
502	  2	2682.3	404.9	 16
503	  2	2032.0	257.6	 16
504	  2	1608.3	222.3	 16
505	  2	1461.5	260.8	 16
506	  2	5303.3	667.5	 16
507	  2	3135.0	435.2	 16
508	  2	1945.5	238.1	 16
509	  2	4829.8	411.4	 16
510	  2	3978.3	412.0	 16
511	  2	3706.3	327.7	 16
512	  2	1660.3	246.9	 16
513	  2	3013.5	469.1	 16
514	  2	2787.8	440.5	 16
515	  2	2481.8	275.8	 16
516	  2	1680.8	238.9	 16
517	  2	2948.0	378.8	 16
518	  2	8476.3	1038.6	 16
519	  2	6781.0	1034.0	 16
520	  2	6160.8	1605.6	 16
521	  2	1174.5	163.0	 16
522	  2	3930.3	1018.5	 16
523	  2	2775.0	385.2	 16
524	  2	19340.3	2338.0	 16
525	  2	10683.8	1134.3	 16
526	  2	8067.3	954.4	 16
527	  2	2843.0	275.8	 16
528	  2	2212.5	354.3	 16
529	  2	3901.0	371.8	 16
530	  2	4899.3	1130.8	 16
531	  2	1668.5	341.3	 16
532	  2	1133.5	221.8	 16
533	  2	3979.5	472.2	 16
534	  2	3699.8	467.8	 16
535	  2	1945.8	212.1	 16
536	  2	1546.0	208.3	 16
537	  2	1875.5	192.2	 16
538	  2	2161.5	142.6	 16
539	  2	1544.0	236.2	 16
540	  2	3392.3	430.1	 16
541	  2	1587.8	282.4	 16
542	  2	3973.3	734.7	 16
543	  2	9405.5	488.0	 16
544	  2	6805.8	807.1	 16
545	  2	5254.3	546.7	 16
546	  2	3252.5	670.0	 16
547	  2	4099.5	646.3	 16
548	  2	1112.3	162.1	 16
549	  2	1140.3	199.7	 16
550	  2	2012.3	284.5	 16
551	  2	1791.0	319.3	 16
552	  2	1707.5	210.1	 16
553	  2	2148.0	278.6	 16
554	  2	1641.0	326.1	 16
555	  2	1436.8	332.2	 16
556	  2	2261.5	334.5	 16
557	  2	6507.3	1133.4	 16
558	  2	4265.0	312.5	 12
559	  2	7328.8	560.8	 16
560	  2	46140.0	0.0	 16
561	  2	2849.5	185.7	 16
562	  2	2440.3	216.5	 16
563	  2	2927.8	378.2	 16
564	  2	3818.0	335.5	 16
565	  2	3399.5	352.0	 16
566	  2	3465.3	537.8	 16
567	  2	1275.3	169.7	 16
568	  2	3331.3	433.4	 16
569	  2	4305.5	579.2	 16
570	  2	1319.0	137.5	 16
571	  2	1531.5	208.7	 16
572	  2	1136.5	131.8	 16
573	  2	3592.8	497.0	 16
574	  2	1254.8	195.9	 16
575	  2	1312.0	211.5	 16
576	  2	1478.8	171.7	 16
577	  2	1456.8	194.9	 16
578	  2	2826.5	296.9	 16
579	  2	2944.5	234.1	 16
580	  2	5336.0	524.6	 16
581	  2	2179.3	201.3	 16
582	  2	4776.8	455.0	 16
583	  2	13454.8	1274.3	 16
584	  2	2850.8	355.6	 16
585	  2	2123.0	285.1	 16
586	  2	2500.0	214.6	 16
587	  2	2763.0	201.4	 16
588	  2	2199.0	191.3	 16
589	  2	6204.5	407.4	 16
590	  2	3370.0	383.7	 16
591	  2	1256.3	154.6	 16
592	  2	2544.8	339.6	 16
593	  2	1206.0	138.5	 16
594	  2	1502.3	186.2	 16
595	  2	1869.0	239.0	 16
596	  2	3695.5	266.4	 16
597	  2	5051.5	459.7	 16
598	  2	4809.5	452.2	 16
599	  2	4660.8	428.7	 16
600	  2	3695.5	443.8	 16
601	  2	3325.5	382.5	 16
602	  2	3199.3	347.2	 16
603	  2	2124.8	168.1	 16
604	  2	3140.0	353.1	 16
605	  2	1380.0	222.6	 16
606	  2	1839.0	404.2	 16
607	  2	2313.0	426.7	 16
608	  2	6159.0	675.2	 16
609	  2	46140.0	3417.9	 16
610	  2	3825.3	439.3	 16
611	  2	1476.0	248.6	 16
612	  2	2937.0	272.0	 16
613	  2	1180.5	193.0	 16
614	  2	2285.3	283.0	 16
615	  2	1673.5	217.9	 16
616	  2	2185.3	429.3	 16
617	  2	2129.3	278.3	 16
618	  2	1433.0	179.7	 16
619	  2	1322.5	229.6	 16
620	  2	4253.8	630.0	 16
621	  2	2016.8	168.6	 16
622	  2	2824.8	385.3	 16
623	  2	2240.3	355.2	 16
624	  2	2880.8	331.0	 16
625	  2	2292.0	286.4	 16
626	  2	3561.0	424.8	 16
627	  2	3806.3	502.7	 16
628	  2	25478.3	1596.4	 16
629	  2	2764.5	415.7	 16
630	  2	3191.8	418.7	 16
631	  2	2026.3	260.3	 16
632	  2	3474.3	413.1	 16
633	  2	3379.5	438.5	 16
634	  2	1847.8	241.1	 16
635	  2	1562.3	151.4	 16
636	  2	2521.5	270.1	 16
637	  2	4164.5	472.1	 16
638	  2	1489.5	206.5	 16
639	  2	1985.8	275.5	 16
640	  2	3576.8	426.2	 16
641	  2	4747.3	633.7	 16
642	  2	2312.3	227.0	 16
643	  2	2996.8	307.8	 16
644	  2	5878.5	643.7	 16
645	  2	1480.0	223.1	 16
646	  2	1875.0	167.1	 16
647	  2	3883.8	474.3	 16
648	  2	1458.8	233.8	 16
649	  2	1333.8	206.8	 16
650	  2	3045.8	263.1	 16
651	  2	1196.5	277.6	 16
652	  2	2575.0	442.0	 16
653	  2	1835.8	241.7	 16
654	  2	2194.5	212.4	 16
655	  2	5244.5	632.1	 16
656	  2	1137.8	129.0	 16
657	  2	6098.8	664.5	 16
658	  2	995.3	114.3	 16
659	  2	2516.8	327.6	 16
660	  2	1257.3	175.1	 12
661	  2	1846.0	264.9	 16
662	  2	1503.8	147.2	 16
663	  2	2884.8	378.9	 16
664	  2	2351.5	215.5	 16
665	  2	1331.3	179.2	 16
666	  2	1270.5	205.0	 16
667	  2	23458.5	2251.0	 16
668	  2	2527.0	400.0	 16
669	  2	2238.3	234.9	 16
670	  2	3881.8	437.1	 16
671	  2	2458.8	238.3	 16
672	  2	3786.5	414.1	 16
673	  2	2484.0	310.0	 16
674	  2	6951.8	382.5	 16
675	  2	5917.3	476.5	 16
676	  2	3344.0	385.1	 16
677	  2	3423.8	248.3	 16
678	  2	2962.5	418.9	 16
679	  2	6104.3	541.1	 16
680	  2	27296.3	3605.1	 16
681	  2	1289.0	130.2	 16
682	  2	1725.0	261.8	 16
683	  2	2396.8	228.9	 16
684	  2	27326.3	2548.5	 16
685	  2	2180.5	249.3	 16
686	  2	13907.5	860.3	 16
687	  2	3389.8	486.7	 16
688	  2	1959.0	310.6	 16
689	  2	1233.8	191.9	 16
690	  2	1135.3	143.8	 16
691	  2	5166.5	570.0	 16
692	  2	5125.3	476.7	 16
693	  2	1311.5	153.2	 16
694	  2	1460.3	262.0	 16
695	  2	1569.5	227.9	 16
696	  2	1264.3	212.7	 16
697	  2	1726.8	192.5	 16
698	  2	1459.3	153.9	 16
699	  2	1681.8	307.1	 16
700	  2	1189.0	192.2	 16
701	  2	1689.8	251.5	 16
702	  2	6777.3	559.2	 16
703	  2	4577.5	616.7	 16
704	  2	5665.3	544.0	 16
705	  2	3547.8	321.8	 16
706	  2	1289.8	155.7	 16
707	  2	1072.8	153.5	 16
708	  2	2585.0	410.7	 16
709	  2	46140.0	0.0	 16
710	  2	2578.0	339.5	 16
711	  2	46140.0	0.0	 16
  0	  3	46140.0	265.2	 16
  1	  3	2094.0	393.4	 16
  2	  3	46140.0	441.4	 16
  3	  3	2195.0	388.6	 16
  4	  3	941.8	190.8	 16
  5	  3	3270.5	348.5	 16
  6	  3	1360.8	176.4	 16
  7	  3	7501.0	828.9	 16
  8	  3	1185.0	177.1	 16
  9	  3	5188.5	927.0	 16
 10	  3	3309.0	448.4	 16
 11	  3	8919.8	1497.1	 16
 12	  3	1805.8	193.5	 16
 13	  3	2286.3	308.5	 16
 14	  3	1553.0	157.0	 16
 15	  3	3912.8	399.7	 16
 16	  3	4223.5	333.6	 16
 17	  3	14207.3	3337.0	 16
 18	  3	17270.3	2938.5	 16
 19	  3	4380.8	493.6	 16
 20	  3	2124.8	252.1	 16
 21	  3	1633.0	147.5	 16
 22	  3	2881.5	408.0	 16
 23	  3	3049.8	563.6	 16
 24	  3	1567.3	217.2	 16
 25	  3	3021.8	625.3	 16
 26	  3	2319.5	226.2	 16
 27	  3	3821.8	524.7	 16
 28	  3	3843.8	440.4	 16
 29	  3	3627.3	520.0	 16
 30	  3	3331.0	595.2	 16
 31	  3	2491.8	447.4	 16
 32	  3	1791.8	215.7	 16
 33	  3	3338.0	329.9	 16
 34	  3	4699.3	710.0	 16
 35	  3	2788.3	536.6	 16
 36	  3	5763.5	1029.3	 16
 37	  3	6426.8	1185.1	 16
 38	  3	3472.0	398.1	 16
 39	  3	1835.8	620.0	 16
 40	  3	4365.8	602.4	 16
 41	  3	17937.8	1305.3	 16
 42	  3	15517.8	5207.9	 16
 43	  3	2158.3	349.1	 16
 44	  3	4395.3	1012.4	 16
 45	  3	2672.3	609.6	 16
 46	  3	3784.3	752.2	 16
 47	  3	13326.8	4769.9	 16
 48	  3	1339.5	292.7	 12
 49	  3	1759.3	243.9	 16
 50	  3	1955.3	251.1	 16
 51	  3	5108.8	830.6	 16
 52	  3	2202.0	317.1	 16
 53	  3	1443.0	223.0	 16
 54	  3	2245.0	502.8	 16
 55	  3	7913.0	639.3	 16
 56	  3	7275.3	774.8	 16
 57	  3	6470.5	1333.3	 16
 58	  3	1994.0	499.6	 16
 59	  3	6428.5	1252.9	 16
 60	  3	4309.0	957.4	 16
 61	  3	3711.3	664.3	 16
 62	  3	4369.3	927.8	 16
 63	  3	3662.3	975.3	 16
 64	  3	46140.0	2765.3	 16
 65	  3	3535.0	478.4	 16
 66	  3	2452.3	284.2	 16
 67	  3	41448.5	9715.0	 16
 68	  3	1720.3	141.2	 16
 69	  3	2287.0	225.0	 16
 70	  3	5270.8	589.0	 16
 71	  3	4989.0	841.9	 16
 72	  3	4893.8	780.2	 16
 73	  3	16871.3	2734.1	 16
 74	  3	3563.0	740.1	 16
 75	  3	3535.0	663.4	 16
 76	  3	2224.0	405.1	 16
 77	  3	2269.0	325.5	 16
 78	  3	7091.0	876.7	 16
 79	  3	22026.0	6574.8	 16
 80	  3	1678.5	214.9	 16
 81	  3	1688.5	169.8	 16
 82	  3	1762.3	537.5	 16
 83	  3	14764.3	3206.0	 16
 84	  3	4120.8	506.1	 16
 85	  3	5273.3	938.0	 16
 86	  3	2311.3	261.5	 16
 87	  3	4124.3	409.0	 16
 88	  3	8992.5	981.4	 16
 89	  3	6138.5	591.8	 16
 90	  3	3713.3	269.6	 16
 91	  3	22439.8	733.1	 16
 92	  3	23978.0	1003.5	 16
 93	  3	22967.0	1558.1	 16
 94	  3	22164.5	797.9	 16
 95	  3	22251.3	6125.0	 16
 96	  3	4683.8	561.5	 16
 97	  3	10977.5	1736.6	 16
 98	  3	2590.5	398.5	 16
 99	  3	1387.0	220.6	 16
100	  3	2791.3	326.4	 16
101	  3	14130.3	3624.3	 16
102	  3	1709.3	361.1	 16
103	  3	17964.8	4992.9	 16
104	  3	2920.5	325.3	 16
105	  3	2382.8	324.3	 16
106	  3	3112.8	584.0	 16
107	  3	6412.0	1356.2	 16
108	  3	2553.0	307.9	 16
109	  3	2972.0	535.7	 16
110	  3	3386.8	461.5	 16
111	  3	10985.3	2340.7	 16
112	  3	2930.5	305.4	 16
113	  3	8949.8	2195.3	 16
114	  3	2381.0	340.5	 16
115	  3	2582.3	282.9	 16
116	  3	3622.5	674.0	 16
117	  3	2920.3	510.1	 16
118	  3	6441.0	1489.2	 16
119	  3	7086.0	1401.4	 16
120	  3	6216.8	1016.8	 16
121	  3	10901.5	3313.3	 16
122	  3	1855.3	316.0	 16
123	  3	1169.5	162.9	 16
124	  3	1559.0	219.9	 16
125	  3	2796.8	309.7	 16
126	  3	3681.3	716.8	 16
127	  3	2291.5	401.6	 16
128	  3	1656.3	323.8	 16
129	  3	2147.3	300.2	 16
130	  3	9620.3	2167.0	 16
131	  3	6008.0	381.1	 16
132	  3	7247.0	1719.1	 16
133	  3	3800.3	547.1	 16
134	  3	6250.5	983.3	 16
135	  3	6951.8	656.3	 16
136	  3	20973.8	6703.7	 16
137	  3	3079.3	518.9	 16
138	  3	7132.5	2269.4	 16
139	  3	6212.3	1282.0	 16
140	  3	3079.0	704.5	 16
141	  3	1526.5	433.6	 16
142	  3	9899.0	1005.0	 16
143	  3	14196.3	4365.8	 16
144	  3	2059.5	358.7	 16
145	  3	4435.3	4801.3	 16
146	  3	46140.0	7685.7	 16
147	  3	14949.5	4051.7	 16
148	  3	8128.0	2210.1	 16
149	  3	2123.3	196.2	 16
150	  3	2893.3	371.8	 12
151	  3	9214.5	1119.9	 16
152	  3	3740.5	463.4	 16
153	  3	3339.5	352.2	 16
154	  3	1707.8	180.3	 16
155	  3	15388.0	1354.5	 16
156	  3	2089.8	315.2	 16
157	  3	6883.0	943.2	 16
158	  3	2142.0	293.4	 16
159	  3	4720.8	477.0	 16
160	  3	5067.5	479.4	 16
161	  3	4514.8	361.4	 16
162	  3	46140.0	1064.4	 16
163	  3	14248.0	1746.0	 16
164	  3	7727.8	736.6	 16
165	  3	4648.3	380.9	 16
166	  3	2178.3	228.0	 16
167	  3	5002.8	548.5	 16
168	  3	2313.5	364.4	 16
169	  3	2762.5	283.5	 16
170	  3	2081.3	332.4	 16
171	  3	1216.3	136.0	 16
172	  3	4149.8	603.8	 16
173	  3	1445.3	215.8	 16
174	  3	13422.8	1700.2	 16
175	  3	1100.5	193.0	 16
176	  3	46140.0	770.4	 16
177	  3	1166.8	163.5	 16
178	  3	1413.0	201.6	 16
179	  3	3762.0	304.4	 16
180	  3	5006.0	513.2	 16
181	  3	1392.8	214.9	 16
182	  3	2080.8	213.1	 16
183	  3	2650.0	325.5	 16
184	  3	2633.0	230.3	 16
185	  3	2521.5	227.9	 16
186	  3	1918.3	262.7	 16
187	  3	1658.5	278.0	 16
188	  3	2210.0	276.6	 16
189	  3	2683.5	321.7	 16
190	  3	4370.5	508.5	 16
191	  3	3095.0	326.1	 16
192	  3	16373.8	1260.7	 16
193	  3	2170.5	508.0	 16
194	  3	4311.0	293.7	 16
195	  3	3508.8	464.3	 16
196	  3	3522.3	452.4	 16
197	  3	2783.8	306.3	 16
198	  3	2131.0	253.6	 16
199	  3	5853.0	1602.1	 16
200	  3	3495.3	468.5	 16
201	  3	23690.3	5173.8	 16
202	  3	22475.8	4300.4	 16
203	  3	1944.8	304.3	 16
204	  3	2895.3	498.5	 16
205	  3	1744.5	187.1	 16
206	  3	2406.5	307.9	 16
207	  3	6640.0	1574.9	 16
208	  3	1323.3	190.2	 16
209	  3	2109.0	293.8	 16
210	  3	1778.0	246.1	 16
211	  3	1700.0	268.7	 16
212	  3	2684.3	599.6	 16
213	  3	2485.0	377.7	 16
214	  3	1534.5	197.4	 16
215	  3	8611.3	2365.9	 16
216	  3	1392.8	227.9	 16
217	  3	6154.0	1372.9	 16
218	  3	5180.0	936.7	 16
219	  3	4048.3	404.8	 16
220	  3	8593.0	1708.3	 16
221	  3	4864.0	932.8	 16
222	  3	1706.3	189.5	 16
223	  3	2280.0	424.6	 16
224	  3	1369.5	259.5	 16
225	  3	2390.3	395.0	 16
226	  3	3204.0	704.5	 16
227	  3	1768.8	234.8	 16
228	  3	2059.0	262.5	 16
229	  3	2258.8	327.0	 16
230	  3	13782.0	4678.5	 16
231	  3	4750.8	1422.3	 16
232	  3	1208.5	232.6	 16
233	  3	2227.3	653.5	 16
234	  3	1676.5	413.5	 16
235	  3	826.3	124.2	 16
236	  3	685.5	117.8	 16
237	  3	855.5	154.4	 16
238	  3	1036.8	164.9	 16
239	  3	1655.0	401.3	 16
240	  3	2996.5	316.8	 16
241	  3	6943.0	2196.4	 16
242	  3	2552.8	848.2	 16
243	  3	7189.8	1964.5	 16
244	  3	1946.0	189.4	 16
245	  3	2267.3	437.4	 16
246	  3	3556.5	625.7	 16
247	  3	1957.3	292.8	 16
248	  3	1695.3	249.3	 16
249	  3	2079.5	317.1	 16
250	  3	3328.3	797.1	 16
251	  3	2029.5	213.6	 16
252	  3	2113.0	275.0	 12
253	  3	1760.5	302.8	 16
254	  3	1625.0	231.5	 16
255	  3	2152.5	286.1	 16
256	  3	2838.8	377.8	 16
257	  3	1628.8	179.9	 16
258	  3	20151.8	3942.3	 16
259	  3	8929.3	1872.2	 16
260	  3	1433.3	236.0	 16
261	  3	1109.3	162.8	 16
262	  3	1493.0	195.8	 16
263	  3	4986.5	718.5	 16
264	  3	5770.8	390.8	 16
265	  3	5727.8	990.7	 16
266	  3	3715.0	368.4	 16
267	  3	2650.8	323.8	 16
268	  3	1886.5	189.6	 16
269	  3	17055.5	2782.8	 16
270	  3	9321.3	1856.4	 16
271	  3	2936.3	394.1	 16
272	  3	2743.0	1306.6	 16
273	  3	11900.3	1052.4	 16
274	  3	19446.8	2694.3	 16
275	  3	5971.3	1084.1	 16
276	  3	41160.3	8266.9	 16
277	  3	4496.8	435.5	 16
278	  3	3339.8	400.1	 16
279	  3	3597.0	492.0	 16
280	  3	5453.5	890.8	 16
281	  3	1593.0	186.5	 16
282	  3	10983.8	1946.4	 16
283	  3	3560.5	352.6	 16
284	  3	2978.5	266.5	 16
285	  3	3983.8	464.5	 16
286	  3	2327.5	254.3	 16
287	  3	2213.8	290.7	 16
288	  3	3564.8	280.7	 16
289	  3	1905.0	167.7	 16
290	  3	2046.0	266.0	 16
291	  3	1328.8	144.7	 16
292	  3	5125.0	484.5	 16
293	  3	28706.0	4339.9	 16
294	  3	4991.3	443.2	 16
295	  3	2087.8	243.7	 16
296	  3	6267.3	884.0	 16
297	  3	39580.0	10222.6	 16
298	  3	24445.8	1732.7	 16
299	  3	22960.8	5018.0	 16
300	  3	6413.0	1210.5	 16
301	  3	2357.8	417.4	 16
302	  3	1802.3	300.3	 16
303	  3	1644.3	331.0	 16
304	  3	6742.3	1050.4	 16
305	  3	1489.0	209.1	 16
306	  3	1513.3	247.2	 16
307	  3	1776.3	316.9	 16
308	  3	2300.0	496.4	 16
309	  3	37389.5	2436.3	 16
310	  3	34200.0	7976.6	 16
311	  3	3759.5	574.3	 16
312	  3	7800.0	806.4	 16
313	  3	6539.3	1072.1	 16
314	  3	3371.3	282.4	 16
315	  3	4283.5	704.0	 16
316	  3	3193.3	487.2	 16
317	  3	4942.5	1277.4	 16
318	  3	1179.5	343.1	 16
319	  3	1642.5	241.9	 16
320	  3	5163.8	812.0	 16
321	  3	5117.3	683.7	 16
322	  3	1983.0	336.5	 16
323	  3	6007.5	1105.8	 16
324	  3	4132.5	427.6	 16
325	  3	2433.8	346.4	 16
326	  3	14622.0	4502.8	 16
327	  3	1271.3	209.5	 16
328	  3	12206.3	2730.9	 16
329	  3	6287.3	1355.7	 16
330	  3	1957.8	331.5	 16
331	  3	1917.5	336.4	 16
332	  3	1124.5	172.4	 16
333	  3	1711.5	273.4	 16
334	  3	2090.3	352.0	 16
335	  3	1369.8	170.4	 16
336	  3	1532.0	161.7	 16
337	  3	1555.8	241.1	 16
338	  3	2298.5	360.6	 16
339	  3	1346.3	268.4	 16
340	  3	2731.5	1443.8	 16
341	  3	46140.0	7433.4	 16
342	  3	2084.0	330.6	 16
343	  3	2699.5	313.6	 16
344	  3	2986.8	306.6	 16
345	  3	4012.5	620.0	 16
346	  3	8116.3	1801.3	 16
347	  3	9712.5	967.0	 16
348	  3	29405.5	8169.7	 16
349	  3	8821.0	2480.9	 16
350	  3	1546.3	159.8	 16
351	  3	2149.8	374.5	 16
352	  3	1649.5	122.4	 16
353	  3	1900.5	278.0	 16
354	  3	4087.3	590.9	 12
355	  3	2273.8	210.5	 16
356	  3	2340.8	314.6	 16
357	  3	7225.5	702.0	 16
358	  3	1674.8	258.5	 16
359	  3	2197.8	359.6	 16
360	  3	3308.0	516.0	 16
361	  3	29947.0	2107.0	 16
362	  3	29924.8	1483.9	 16
363	  3	27763.3	5007.1	 16
364	  3	4704.8	512.7	 16
365	  3	5589.3	698.7	 16
366	  3	3605.0	498.6	 16
367	  3	1789.8	195.1	 16
368	  3	4808.5	689.9	 16
369	  3	2769.0	255.7	 16
370	  3	2520.5	354.4	 16
371	  3	13781.0	2496.6	 16
372	  3	2316.5	249.3	 16
373	  3	17753.5	3857.5	 16
374	  3	2348.0	220.0	 16
375	  3	2333.5	301.3	 16
376	  3	4739.5	694.1	 16
377	  3	1943.8	547.4	 16
378	  3	3726.5	651.1	 16
379	  3	3987.3	451.5	 16
380	  3	4364.0	2049.0	 16
381	  3	28601.5	1789.1	 16
382	  3	16459.5	1867.6	 16
383	  3	8161.0	1714.3	 16
384	  3	2259.0	314.2	 16
385	  3	1756.8	313.4	 16
386	  3	1102.8	176.8	 16
387	  3	7134.3	1778.9	 16
388	  3	2692.5	342.5	 16
389	  3	10130.0	2190.1	 16
390	  3	3193.0	379.2	 16
391	  3	6517.0	1749.8	 16
392	  3	1719.8	213.4	 16
393	  3	2522.8	280.8	 16
394	  3	11457.3	3122.4	 16
395	  3	5473.0	1057.6	 16
396	  3	13373.8	3742.7	 16
397	  3	2124.8	392.4	 16
398	  3	1770.0	249.2	 16
399	  3	2211.8	314.9	 16
400	  3	25580.3	7194.7	 16
401	  3	7742.8	1518.0	 16
402	  3	15211.0	4289.1	 16
403	  3	2131.3	302.6	 16
404	  3	3421.5	493.6	 16
405	  3	4341.3	335.2	 16
406	  3	2339.8	328.8	 16
407	  3	2457.3	351.2	 16
408	  3	2699.5	435.7	 16
409	  3	30977.0	8856.6	 16
410	  3	3216.0	571.2	 16
411	  3	16024.0	3651.6	 16
412	  3	5898.8	853.2	 16
413	  3	31382.5	9209.4	 16
414	  3	2869.5	472.4	 16
415	  3	2393.8	292.6	 16
416	  3	4361.0	824.7	 16
417	  3	2253.5	382.9	 16
418	  3	6535.0	1771.9	 16
419	  3	2091.0	330.3	 16
420	  3	1272.8	195.0	 16
421	  3	23391.5	7225.2	 16
422	  3	6771.8	1748.8	 16
423	  3	2539.0	391.8	 16
424	  3	2006.3	197.0	 16
425	  3	42113.8	11974.3	 16
426	  3	1358.5	177.2	 16
427	  3	1342.8	167.4	 16
428	  3	1761.5	198.1	 16
429	  3	3554.3	412.8	 16
430	  3	3410.0	313.1	 16
431	  3	2601.0	391.0	 16
432	  3	4052.0	781.5	 16
433	  3	1517.5	214.5	 16
434	  3	5678.5	1263.0	 16
435	  3	3486.0	689.5	 16
436	  3	3529.8	710.4	 16
437	  3	1338.5	203.8	 16
438	  3	3954.8	735.6	 16
439	  3	2743.8	384.0	 16
440	  3	2304.0	376.9	 16
441	  3	12342.5	2401.4	 16
442	  3	25376.8	5115.5	 16
443	  3	14491.3	2111.0	 16
444	  3	1888.8	230.5	 16
445	  3	1983.3	260.8	 16
446	  3	1550.5	265.8	 16
447	  3	1196.8	165.6	 16
448	  3	8376.0	1375.5	 16
449	  3	2137.0	293.3	 16
450	  3	9381.8	1415.4	 16
451	  3	1983.5	303.4	 16
452	  3	11054.3	1397.0	 16
453	  3	24181.3	1749.6	 16
454	  3	39913.5	4418.5	 16
455	  3	11549.3	948.0	 16
456	  3	10211.5	846.4	 12
457	  3	2818.8	261.8	 16
458	  3	1914.8	231.6	 16
459	  3	1986.5	320.5	 16
460	  3	10366.3	1369.6	 16
461	  3	23242.5	1098.3	 16
462	  3	2473.0	314.4	 16
463	  3	1165.3	163.3	 16
464	  3	37539.8	2410.0	 16
465	  3	46140.0	0.0	 16
466	  3	46140.0	0.0	 16
467	  3	46140.0	0.0	 16
468	  3	3233.8	375.7	 16
469	  3	2217.8	314.1	 16
470	  3	41135.0	4415.7	 16
471	  3	1743.8	292.2	 16
472	  3	852.3	114.7	 16
473	  3	707.5	122.3	 16
474	  3	768.5	98.1	 16
475	  3	951.5	165.7	 16
476	  3	946.3	193.1	 16
477	  3	7365.3	522.7	 16
478	  3	3258.8	201.8	 16
479	  3	2477.3	430.5	 16
480	  3	2166.0	316.7	 16
481	  3	1625.8	240.3	 16
482	  3	3397.0	387.9	 16
483	  3	4550.8	323.0	 16
484	  3	3528.5	275.0	 16
485	  3	5249.8	399.5	 16
486	  3	2663.0	286.9	 16
487	  3	2845.0	394.6	 16
488	  3	3103.8	421.1	 16
489	  3	4144.3	384.9	 16
490	  3	1648.3	159.2	 16
491	  3	5653.0	711.1	 16
492	  3	1837.0	395.2	 16
493	  3	2048.5	360.7	 16
494	  3	2332.8	303.6	 16
495	  3	33624.5	2902.7	 16
496	  3	9589.5	716.3	 16
497	  3	8143.3	610.1	 16
498	  3	2179.5	320.0	 16
499	  3	5705.3	619.4	 16
500	  3	7578.3	1021.0	 16
501	  3	3991.8	361.2	 16
502	  3	10538.3	1264.6	 16
503	  3	1747.3	185.1	 16
504	  3	1226.8	277.3	 16
505	  3	46140.0	261.6	 16
506	  3	7946.0	404.0	 16
507	  3	7467.0	552.6	 16
508	  3	3577.8	466.8	 16
509	  3	3324.0	581.7	 16
510	  3	7902.0	685.5	 16
511	  3	3648.0	475.1	 16
512	  3	3674.8	415.9	 16
513	  3	1363.3	217.5	 16
514	  3	1591.0	199.9	 16
515	  3	1435.0	191.4	 16
516	  3	7108.3	1129.9	 16
517	  3	13212.5	2636.1	 16
518	  3	2366.0	251.5	 16
519	  3	12506.3	2362.8	 16
520	  3	4614.5	844.2	 16
521	  3	2801.5	413.1	 16
522	  3	29424.8	3849.4	 16
523	  3	2498.5	262.2	 16
524	  3	7491.3	1392.8	 16
525	  3	1319.3	192.8	 16
526	  3	1888.8	300.6	 16
527	  3	3552.0	533.7	 16
528	  3	2238.8	234.9	 16
529	  3	1827.0	263.2	 16
530	  3	1641.8	318.1	 16
531	  3	1523.3	278.7	 16
532	  3	4188.5	853.4	 16
533	  3	2771.0	418.5	 16
534	  3	27072.0	5613.1	 16
535	  3	5528.5	466.5	 16
536	  3	5890.8	715.5	 16
537	  3	5670.8	786.5	 16
538	  3	1992.3	342.1	 16
539	  3	3934.3	634.9	 16
540	  3	1259.3	206.2	 16
541	  3	4114.3	806.2	 16
542	  3	5954.5	538.5	 16
543	  3	5254.3	630.1	 16
544	  3	7483.5	1016.4	 16
545	  3	7528.3	1460.9	 16
546	  3	11990.3	3294.8	 16
547	  3	6738.8	1443.2	 16
548	  3	12426.5	2041.8	 16
549	  3	38940.8	11173.8	 16
550	  3	1672.3	267.4	 16
551	  3	3392.8	686.6	 16
552	  3	11097.8	3096.9	 16
553	  3	1737.8	248.6	 16
554	  3	11010.0	3140.4	 16
555	  3	2108.0	418.3	 16
556	  3	9084.3	2292.2	 16
557	  3	5095.5	426.2	 12
558	  3	20608.8	1527.6	 16
559	  3	7066.3	752.6	 16
560	  3	36590.3	2696.4	 16
561	  3	33164.8	2021.4	 16
562	  3	8589.5	750.5	 16
563	  3	4037.8	418.6	 16
564	  3	12534.3	815.6	 16
565	  3	7184.3	479.7	 16
566	  3	4065.0	493.5	 16
567	  3	1193.8	191.1	 16
568	  3	1847.0	174.2	 16
569	  3	6244.5	821.9	 16
570	  3	1277.3	133.2	 16
571	  3	1510.0	195.1	 16
572	  3	42886.8	4087.0	 16
573	  3	1913.8	230.7	 16
574	  3	2221.3	277.3	 16
575	  3	3948.3	564.6	 16
576	  3	2606.3	318.8	 16
577	  3	7016.3	510.9	 16
578	  3	1440.8	178.7	 16
579	  3	2561.3	275.2	 16
580	  3	2672.3	322.7	 16
581	  3	2619.0	283.6	 16
582	  3	2096.8	187.8	 16
583	  3	5594.5	328.9	 16
584	  3	5155.3	400.3	 16
585	  3	6013.3	636.8	 16
586	  3	4108.8	422.6	 16
587	  3	6400.0	535.6	 16
588	  3	2899.3	282.9	 16
589	  3	7815.0	756.7	 16
590	  3	20930.3	1935.4	 16
591	  3	2481.3	451.3	 16
592	  3	5462.5	559.6	 16
593	  3	6046.0	961.4	 16
594	  3	2136.8	253.6	 16
595	  3	4207.3	424.6	 16
596	  3	4362.0	460.6	 16
597	  3	3810.3	284.4	 16
598	  3	2428.3	257.4	 16
599	  3	4438.5	504.1	 16
600	  3	11301.3	955.8	 16
601	  3	5367.8	624.0	 16
602	  3	5485.3	475.3	 16
603	  3	13661.0	937.4	 16
604	  3	3149.3	377.1	 16
605	  3	12918.5	1074.7	 16
606	  3	2991.3	411.2	 16
607	  3	8163.0	952.1	 16
608	  3	18907.3	1975.0	 16
609	  3	4721.5	604.7	 16
610	  3	12885.0	921.0	 16
611	  3	8223.8	916.8	 16
612	  3	9510.8	1483.6	 16
613	  3	1156.5	182.5	 16
614	  3	14641.3	1551.0	 16
615	  3	1269.8	129.4	 16
616	  3	3846.8	276.8	 16
617	  3	5429.3	534.3	 16
618	  3	4234.8	518.6	 16
619	  3	2173.0	304.7	 16
620	  3	28861.0	4610.8	 16
621	  3	2239.5	324.1	 16
622	  3	1353.0	162.8	 16
623	  3	4316.8	626.7	 16
624	  3	1420.8	206.0	 16
625	  3	3229.8	290.0	 16
626	  3	3591.3	498.4	 16
627	  3	42313.0	5730.3	 16
628	  3	11899.3	717.4	 16
629	  3	7465.0	675.2	 16
630	  3	4593.8	499.8	 16
631	  3	29398.5	3133.2	 16
632	  3	1709.8	240.5	 16
633	  3	2819.8	397.4	 16
634	  3	4160.8	351.9	 16
635	  3	3489.5	442.5	 16
636	  3	5638.8	530.9	 16
637	  3	4520.5	528.0	 16
638	  3	1390.0	167.9	 16
639	  3	4925.3	531.6	 16
640	  3	11476.3	1619.8	 16
641	  3	16370.5	1767.4	 16
642	  3	1435.5	239.8	 16
643	  3	1904.3	292.4	 16
644	  3	4434.0	364.6	 16
645	  3	23809.8	2779.3	 16
646	  3	46140.0	4105.8	 16
647	  3	1179.8	260.3	 16
648	  3	2898.5	280.5	 16
649	  3	1920.0	300.9	 16
650	  3	1127.5	174.8	 16
651	  3	2638.8	229.9	 16
652	  3	1461.0	134.6	 16
653	  3	16821.0	2970.9	 16
654	  3	1129.0	185.1	 16
655	  3	2109.3	356.3	 16
656	  3	4650.3	400.4	 16
657	  3	1926.8	271.4	 16
658	  3	1120.5	154.0	 16
659	  3	1340.5	145.2	 12
660	  3	5520.3	747.6	 16
661	  3	6448.8	725.1	 16
662	  3	6024.5	613.1	 16
663	  3	7926.5	437.5	 16
664	  3	1712.0	197.6	 16
665	  3	2072.5	290.8	 16
666	  3	18324.3	2012.5	 16
667	  3	2296.5	269.0	 16
668	  3	3921.0	432.4	 16
669	  3	4863.5	466.8	 16
670	  3	9183.5	984.1	 16
671	  3	10859.5	721.4	 16
672	  3	5217.3	423.1	 16
673	  3	13281.5	921.4	 16
674	  3	8553.0	617.0	 16
675	  3	3593.3	410.5	 16
676	  3	8469.5	742.0	 16
677	  3	3054.3	240.3	 16
678	  3	1227.3	218.3	 16
679	  3	6164.5	724.1	 16
680	  3	1975.3	206.1	 16
681	  3	1179.8	156.9	 16
682	  3	1563.0	231.5	 16
683	  3	6870.0	923.5	 16
684	  3	4233.5	414.3	 16
685	  3	2601.3	277.5	 16
686	  3	6835.0	719.4	 16
687	  3	2331.3	214.2	 16
688	  3	5328.3	748.6	 16
689	  3	6094.0	548.1	 16
690	  3	45712.0	1327.6	 16
691	  3	7920.8	659.1	 16
692	  3	5785.0	407.7	 16
693	  3	2612.8	347.5	 16
694	  3	5453.5	468.8	 16
695	  3	6993.0	639.7	 16
696	  3	10885.3	848.8	 16
697	  3	2483.5	344.8	 16
698	  3	3742.3	508.5	 16
699	  3	6654.0	545.3	 16
700	  3	9835.0	1014.2	 16
701	  3	7494.8	519.5	 16
702	  3	4363.3	415.6	 16
703	  3	15083.8	999.5	 16
704	  3	7799.3	814.9	 16
705	  3	19239.8	1660.5	 16
706	  3	2850.3	389.6	 16
707	  3	1107.8	197.5	 16
708	  3	46140.0	0.0	 16
709	  3	2697.0	389.5	 16
710	  3	46140.0	0.0	 16
711	  3	2111.3	453.8	 16
  0	  4	947.0	142.6	 16
  1	  4	737.5	161.3	 16
  2	  4	855.3	212.9	 16
  3	  4	946.5	141.3	 16
  4	  4	921.8	194.2	 16
  5	  4	2201.8	204.6	 16
  6	  4	1151.3	138.2	 16
  7	  4	6863.5	725.6	 16
  8	  4	1282.8	167.6	 16
  9	  4	2197.0	273.5	 16
 10	  4	1372.5	193.9	 16
 11	  4	2916.3	441.9	 16
 12	  4	1751.3	217.6	 16
 13	  4	2481.0	280.8	 16
 14	  4	1655.5	186.0	 16
 15	  4	5751.3	441.1	 16
 16	  4	6359.3	4003.5	 16
 17	  4	45805.3	1876.0	 16
 18	  4	20920.5	2825.6	 16
 19	  4	21012.0	5327.0	 16
 20	  4	1556.3	208.8	 16
 21	  4	1433.3	284.2	 16
 22	  4	3678.8	568.2	 16
 23	  4	3003.0	285.2	 16
 24	  4	1456.0	241.1	 16
 25	  4	2635.8	317.2	 16
 26	  4	2381.8	383.6	 16
 27	  4	3168.0	370.0	 16
 28	  4	3077.0	368.0	 16
 29	  4	2963.5	432.6	 16
 30	  4	2596.5	413.3	 16
 31	  4	2760.0	385.0	 16
 32	  4	2018.5	235.3	 16
 33	  4	2529.5	356.3	 16
 34	  4	3816.3	612.6	 16
 35	  4	6891.0	1117.4	 16
 36	  4	3140.3	456.0	 16
 37	  4	3172.0	295.4	 16
 38	  4	3871.5	641.2	 16
 39	  4	1864.0	337.3	 16
 40	  4	2269.8	238.9	 16
 41	  4	3324.5	402.1	 16
 42	  4	2748.3	520.6	 16
 43	  4	2421.3	434.9	 16
 44	  4	2327.8	226.9	 16
 45	  4	1715.3	368.2	 16
 46	  4	3389.3	643.3	 16
 47	  4	5071.3	1489.3	 16
 48	  4	1445.5	426.7	 12
 49	  4	1550.8	207.2	 16
 50	  4	4484.8	314.9	 16
 51	  4	4035.8	587.8	 16
 52	  4	1665.8	175.1	 16
 53	  4	1980.3	292.1	 16
 54	  4	3195.0	323.1	 16
 55	  4	5550.3	799.1	 16
 56	  4	5645.8	483.0	 16
 57	  4	4727.5	972.7	 16
 58	  4	2163.3	365.1	 16
 59	  4	2859.5	434.5	 16
 60	  4	1416.0	166.8	 16
 61	  4	3179.3	486.9	 16
 62	  4	1985.5	289.7	 16
 63	  4	8685.8	741.4	 16
 64	  4	46140.0	10329.7	 16
 65	  4	2397.5	309.9	 16
 66	  4	2200.8	273.2	 16
 67	  4	10268.8	2218.2	 16
 68	  4	1918.8	215.5	 16
 69	  4	2051.8	293.5	 16
 70	  4	4061.3	460.9	 16
 71	  4	2098.3	240.6	 16
 72	  4	3661.3	880.2	 16
 73	  4	16346.0	1930.2	 16
 74	  4	2687.5	411.1	 16
 75	  4	2091.8	281.9	 16
 76	  4	1458.0	203.8	 16
 77	  4	1990.8	272.3	 16
 78	  4	6389.5	748.2	 16
 79	  4	4494.3	1009.6	 16
 80	  4	1706.0	236.6	 16
 81	  4	1703.3	259.9	 16
 82	  4	1657.3	256.1	 16
 83	  4	7607.0	1106.8	 16
 84	  4	4821.0	837.1	 16
 85	  4	2371.0	315.7	 16
 86	  4	3742.8	366.4	 16
 87	  4	16622.8	2790.1	 16
 88	  4	19501.8	1873.8	 16
 89	  4	9058.8	695.0	 16
 90	  4	5134.5	469.9	 16
 91	  4	8565.0	894.1	 16
 92	  4	8335.8	1116.9	 16
 93	  4	8761.8	835.2	 16
 94	  4	8175.0	898.0	 16
 95	  4	7145.8	1359.5	 16
 96	  4	2968.5	655.2	 16
 97	  4	9469.3	1701.0	 16
 98	  4	2015.0	339.8	 16
 99	  4	2000.5	258.6	 16
100	  4	5572.3	672.5	 16
101	  4	10791.0	2680.0	 16
102	  4	1392.0	203.6	 16
103	  4	4155.3	827.7	 16
104	  4	3438.3	566.1	 16
105	  4	3313.0	608.4	 16
106	  4	1778.8	181.5	 16
107	  4	4510.3	1087.7	 16
108	  4	1601.5	199.5	 16
109	  4	2360.0	402.7	 16
110	  4	1516.5	245.4	 16
111	  4	2555.5	323.1	 16
112	  4	6325.8	1042.1	 16
113	  4	3804.5	676.8	 16
114	  4	2234.8	324.3	 16
115	  4	1895.0	257.9	 16
116	  4	1871.0	236.0	 16
117	  4	2220.8	310.1	 16
118	  4	2730.5	397.1	 16
119	  4	5225.5	615.0	 16
120	  4	7221.5	1170.2	 16
121	  4	5768.0	1570.5	 16
122	  4	1594.5	338.5	 16
123	  4	1149.3	154.4	 16
124	  4	1296.3	240.3	 16
125	  4	1364.3	188.4	 16
126	  4	2149.3	263.7	 16
127	  4	1475.5	169.8	 16
128	  4	1878.5	301.7	 16
129	  4	1601.8	260.9	 16
130	  4	2832.5	1115.6	 16
131	  4	18988.5	1346.2	 16
132	  4	7248.0	1353.0	 16
133	  4	2699.0	685.0	 16
134	  4	5715.3	1057.0	 16
135	  4	3185.3	397.7	 16
136	  4	6799.5	2110.1	 16
137	  4	2098.0	702.5	 16
138	  4	5990.5	2708.7	 16
139	  4	5818.3	930.3	 16
140	  4	1989.0	306.8	 16
141	  4	1793.8	550.4	 16
142	  4	9940.8	1811.5	 16
143	  4	10891.5	3628.7	 16
144	  4	1193.5	215.0	 16
145	  4	2361.0	1723.5	 16
146	  4	43546.0	13164.8	 16
147	  4	3130.0	546.5	 16
148	  4	2897.0	579.7	 16
149	  4	1717.0	246.6	 16
150	  4	2436.5	361.4	 12
151	  4	4029.8	758.4	 16
152	  4	2454.5	252.9	 16
153	  4	2131.8	390.4	 16
154	  4	1533.3	195.7	 16
155	  4	2284.3	346.6	 16
156	  4	1462.5	176.9	 16
157	  4	2277.8	308.5	 16
158	  4	2831.8	394.9	 16
159	  4	2157.8	210.9	 16
160	  4	8088.8	731.8	 16
161	  4	6075.0	427.0	 16
162	  4	9925.3	1548.5	 16
163	  4	1971.0	231.2	 16
164	  4	4833.3	696.5	 16
165	  4	4103.5	560.0	 16
166	  4	1620.5	223.9	 16
167	  4	2759.0	356.2	 16
168	  4	1130.8	173.8	 16
169	  4	1386.0	263.7	 16
170	  4	2602.3	257.8	 16
171	  4	1181.5	240.1	 16
172	  4	1750.5	274.8	 16
173	  4	1264.0	176.8	 16
174	  4	2550.5	287.6	 16
175	  4	1031.8	139.3	 16
176	  4	6300.3	865.6	 16
177	  4	1185.8	170.1	 16
178	  4	1286.5	177.1	 16
179	  4	6005.3	635.6	 16
180	  4	6936.0	563.5	 16
181	  4	1575.5	241.4	 16
182	  4	1655.0	212.9	 16
183	  4	4660.3	368.6	 16
184	  4	2474.0	292.1	 16
185	  4	2216.5	245.0	 16
186	  4	1521.0	227.6	 16
187	  4	1386.8	185.4	 16
188	  4	1351.0	232.6	 16
189	  4	1378.3	166.8	 16
190	  4	2403.0	275.7	 16
191	  4	3579.0	409.1	 16
192	  4	5673.5	1074.9	 16
193	  4	1640.3	216.3	 16
194	  4	2935.5	207.0	 16
195	  4	1878.0	191.7	 16
196	  4	3766.5	505.6	 16
197	  4	5079.3	623.8	 16
198	  4	3165.0	335.0	 16
199	  4	8061.5	953.9	 16
200	  4	2681.3	269.1	 16
201	  4	2599.8	273.9	 16
202	  4	1893.3	386.0	 16
203	  4	2012.8	274.2	 16
204	  4	1425.5	218.1	 16
205	  4	2907.5	796.5	 16
206	  4	3166.3	386.6	 16
207	  4	2311.0	334.4	 16
208	  4	1278.0	189.6	 16
209	  4	1994.0	278.5	 16
210	  4	1624.5	172.9	 16
211	  4	1221.5	198.8	 16
212	  4	1743.0	320.4	 16
213	  4	2748.3	395.9	 16
214	  4	1178.5	162.4	 16
215	  4	2322.5	431.8	 16
216	  4	1552.3	571.6	 16
217	  4	4867.5	453.5	 16
218	  4	3575.0	358.4	 16
219	  4	3310.0	556.2	 16
220	  4	2950.3	326.6	 16
221	  4	2594.5	399.4	 16
222	  4	2236.5	450.3	 16
223	  4	1378.0	205.3	 16
224	  4	1268.8	223.1	 16
225	  4	1655.8	335.1	 16
226	  4	2422.3	414.0	 16
227	  4	2218.0	289.3	 16
228	  4	2497.0	325.1	 16
229	  4	1567.0	223.9	 16
230	  4	1344.0	152.8	 16
231	  4	1607.3	164.9	 16
232	  4	1258.5	761.5	 16
233	  4	1110.3	183.7	 16
234	  4	943.0	122.8	 16
235	  4	766.5	155.6	 16
236	  4	633.0	152.9	 16
237	  4	771.5	107.7	 16
238	  4	931.8	156.5	 16
239	  4	1413.3	324.2	 16
240	  4	2432.0	361.0	 16
241	  4	3002.3	644.6	 16
242	  4	2924.8	1077.8	 16
243	  4	8690.5	1401.3	 16
244	  4	2373.3	381.6	 16
245	  4	2294.8	471.7	 16
246	  4	3651.8	405.3	 16
247	  4	2827.0	456.7	 16
248	  4	1372.5	186.0	 16
249	  4	1961.0	345.4	 16
250	  4	1789.8	467.4	 16
251	  4	1913.3	188.9	 12
252	  4	1760.0	294.9	 16
253	  4	1104.8	143.5	 16
254	  4	1744.3	253.1	 16
255	  4	1811.0	240.1	 16
256	  4	2088.0	278.5	 16
257	  4	1642.0	110.0	 16
258	  4	4652.8	931.8	 16
259	  4	1413.5	185.9	 16
260	  4	1318.8	207.6	 16
261	  4	1318.5	188.0	 16
262	  4	1136.5	160.7	 16
263	  4	2984.3	321.9	 16
264	  4	4123.0	682.5	 16
265	  4	2096.0	265.8	 16
266	  4	3550.3	338.6	 16
267	  4	2393.8	376.3	 16
268	  4	1774.8	191.0	 16
269	  4	2751.5	433.3	 16
270	  4	2398.5	400.6	 16
271	  4	2787.5	498.3	 16
272	  4	8279.8	3607.3	 16
273	  4	40725.8	4771.1	 16
274	  4	16293.5	1322.1	 16
275	  4	6810.8	852.7	 16
276	  4	10774.8	2203.4	 16
277	  4	3246.5	344.1	 16
278	  4	3204.5	384.6	 16
279	  4	3007.3	456.2	 16
280	  4	2500.8	388.9	 16
281	  4	1643.8	139.5	 16
282	  4	1749.3	266.8	 16
283	  4	2767.3	393.3	 16
284	  4	2508.0	460.2	 16
285	  4	5505.0	758.6	 16
286	  4	3217.8	417.9	 16
287	  4	3396.0	311.4	 16
288	  4	2296.8	272.0	 16
289	  4	1432.8	197.5	 16
290	  4	2328.5	267.7	 16
291	  4	1369.3	186.4	 16
292	  4	2789.0	333.0	 16
293	  4	6830.5	498.3	 16
294	  4	2846.5	283.9	 16
295	  4	2238.3	286.4	 16
296	  4	1498.0	162.4	 16
297	  4	2425.5	538.1	 16
298	  4	4193.3	459.4	 16
299	  4	3936.0	355.5	 16
300	  4	2458.3	311.8	 16
301	  4	2006.3	270.9	 16
302	  4	2496.8	413.1	 16
303	  4	2084.8	430.4	 16
304	  4	6815.8	1319.1	 16
305	  4	1479.0	261.8	 16
306	  4	1373.0	146.5	 16
307	  4	1922.0	320.8	 16
308	  4	1863.0	218.2	 16
309	  4	6092.5	529.7	 16
310	  4	6129.0	897.9	 16
311	  4	2960.5	354.9	 16
312	  4	6720.5	535.7	 16
313	  4	7301.0	1194.2	 16
314	  4	4663.5	673.5	 16
315	  4	1714.5	321.6	 16
316	  4	2086.5	348.1	 16
317	  4	1460.3	185.4	 16
318	  4	1285.0	202.5	 16
319	  4	1603.5	270.8	 16
320	  4	3696.3	615.9	 16
321	  4	4862.5	511.2	 16
322	  4	2274.8	287.7	 16
323	  4	2289.3	385.9	 16
324	  4	2819.8	709.9	 16
325	  4	4700.5	687.6	 16
326	  4	2261.5	445.2	 16
327	  4	1404.0	300.5	 16
328	  4	7613.3	879.0	 16
329	  4	10977.0	2616.7	 16
330	  4	1935.0	225.3	 16
331	  4	1145.0	197.9	 16
332	  4	1195.5	119.1	 16
333	  4	1192.3	162.8	 16
334	  4	1231.8	245.4	 16
335	  4	1559.5	188.6	 16
336	  4	1208.3	176.2	 16
337	  4	1401.0	130.8	 16
338	  4	1452.0	237.6	 16
339	  4	1399.5	317.8	 16
340	  4	1813.8	461.8	 16
341	  4	34798.5	11680.6	 16
342	  4	2205.0	311.4	 16
343	  4	2480.0	208.8	 16
344	  4	2693.3	360.0	 16
345	  4	3190.3	364.1	 16
346	  4	2602.5	360.6	 16
347	  4	3536.5	804.4	 16
348	  4	14911.0	3700.8	 16
349	  4	3752.3	849.9	 16
350	  4	1514.0	216.6	 16
351	  4	1625.0	175.6	 16
352	  4	1684.5	240.6	 16
353	  4	1622.3	215.7	 12
354	  4	1606.8	177.1	 16
355	  4	3033.0	294.5	 16
356	  4	2002.5	225.5	 16
357	  4	6644.0	749.1	 16
358	  4	1287.8	171.9	 16
359	  4	1288.8	208.0	 16
360	  4	2272.0	251.8	 16
361	  4	6541.5	662.1	 16
362	  4	6592.5	883.7	 16
363	  4	5621.3	1044.2	 16
364	  4	6137.3	690.2	 16
365	  4	10059.5	1362.5	 16
366	  4	2041.5	360.9	 16
367	  4	1739.5	252.0	 16
368	  4	1989.5	232.3	 16
369	  4	3877.3	359.9	 16
370	  4	2675.0	250.2	 16
371	  4	5378.5	616.8	 16
372	  4	3120.0	325.4	 16
373	  4	6059.8	1182.4	 16
374	  4	1559.8	265.6	 16
375	  4	2395.8	341.9	 16
376	  4	2838.8	398.9	 16
377	  4	2551.5	413.3	 16
378	  4	4058.0	647.1	 16
379	  4	2874.3	298.4	 16
380	  4	8811.3	1589.3	 16
381	  4	28137.3	2168.5	 16
382	  4	20380.8	2958.4	 16
383	  4	8241.3	754.3	 16
384	  4	2852.5	422.2	 16
385	  4	1442.5	233.7	 16
386	  4	1268.5	332.5	 16
387	  4	6664.3	1380.3	 16
388	  4	1433.8	202.6	 16
389	  4	4061.5	597.0	 16
390	  4	1497.3	224.7	 16
391	  4	1443.3	280.5	 16
392	  4	2203.3	313.4	 16
393	  4	1967.3	395.4	 16
394	  4	3502.8	597.6	 16
395	  4	4844.8	444.2	 16
396	  4	5055.5	930.1	 16
397	  4	1935.5	179.8	 16
398	  4	1889.3	258.4	 16
399	  4	2306.5	286.0	 16
400	  4	6469.0	1142.0	 16
401	  4	2980.0	407.0	 16
402	  4	3944.5	962.5	 16
403	  4	1149.5	136.3	 16
404	  4	1857.5	241.5	 16
405	  4	3434.0	340.8	 16
406	  4	2505.5	154.6	 16
407	  4	3678.3	679.6	 16
408	  4	2073.8	179.7	 16
409	  4	9750.3	2406.2	 16
410	  4	3200.0	681.8	 16
411	  4	12528.3	1547.0	 16
412	  4	8467.8	1285.3	 16
413	  4	23477.3	6770.3	 16
414	  4	1389.5	120.1	 16
415	  4	2265.3	235.5	 16
416	  4	2090.5	237.8	 16
417	  4	1594.3	291.7	 16
418	  4	2239.3	562.5	 16
419	  4	5689.0	1101.1	 16
420	  4	1418.3	294.7	 16
421	  4	2314.8	541.5	 16
422	  4	2167.8	373.4	 16
423	  4	4278.5	552.6	 16
424	  4	2338.3	322.9	 16
425	  4	8985.3	2642.4	 16
426	  4	1124.3	231.3	 16
427	  4	1329.8	171.4	 16
428	  4	1189.3	224.4	 16
429	  4	3727.3	408.8	 16
430	  4	5894.0	602.7	 16
431	  4	2284.0	352.6	 16
432	  4	1344.3	159.3	 16
433	  4	1543.0	268.3	 16
434	  4	3077.5	486.8	 16
435	  4	1233.0	219.1	 16
436	  4	1254.0	212.4	 16
437	  4	1373.3	217.6	 16
438	  4	1459.8	201.8	 16
439	  4	2834.0	253.8	 16
440	  4	2837.8	339.5	 16
441	  4	3321.8	291.1	 16
442	  4	2477.5	253.4	 16
443	  4	13849.3	1897.6	 16
444	  4	2416.3	370.4	 16
445	  4	1258.0	111.8	 16
446	  4	1266.3	181.3	 16
447	  4	1122.8	195.9	 16
448	  4	1993.8	298.6	 16
449	  4	2959.5	359.1	 16
450	  4	2694.0	462.1	 16
451	  4	1138.5	121.1	 16
452	  4	2644.3	291.5	 16
453	  4	19468.8	1716.2	 16
454	  4	25384.8	3345.7	 16
455	  4	4811.5	368.8	 12
456	  4	6023.3	538.8	 16
457	  4	1865.0	321.8	 16
458	  4	1752.0	271.9	 16
459	  4	2375.0	395.8	 16
460	  4	12873.8	909.2	 16
461	  4	31634.0	1708.2	 16
462	  4	1959.3	378.8	 16
463	  4	1435.0	192.5	 16
464	  4	13616.3	1303.3	 16
465	  4	23938.0	3502.6	 16
466	  4	20537.5	3604.9	 16
467	  4	15447.3	2307.7	 16
468	  4	2732.3	215.6	 16
469	  4	1475.8	136.4	 16
470	  4	26804.5	3756.2	 16
471	  4	1417.8	187.4	 16
472	  4	921.3	173.9	 16
473	  4	887.0	173.1	 16
474	  4	831.5	158.7	 16
475	  4	888.0	159.1	 16
476	  4	1065.3	208.2	 16
477	  4	3395.3	487.8	 16
478	  4	1947.3	207.2	 16
479	  4	3377.8	375.5	 16
480	  4	1107.5	186.9	 16
481	  4	1339.3	176.6	 16
482	  4	2391.8	399.1	 16
483	  4	2426.0	297.4	 16
484	  4	1781.0	259.7	 16
485	  4	2947.5	252.6	 16
486	  4	1505.8	311.0	 16
487	  4	1336.3	246.4	 16
488	  4	2676.3	206.1	 16
489	  4	1612.5	288.6	 16
490	  4	1101.8	136.3	 16
491	  4	1283.3	165.9	 16
492	  4	1696.0	215.1	 16
493	  4	2149.0	316.2	 16
494	  4	1957.5	229.6	 16
495	  4	13410.3	1617.8	 16
496	  4	2334.0	298.9	 16
497	  4	14903.0	1128.3	 16
498	  4	2202.3	329.0	 16
499	  4	1618.0	187.4	 16
500	  4	2147.3	233.6	 16
501	  4	4473.0	460.1	 16
502	  4	3639.5	580.1	 16
503	  4	1352.0	220.5	 16
504	  4	911.8	157.8	 16
505	  4	38537.0	6009.8	 16
506	  4	2782.3	316.5	 16
507	  4	3468.8	350.9	 16
508	  4	2007.8	306.6	 16
509	  4	2415.3	246.8	 16
510	  4	7893.8	593.5	 16
511	  4	5652.0	755.4	 16
512	  4	7357.0	1066.4	 16
513	  4	1152.5	139.1	 16
514	  4	1648.8	225.4	 16
515	  4	1284.8	165.4	 16
516	  4	2578.5	213.3	 16
517	  4	3329.0	542.0	 16
518	  4	2194.0	228.9	 16
519	  4	2789.8	581.0	 16
520	  4	1656.8	357.3	 16
521	  4	1563.8	273.4	 16
522	  4	36981.8	5856.7	 16
523	  4	3500.0	432.0	 16
524	  4	1986.8	220.4	 16
525	  4	1195.3	219.6	 16
526	  4	1677.8	212.7	 16
527	  4	1724.3	287.9	 16
528	  4	2466.3	368.2	 16
529	  4	1212.3	184.7	 16
530	  4	1317.0	167.0	 16
531	  4	1197.0	137.1	 16
532	  4	2634.0	434.6	 16
533	  4	1369.8	185.2	 16
534	  4	5467.0	740.5	 16
535	  4	3916.3	320.7	 16
536	  4	3428.8	368.6	 16
537	  4	3973.3	370.2	 16
538	  4	1771.3	270.4	 16
539	  4	1757.3	242.2	 16
540	  4	1224.0	163.0	 16
541	  4	1791.5	224.5	 16
542	  4	3117.3	555.0	 16
543	  4	7031.8	771.4	 16
544	  4	5473.0	686.2	 16
545	  4	2534.3	430.2	 16
546	  4	3834.0	928.8	 16
547	  4	4233.5	926.0	 16
548	  4	6082.3	831.7	 16
549	  4	9659.0	2765.2	 16
550	  4	1294.8	151.8	 16
551	  4	1465.3	296.3	 16
552	  4	1418.0	227.6	 16
553	  4	1310.0	136.9	 16
554	  4	1979.5	389.0	 16
555	  4	1425.8	231.5	 16
556	  4	2444.8	227.3	 16
557	  4	2068.5	188.8	 12
558	  4	2945.8	535.4	 16
559	  4	8777.8	937.9	 16
560	  4	13277.0	1461.9	 16
561	  4	25176.3	1812.6	 16
562	  4	11572.0	872.0	 16
563	  4	2178.5	241.4	 16
564	  4	6573.3	834.2	 16
565	  4	5627.3	417.4	 16
566	  4	4475.3	567.5	 16
567	  4	1024.5	108.7	 16
568	  4	1677.8	243.1	 16
569	  4	1997.5	250.2	 16
570	  4	1362.0	182.6	 16
571	  4	1098.8	203.6	 16
572	  4	8657.5	1215.5	 16
573	  4	1390.0	145.7	 16
574	  4	1552.5	173.3	 16
575	  4	4026.8	620.2	 16
576	  4	1909.5	222.7	 16
577	  4	3629.5	346.8	 16
578	  4	1505.0	230.9	 16
579	  4	2945.3	200.7	 16
580	  4	3119.5	296.9	 16
581	  4	2793.8	244.0	 16
582	  4	3187.8	315.4	 16
583	  4	3384.0	317.7	 16
584	  4	4368.3	392.2	 16
585	  4	5988.5	568.6	 16
586	  4	2192.3	307.8	 16
587	  4	2904.0	264.1	 16
588	  4	3455.3	304.1	 16
589	  4	4841.0	626.2	 16
590	  4	3923.0	526.0	 16
591	  4	2242.5	191.9	 16
592	  4	3834.3	360.4	 16
593	  4	2112.8	221.6	 16
594	  4	1813.0	231.0	 16
595	  4	2054.0	242.8	 16
596	  4	2027.0	276.9	 16
597	  4	1873.8	169.2	 16
598	  4	1571.8	193.4	 16
599	  4	2653.3	415.6	 16
600	  4	7317.8	649.6	 16
601	  4	6741.3	542.5	 16
602	  4	5093.5	430.8	 16
603	  4	11125.8	970.6	 16
604	  4	2772.3	345.4	 16
605	  4	5119.5	587.4	 16
606	  4	2489.5	208.9	 16
607	  4	2688.3	363.2	 16
608	  4	8665.3	1127.4	 16
609	  4	3228.8	368.1	 16
610	  4	4362.5	426.2	 16
611	  4	2860.8	306.2	 16
612	  4	2171.3	262.6	 16
613	  4	1153.3	126.5	 16
614	  4	3880.0	540.9	 16
615	  4	1346.0	235.2	 16
616	  4	2294.8	179.7	 16
617	  4	2675.5	292.4	 16
618	  4	1792.3	186.3	 16
619	  4	1709.8	310.8	 16
620	  4	4605.5	690.3	 16
621	  4	1292.5	169.6	 16
622	  4	1330.5	229.2	 16
623	  4	1939.5	222.8	 16
624	  4	1182.0	178.1	 16
625	  4	4304.8	369.1	 16
626	  4	2047.5	278.5	 16
627	  4	6243.0	928.9	 16
628	  4	6488.8	1058.7	 16
629	  4	9869.8	1075.6	 16
630	  4	2064.0	271.2	 16
631	  4	3411.0	588.0	 16
632	  4	1372.3	122.9	 16
633	  4	2126.5	247.9	 16
634	  4	2366.3	215.1	 16
635	  4	2230.5	285.4	 16
636	  4	4182.5	533.5	 16
637	  4	2167.0	169.5	 16
638	  4	1514.5	202.2	 16
639	  4	2338.3	273.2	 16
640	  4	2887.0	394.4	 16
641	  4	2605.5	432.6	 16
642	  4	1409.0	227.7	 16
643	  4	2247.5	309.4	 16
644	  4	4065.5	429.6	 16
645	  4	7346.0	1005.0	 16
646	  4	5649.8	1033.0	 16
647	  4	1134.3	128.3	 16
648	  4	1938.8	274.5	 16
649	  4	1507.5	225.2	 16
650	  4	1012.3	167.3	 16
651	  4	2494.8	251.1	 16
652	  4	1321.8	187.1	 16
653	  4	8201.8	1438.5	 16
654	  4	1077.3	111.4	 16
655	  4	1796.0	203.9	 16
656	  4	2194.0	232.9	 16
657	  4	1384.5	206.8	 16
658	  4	1100.0	153.5	 16
659	  4	1311.8	178.3	 12
660	  4	1605.0	141.7	 16
661	  4	4517.3	347.5	 16
662	  4	3673.8	274.6	 16
663	  4	6474.3	837.7	 16
664	  4	1993.5	188.6	 16
665	  4	1826.3	238.7	 16
666	  4	9815.0	1159.5	 16
667	  4	1468.8	219.1	 16
668	  4	1672.8	201.4	 16
669	  4	1767.3	273.7	 16
670	  4	2865.5	259.6	 16
671	  4	3450.8	334.3	 16
672	  4	3096.5	219.8	 16
673	  4	8046.0	503.8	 16
674	  4	11365.3	657.9	 16
675	  4	7265.5	496.8	 16
676	  4	1853.5	290.7	 16
677	  4	3523.3	419.5	 16
678	  4	1328.0	189.3	 16
679	  4	2201.5	370.4	 16
680	  4	4180.3	383.7	 16
681	  4	1107.8	130.5	 16
682	  4	1075.0	91.1	 16
683	  4	1628.8	189.4	 16
684	  4	1216.3	178.3	 16
685	  4	2424.3	329.5	 16
686	  4	3332.3	284.6	 16
687	  4	1838.5	217.8	 16
688	  4	1550.8	204.3	 16
689	  4	1820.3	246.3	 16
690	  4	27772.0	3397.6	 16
691	  4	4407.3	463.9	 16
692	  4	11368.0	738.8	 16
693	  4	2323.8	321.3	 16
694	  4	3269.8	315.6	 16
695	  4	5821.3	382.9	 16
696	  4	4230.5	382.7	 16
697	  4	1116.8	179.6	 16
698	  4	1645.5	242.0	 16
699	  4	2827.5	331.9	 16
700	  4	1908.8	302.7	 16
701	  4	2598.8	319.5	 16
702	  4	2326.5	217.8	 16
703	  4	10938.3	1125.1	 16
704	  4	8123.0	666.8	 16
705	  4	12684.3	910.0	 16
706	  4	2332.3	251.3	 16
707	  4	845.5	140.7	 16
708	  4	829.0	86.8	 16
709	  4	897.0	129.4	 16
710	  4	912.3	180.9	 16
711	  4	784.0	106.9	 16
  0	  5	2288.8	219.7	 16
  1	  5	1815.3	265.9	 16
  2	  5	1425.5	158.5	 16
  3	  5	1888.0	214.6	 16
  4	  5	1333.0	216.7	 16
  5	  5	9310.3	1417.5	 16
  6	  5	35699.5	4616.7	 16
  7	  5	4943.3	713.7	 16
  8	  5	2308.0	304.9	 16
  9	  5	4456.0	417.7	 16
 10	  5	4410.8	530.2	 16
 11	  5	1404.3	221.9	 16
 12	  5	2829.3	614.0	 16
 13	  5	46140.0	0.0	 16
 14	  5	46140.0	0.0	 16
 15	  5	46140.0	3440.6	 16
 16	  5	2578.0	375.8	 16
 17	  5	1271.3	161.9	 16
 18	  5	2508.3	226.8	 16
 19	  5	2363.5	239.2	 16
 20	  5	2155.0	260.1	 16
 21	  5	2435.8	341.3	 16
 22	  5	2223.3	391.5	 16
 23	  5	1157.0	184.5	 16
 24	  5	2356.8	284.8	 16
 25	  5	2606.3	378.9	 16
 26	  5	2411.5	314.1	 16
 27	  5	2389.0	253.8	 16
 28	  5	2267.3	401.6	 16
 29	  5	1204.5	201.3	 16
 30	  5	2530.3	347.4	 16
 31	  5	2467.8	261.9	 16
 32	  5	2507.0	334.3	 16
 33	  5	2210.0	321.2	 16
 34	  5	2140.8	411.6	 16
 35	  5	1146.5	217.4	 16
 36	  5	4964.8	5138.1	 16
 37	  5	46140.0	0.0	 16
 38	  5	46140.0	0.0	 16
 39	  5	46140.0	11670.3	 16
 40	  5	2381.3	476.9	 16
 41	  5	4024.8	5919.2	 16
 42	  5	46140.0	13098.8	 16
 43	  5	2207.5	213.8	 16
 44	  5	2273.8	211.7	 16
 45	  5	2243.5	215.4	 16
 46	  5	2211.5	421.1	 16
 47	  5	1025.0	143.7	 12
 48	  5	2114.3	310.8	 16
 49	  5	2246.0	263.5	 16
 50	  5	2171.0	195.6	 16
 51	  5	2307.3	244.7	 16
 52	  5	2150.3	315.3	 16
 53	  5	1257.3	173.7	 16
 54	  5	2066.3	334.8	 16
 55	  5	2390.0	381.0	 16
 56	  5	2338.0	279.4	 16
 57	  5	2408.8	400.6	 16
 58	  5	2125.0	274.7	 16
 59	  5	983.3	126.0	 16
 60	  5	1074.5	153.4	 16
 61	  5	1618.8	444.5	 16
 62	  5	46140.0	3622.5	 16
 63	  5	2384.3	232.4	 16
 64	  5	2426.3	267.9	 16
 65	  5	2784.5	516.7	 16
 66	  5	46140.0	3175.7	 16
 67	  5	1359.3	163.0	 16
 68	  5	2734.8	520.0	 16
 69	  5	46140.0	0.0	 16
 70	  5	46140.0	0.0	 16
 71	  5	46140.0	2818.7	 16
 72	  5	2554.3	353.4	 16
 73	  5	1260.3	170.3	 16
 74	  5	2313.0	250.0	 16
 75	  5	2241.8	316.2	 16
 76	  5	2381.0	284.5	 16
 77	  5	2246.8	301.0	 16
 78	  5	2287.5	407.2	 16
 79	  5	1733.8	733.2	 16
 80	  5	46140.0	4910.3	 16
 81	  5	2356.3	323.2	 16
 82	  5	2213.8	169.2	 16
 83	  5	3214.8	1472.2	 16
 84	  5	46140.0	6421.2	 16
 85	  5	1534.8	191.7	 16
 86	  5	2324.5	260.7	 16
 87	  5	3664.5	1445.2	 16
 88	  5	46140.0	5271.3	 16
 89	  5	2548.5	295.2	 16
 90	  5	2326.5	320.8	 16
 91	  5	1600.8	229.0	 16
 92	  5	3004.3	909.0	 16
 93	  5	46140.0	0.0	 16
 94	  5	46140.0	5372.8	 16
 95	  5	2569.8	259.3	 16
 96	  5	2316.0	277.5	 16
 97	  5	1367.3	150.7	 16
 98	  5	3004.5	1395.0	 16
 99	  5	46140.0	0.0	 16
100	  5	46140.0	5645.5	 16
101	  5	2613.3	223.6	 16
102	  5	2415.5	392.4	 16
103	  5	1285.0	165.8	 16
104	  5	2294.3	259.0	 16
105	  5	3593.8	2092.5	 16
106	  5	46140.0	7527.7	 16
107	  5	2444.3	362.4	 16
108	  5	2323.3	506.5	 16
109	  5	1163.8	166.5	 16
110	  5	1210.5	228.9	 16
111	  5	2846.8	422.6	 16
112	  5	8773.5	2339.6	 16
113	  5	2100.3	264.8	 16
114	  5	1746.0	400.8	 16
115	  5	5523.5	1021.5	 16
116	  5	3025.0	294.5	 16
117	  5	6475.8	1278.6	 16
118	  5	46140.0	11338.5	 16
119	  5	4502.5	842.9	 16
120	  5	7785.8	2271.0	 16
121	  5	2077.0	374.1	 16
122	  5	1156.3	124.6	 16
123	  5	1452.3	126.7	 16
124	  5	1444.8	195.2	 16
125	  5	1527.8	377.8	 16
126	  5	10064.5	2808.3	 16
127	  5	2653.0	647.7	 16
128	  5	28854.0	10339.2	 16
129	  5	6056.8	1526.0	 16
130	  5	4861.5	1814.5	 16
131	  5	43887.5	14572.5	 16
132	  5	1663.0	597.9	 16
133	  5	5505.8	606.8	 16
134	  5	7212.3	1821.1	 16
135	  5	3584.5	529.2	 16
136	  5	1168.0	212.0	 16
137	  5	1523.3	260.5	 16
138	  5	1604.8	530.6	 16
139	  5	11928.8	3858.4	 16
140	  5	1546.3	203.9	 16
141	  5	14728.0	4842.5	 16
142	  5	1806.3	474.2	 16
143	  5	14130.0	4387.5	 16
144	  5	3953.3	895.8	 16
145	  5	1975.0	270.4	 16
146	  5	4053.5	295.0	 16
147	  5	5984.5	1037.7	 16
148	  5	1876.5	295.3	 16
149	  5	2862.5	401.0	 12
150	  5	2846.3	303.0	 16
151	  5	2383.0	245.7	 16
152	  5	9886.0	991.0	 16
153	  5	1680.8	180.0	 16
154	  5	9705.5	1102.0	 16
155	  5	1901.5	219.1	 16
156	  5	2540.8	314.1	 16
157	  5	6399.3	520.3	 16
158	  5	3837.0	533.1	 16
159	  5	7030.5	710.9	 16
160	  5	4450.8	385.4	 16
161	  5	6662.0	649.8	 16
162	  5	6106.5	642.7	 16
163	  5	5577.8	561.2	 16
164	  5	5075.0	445.9	 16
165	  5	32638.0	4282.6	 16
166	  5	6491.3	597.6	 16
167	  5	8420.5	1079.8	 16
168	  5	1818.3	177.1	 16
169	  5	15512.0	2172.4	 16
170	  5	5590.5	819.9	 16
171	  5	3429.0	335.7	 16
172	  5	14276.5	2120.8	 16
173	  5	1965.8	244.1	 16
174	  5	11072.0	1980.2	 16
175	  5	9027.8	1350.6	 16
176	  5	1309.8	166.0	 16
177	  5	1358.3	244.2	 16
178	  5	1182.0	125.6	 16
179	  5	5141.0	784.3	 16
180	  5	37993.5	6063.2	 16
181	  5	26320.0	3222.1	 16
182	  5	5388.3	610.2	 16
183	  5	2314.3	322.9	 16
184	  5	1308.3	257.2	 16
185	  5	10871.3	1137.8	 16
186	  5	4212.8	568.9	 16
187	  5	1684.3	254.4	 16
188	  5	3549.0	367.5	 16
189	  5	1924.3	333.1	 16
190	  5	42554.0	5541.9	 16
191	  5	2201.8	473.1	 16
192	  5	46140.0	1473.8	 16
193	  5	32781.8	6182.7	 16
194	  5	5091.3	688.9	 16
195	  5	8192.8	1408.8	 16
196	  5	4646.5	554.4	 16
197	  5	6638.8	673.8	 16
198	  5	3670.5	405.1	 16
199	  5	2351.0	380.0	 16
200	  5	6764.0	584.1	 16
201	  5	2644.8	305.5	 16
202	  5	2399.5	273.0	 16
203	  5	5234.0	997.5	 16
204	  5	1554.5	189.7	 16
205	  5	1286.0	251.9	 16
206	  5	3452.8	678.7	 16
207	  5	1355.3	175.3	 16
208	  5	1224.5	196.0	 16
209	  5	2986.0	472.7	 16
210	  5	8487.3	1648.3	 16
211	  5	2027.8	240.1	 16
212	  5	2741.5	366.6	 16
213	  5	20049.3	4625.4	 16
214	  5	9228.8	1509.9	 16
215	  5	2354.8	220.3	 16
216	  5	3292.3	351.8	 16
217	  5	20318.3	5898.8	 16
218	  5	1951.0	390.3	 16
219	  5	1418.8	247.8	 16
220	  5	1851.0	137.8	 16
221	  5	7149.3	2051.1	 16
222	  5	1444.8	196.3	 16
223	  5	3002.3	527.6	 16
224	  5	4306.0	1247.3	 16
225	  5	1416.5	225.3	 16
226	  5	2492.8	602.9	 16
227	  5	1835.3	226.1	 16
228	  5	3333.0	1062.7	 16
229	  5	5729.3	1155.4	 16
230	  5	2400.8	318.5	 16
231	  5	5956.8	2019.2	 16
232	  5	1208.0	382.8	 16
233	  5	5702.8	1627.8	 16
234	  5	3065.5	340.4	 16
235	  5	11352.0	3621.3	 16
236	  5	1591.0	297.0	 16
237	  5	1840.8	294.4	 16
238	  5	6096.0	808.9	 16
239	  5	10923.3	3293.1	 16
240	  5	1930.5	364.5	 16
241	  5	1755.3	321.2	 16
242	  5	2036.5	493.4	 16
243	  5	4550.0	1059.5	 16
244	  5	5750.5	1289.0	 16
245	  5	2337.0	348.9	 16
246	  5	1434.3	266.6	 16
247	  5	1657.3	422.4	 16
248	  5	11875.3	3702.7	 16
249	  5	2591.8	485.1	 16
250	  5	2652.8	446.5	 16
251	  5	6236.3	715.7	 12
252	  5	1139.5	157.5	 16
253	  5	1028.3	169.0	 16
254	  5	1133.3	157.4	 16
255	  5	10355.0	2024.4	 16
256	  5	23204.8	3709.2	 16
257	  5	2869.3	437.3	 16
258	  5	2856.5	552.6	 16
259	  5	1258.3	200.2	 16
260	  5	1024.0	150.2	 16
261	  5	1613.3	259.9	 16
262	  5	9382.3	1906.5	 16
263	  5	1662.0	246.3	 16
264	  5	1642.0	321.7	 16
265	  5	2193.0	355.6	 16
266	  5	1299.5	183.7	 16
267	  5	2958.3	622.8	 16
268	  5	2876.5	447.3	 16
269	  5	2192.0	298.8	 16
270	  5	2529.3	419.0	 16
271	  5	23353.5	5386.1	 16
272	  5	3874.5	500.2	 16
273	  5	2394.5	375.4	 16
274	  5	1727.3	275.9	 16
275	  5	1164.8	199.8	 16
276	  5	1180.5	150.0	 16
277	  5	1466.5	186.4	 16
278	  5	8008.5	1932.0	 16
279	  5	2305.8	432.9	 16
280	  5	3838.0	802.1	 16
281	  5	27056.0	2554.7	 16
282	  5	26276.5	3307.4	 16
283	  5	8455.8	914.5	 16
284	  5	5303.8	587.5	 16
285	  5	7998.5	910.8	 16
286	  5	1531.3	171.4	 16
287	  5	9501.5	1361.6	 16
288	  5	8225.3	1117.5	 16
289	  5	3727.0	331.8	 16
290	  5	46140.0	1738.6	 16
291	  5	4626.8	596.2	 16
292	  5	4016.8	524.8	 16
293	  5	2721.3	280.9	 16
294	  5	13914.3	1843.0	 16
295	  5	3843.3	369.1	 16
296	  5	45059.8	8138.1	 16
297	  5	2057.3	346.6	 16
298	  5	6914.8	1466.8	 16
299	  5	1679.3	220.8	 16
300	  5	20954.8	4683.4	 16
301	  5	4113.5	490.1	 16
302	  5	6377.8	1196.1	 16
303	  5	11471.0	2936.1	 16
304	  5	1667.0	213.2	 16
305	  5	1346.5	132.8	 16
306	  5	4668.3	721.1	 16
307	  5	1597.8	432.9	 16
308	  5	9956.3	2406.6	 16
309	  5	4022.0	528.9	 16
310	  5	1989.8	393.0	 16
311	  5	4364.8	557.6	 16
312	  5	4411.5	1089.9	 16
313	  5	6980.3	1583.6	 16
314	  5	10891.0	3116.2	 16
315	  5	2123.8	293.6	 16
316	  5	3798.0	690.8	 16
317	  5	13649.8	3923.8	 16
318	  5	3602.3	568.4	 16
319	  5	1544.8	308.6	 16
320	  5	1114.8	234.2	 16
321	  5	2548.5	452.1	 16
322	  5	1218.3	177.2	 16
323	  5	3404.8	1792.0	 16
324	  5	6511.3	816.5	 16
325	  5	3481.0	612.4	 16
326	  5	4601.3	756.9	 16
327	  5	14493.5	3904.1	 16
328	  5	1515.5	298.9	 16
329	  5	8954.0	759.7	 16
330	  5	16767.3	2921.1	 16
331	  5	46140.0	13257.3	 16
332	  5	3597.0	712.6	 16
333	  5	15176.3	4117.2	 16
334	  5	4501.0	983.2	 16
335	  5	2003.0	317.5	 16
336	  5	1975.8	275.3	 16
337	  5	2185.3	368.3	 16
338	  5	1820.8	229.7	 16
339	  5	1731.5	220.6	 16
340	  5	3469.8	497.5	 16
341	  5	13526.0	3585.6	 16
342	  5	1430.8	177.3	 16
343	  5	1576.5	243.5	 16
344	  5	2024.3	328.9	 16
345	  5	2173.8	216.7	 16
346	  5	2456.3	626.2	 16
347	  5	8197.5	2435.7	 16
348	  5	1473.5	238.8	 16
349	  5	9187.3	2308.3	 16
350	  5	10061.8	1758.7	 16
351	  5	10131.3	596.1	 16
352	  5	10177.8	2976.1	 16
353	  5	3898.0	745.2	 12
354	  5	2014.3	143.2	 16
355	  5	46140.0	457.3	 16
356	  5	3601.3	680.6	 16
357	  5	4020.0	578.0	 16
358	  5	1863.8	256.5	 16
359	  5	2198.8	229.1	 16
360	  5	2188.8	286.1	 16
361	  5	4949.5	418.5	 16
362	  5	17486.8	3972.4	 16
363	  5	1530.3	204.4	 16
364	  5	1185.0	181.7	 16
365	  5	6097.3	1176.0	 16
366	  5	2620.5	347.6	 16
367	  5	14897.0	2253.3	 16
368	  5	9569.8	1904.9	 16
369	  5	23932.0	4694.0	 16
370	  5	7219.8	1203.4	 16
371	  5	6458.5	595.3	 16
372	  5	4996.8	776.8	 16
373	  5	3082.5	361.4	 16
374	  5	2433.5	303.1	 16
375	  5	2403.3	308.0	 16
376	  5	2226.5	331.5	 16
377	  5	6797.5	1068.9	 16
378	  5	4197.0	377.2	 16
379	  5	3114.8	308.9	 16
380	  5	4565.3	721.8	 16
381	  5	2081.8	271.5	 16
382	  5	4310.8	402.7	 16
383	  5	21075.8	4559.0	 16
384	  5	2183.5	309.9	 16
385	  5	9173.3	1676.9	 16
386	  5	2375.3	374.1	 16
387	  5	8191.3	1911.5	 16
388	  5	11402.8	2767.5	 16
389	  5	10104.0	2451.5	 16
390	  5	2174.0	324.5	 16
391	  5	5926.3	1214.7	 16
392	  5	25617.0	7224.2	 16
393	  5	4114.0	844.1	 16
394	  5	3589.3	764.9	 16
395	  5	1364.0	158.2	 16
396	  5	1540.0	316.6	 16
397	  5	3911.3	889.6	 16
398	  5	1411.3	200.7	 16
399	  5	19380.3	5981.9	 16
400	  5	19967.5	5446.6	 16
401	  5	2927.8	305.6	 16
402	  5	4023.5	816.1	 16
403	  5	1606.3	333.6	 16
404	  5	9528.0	2798.0	 16
405	  5	1935.0	301.8	 16
406	  5	3549.3	590.8	 16
407	  5	2647.8	300.0	 16
408	  5	4479.3	558.5	 16
409	  5	1952.3	239.6	 16
410	  5	2807.5	508.6	 16
411	  5	6128.3	1327.5	 16
412	  5	1947.5	278.0	 16
413	  5	3031.3	422.9	 16
414	  5	6012.8	2841.9	 16
415	  5	46140.0	0.0	 16
416	  5	46140.0	2776.2	 16
417	  5	18087.3	4040.0	 16
418	  5	3979.3	216.9	 16
419	  5	9012.3	2279.8	 16
420	  5	1232.8	330.4	 16
421	  5	5114.5	1263.7	 16
422	  5	1011.3	131.8	 16
423	  5	2327.8	359.2	 16
424	  5	3533.5	527.8	 16
425	  5	3892.3	535.1	 16
426	  5	1847.8	268.1	 16
427	  5	1559.3	207.6	 16
428	  5	3138.3	408.4	 16
429	  5	2750.8	273.4	 16
430	  5	2857.5	352.9	 16
431	  5	6105.8	1093.8	 16
432	  5	3894.0	453.2	 16
433	  5	2477.0	399.5	 16
434	  5	6481.3	1323.9	 16
435	  5	5052.8	1047.9	 16
436	  5	1227.5	156.7	 16
437	  5	1625.8	218.4	 16
438	  5	3597.5	653.9	 16
439	  5	2628.8	260.5	 16
440	  5	5720.0	952.5	 16
441	  5	3480.3	231.9	 16
442	  5	4683.5	535.4	 16
443	  5	2894.0	285.8	 16
444	  5	2947.3	351.8	 16
445	  5	3853.8	367.2	 16
446	  5	4819.5	454.3	 16
447	  5	1257.5	102.6	 16
448	  5	6677.5	719.8	 16
449	  5	14294.5	1748.0	 16
450	  5	27021.3	4104.1	 16
451	  5	20155.5	3504.9	 16
452	  5	10298.0	1389.4	 16
453	  5	6934.5	1061.5	 16
454	  5	22531.3	4614.5	 16
455	  5	1711.0	182.9	 12
456	  5	1309.5	256.1	 16
457	  5	4087.8	458.5	 16
458	  5	26530.5	3494.2	 16
459	  5	2756.0	278.6	 16
460	  5	3556.8	489.1	 16
461	  5	7308.3	770.9	 16
462	  5	2190.8	357.3	 16
463	  5	17729.8	2791.2	 16
464	  5	45826.5	2902.0	 16
465	  5	15540.5	1078.2	 16
466	  5	2845.5	362.6	 16
467	  5	3209.0	400.9	 16
468	  5	2306.0	198.0	 16
469	  5	3766.3	529.5	 16
470	  5	2988.0	336.1	 16
471	  5	2418.0	299.0	 16
472	  5	4445.0	363.3	 16
473	  5	3693.3	387.8	 16
474	  5	46140.0	0.0	 16
475	  5	1541.8	215.6	 16
476	  5	4540.3	536.2	 16
477	  5	3526.8	456.9	 16
478	  5	8439.3	1179.3	 16
479	  5	8953.5	1032.4	 16
480	  5	2936.0	322.5	 16
481	  5	3051.8	382.1	 16
482	  5	8125.0	907.0	 16
483	  5	2166.8	253.6	 16
484	  5	6671.3	1137.6	 16
485	  5	7988.3	822.2	 16
486	  5	1747.0	199.4	 16
487	  5	4621.0	578.9	 16
488	  5	1913.0	215.9	 16
489	  5	2270.0	371.4	 16
490	  5	1937.0	271.7	 16
491	  5	7343.0	706.0	 16
492	  5	5333.5	744.8	 16
493	  5	4821.0	699.2	 16
494	  5	1658.0	195.9	 16
495	  5	44503.3	3934.4	 16
496	  5	9942.5	873.5	 16
497	  5	1623.3	237.2	 16
498	  5	11717.0	1925.0	 16
499	  5	1586.0	285.3	 16
500	  5	1776.0	281.9	 16
501	  5	4991.3	901.5	 16
502	  5	1470.3	196.3	 16
503	  5	2426.0	282.6	 16
504	  5	2421.3	403.7	 16
505	  5	1599.3	234.3	 16
506	  5	2067.8	264.0	 16
507	  5	2113.3	223.1	 16
508	  5	4841.8	614.3	 16
509	  5	5624.0	737.4	 16
510	  5	2289.0	265.1	 16
511	  5	8145.5	806.5	 16
512	  5	1845.8	296.2	 16
513	  5	1760.3	215.3	 16
514	  5	2542.3	424.8	 16
515	  5	17018.8	4063.1	 16
516	  5	2016.0	320.0	 16
517	  5	9131.0	1052.4	 16
518	  5	7312.8	1011.0	 16
519	  5	2099.5	294.9	 16
520	  5	1682.5	222.2	 16
521	  5	6252.5	959.0	 16
522	  5	3474.3	604.5	 16
523	  5	5004.0	541.4	 16
524	  5	22592.0	3624.1	 16
525	  5	1392.3	208.4	 16
526	  5	6263.5	952.5	 16
527	  5	10109.5	2387.5	 16
528	  5	1919.3	261.8	 16
529	  5	22723.5	5413.5	 16
530	  5	6279.5	942.0	 16
531	  5	5719.3	861.0	 16
532	  5	3356.8	362.4	 16
533	  5	3337.3	463.5	 16
534	  5	9893.5	1522.9	 16
535	  5	4522.5	525.9	 16
536	  5	25269.5	4786.5	 16
537	  5	2857.8	233.8	 16
538	  5	46140.0	1341.2	 16
539	  5	5032.5	972.5	 16
540	  5	1763.5	244.2	 16
541	  5	5539.0	848.5	 16
542	  5	3655.5	766.1	 16
543	  5	3601.8	638.9	 16
544	  5	4488.3	680.1	 16
545	  5	7934.3	726.0	 16
546	  5	7298.3	515.1	 16
547	  5	5567.0	693.2	 16
548	  5	3188.3	347.5	 16
549	  5	2685.3	532.8	 16
550	  5	2196.0	311.7	 16
551	  5	7012.3	1905.0	 16
552	  5	1235.8	373.9	 16
553	  5	3732.3	857.9	 16
554	  5	1072.5	166.1	 16
555	  5	3959.5	705.5	 16
556	  5	2455.8	348.8	 12
557	  5	6583.5	978.8	 16
558	  5	1435.3	239.5	 16
559	  5	2499.8	236.2	 16
560	  5	3946.8	365.9	 16
561	  5	7042.5	793.4	 16
562	  5	45353.8	5245.0	 16
563	  5	2103.5	275.8	 16
564	  5	1979.3	334.7	 16
565	  5	7983.5	862.9	 16
566	  5	20012.0	2412.3	 16
567	  5	14930.0	2408.4	 16
568	  5	2362.5	267.8	 16
569	  5	4746.5	629.7	 16
570	  5	41287.0	3972.4	 16
571	  5	2694.0	304.0	 16
572	  5	2952.3	283.9	 16
573	  5	1452.0	226.0	 16
574	  5	2077.8	225.6	 16
575	  5	4190.8	580.7	 16
576	  5	8406.8	950.4	 16
577	  5	1586.0	152.2	 16
578	  5	4593.5	425.0	 16
579	  5	7476.3	708.0	 16
580	  5	4840.5	523.3	 16
581	  5	13052.5	1095.8	 16
582	  5	13377.0	1384.8	 16
583	  5	7958.3	843.1	 16
584	  5	3014.0	320.5	 16
585	  5	3441.0	317.9	 16
586	  5	4086.5	475.3	 16
587	  5	2873.3	359.8	 16
588	  5	4346.0	418.8	 16
589	  5	13523.8	2569.3	 16
590	  5	1537.3	248.4	 16
591	  5	1250.3	190.9	 16
592	  5	7681.0	461.4	 16
593	  5	5974.3	528.9	 16
594	  5	3108.3	316.5	 16
595	  5	3530.5	697.1	 16
596	  5	2997.8	399.2	 16
597	  5	2122.8	293.5	 16
598	  5	8755.5	1151.2	 16
599	  5	962.8	168.8	 16
600	  5	5142.3	832.0	 16
601	  5	2758.3	336.7	 16
602	  5	22995.0	3613.6	 16
603	  5	1738.8	219.1	 16
604	  5	1766.5	231.5	 16
605	  5	2604.8	363.6	 16
606	  5	1836.0	277.7	 16
607	  5	1509.8	296.2	 16
608	  5	1955.0	374.9	 16
609	  5	7339.0	767.8	 16
610	  5	1035.3	199.2	 16
611	  5	3164.3	629.9	 16
612	  5	3877.3	567.4	 16
613	  5	1409.3	218.9	 16
614	  5	25299.5	4933.5	 16
615	  5	2351.3	309.3	 16
616	  5	7839.0	887.1	 16
617	  5	6781.8	869.2	 16
618	  5	1114.8	228.2	 16
619	  5	1349.3	307.0	 16
620	  5	1122.3	195.1	 16
621	  5	4084.3	676.6	 16
622	  5	1551.5	257.5	 16
623	  5	13535.5	1511.6	 16
624	  5	4827.8	691.0	 16
625	  5	1774.8	287.2	 16
626	  5	14245.8	1302.8	 16
627	  5	1489.5	332.8	 16
628	  5	1663.3	344.5	 16
629	  5	5716.3	786.7	 16
630	  5	1403.3	182.4	 16
631	  5	1710.3	273.1	 16
632	  5	3921.8	315.4	 16
633	  5	2035.8	128.1	 16
634	  5	2525.5	394.1	 16
635	  5	3859.0	544.1	 16
636	  5	2750.5	337.8	 16
637	  5	11091.0	1317.1	 16
638	  5	10651.3	1278.0	 16
639	  5	2187.8	298.1	 16
640	  5	3324.8	530.0	 16
641	  5	1239.0	210.0	 16
642	  5	1313.3	212.7	 16
643	  5	5341.5	694.5	 16
644	  5	3441.0	273.5	 16
645	  5	4875.0	774.9	 16
646	  5	1333.8	195.5	 16
647	  5	1739.3	226.4	 16
648	  5	27030.8	4367.9	 16
649	  5	1115.3	151.9	 16
650	  5	2903.8	369.3	 16
651	  5	9715.8	894.1	 16
652	  5	3109.0	389.5	 16
653	  5	2381.0	406.9	 16
654	  5	4120.5	504.6	 16
655	  5	8352.5	867.1	 16
656	  5	4506.0	468.8	 16
657	  5	22338.8	3819.8	 16
658	  5	1234.5	163.1	 12
659	  5	9440.0	1113.9	 16
660	  5	5882.8	632.8	 16
661	  5	13945.8	2471.4	 16
662	  5	2514.0	355.3	 16
663	  5	4637.8	615.9	 16
664	  5	45411.3	5258.3	 16
665	  5	2413.8	440.7	 16
666	  5	6637.3	607.5	 16
667	  5	2523.0	454.6	 16
668	  5	8548.8	930.2	 16
669	  5	21500.5	3338.2	 16
670	  5	4735.8	487.0	 16
671	  5	2923.8	407.2	 16
672	  5	4492.3	448.8	 16
673	  5	3362.5	327.5	 16
674	  5	3429.8	431.0	 16
675	  5	4436.3	763.1	 16
676	  5	1989.8	180.7	 16
677	  5	1705.0	274.4	 16
678	  5	2223.0	276.5	 16
679	  5	46140.0	0.0	 16
680	  5	1477.0	207.0	 16
681	  5	10371.0	1016.2	 16
682	  5	1681.3	242.6	 16
683	  5	6591.0	909.4	 16
684	  5	3954.3	711.4	 16
685	  5	7851.5	1126.4	 16
686	  5	1640.8	277.5	 16
687	  5	2002.5	213.9	 16
688	  5	46140.0	0.0	 16
689	  5	9107.0	601.9	 16
690	  5	2342.8	235.6	 16
691	  5	12800.8	1747.2	 16
692	  5	8114.5	758.6	 16
693	  5	7862.0	658.2	 16
694	  5	7403.8	904.0	 16
695	  5	4457.0	283.0	 16
696	  5	2247.0	203.2	 16
697	  5	2795.3	391.0	 16
698	  5	1785.8	273.8	 16
699	  5	8989.3	1412.7	 16
700	  5	1336.8	182.8	 16
701	  5	2745.3	206.1	 16
702	  5	3984.8	359.4	 16
703	  5	5821.0	543.2	 16
704	  5	1696.3	215.2	 16
705	  5	6974.8	754.4	 16
706	  5	3646.8	267.6	 16
707	  5	3917.0	409.5	 16
708	  5	1567.5	180.7	 16
709	  5	2655.3	367.4	 16
710	  5	3568.3	427.9	 16
711	  5	2096.5	246.7	 16
  0	  6	46140.0	495.1	 16
  1	  6	2845.0	327.2	 16
  2	  6	1253.3	237.0	 16
  3	  6	2659.3	344.9	 16
  4	  6	1238.0	115.5	 16
  5	  6	3547.0	497.5	 16
  6	  6	10490.3	1670.3	 16
  7	  6	2184.3	235.2	 16
  8	  6	2422.5	804.7	 16
  9	  6	10795.0	914.6	 16
 10	  6	5500.3	686.7	 16
 11	  6	1534.3	552.7	 16
 12	  6	46140.0	2193.1	 16
 13	  6	2188.8	212.5	 16
 14	  6	2311.3	367.3	 16
 15	  6	2638.5	674.0	 16
 16	  6	46140.0	5121.3	 16
 17	  6	1324.3	163.5	 16
 18	  6	2549.8	413.2	 16
 19	  6	2419.3	278.4	 16
 20	  6	2362.0	261.5	 16
 21	  6	2317.3	274.4	 16
 22	  6	2135.8	214.2	 16
 23	  6	1259.3	136.2	 16
 24	  6	2604.3	364.5	 16
 25	  6	2271.8	279.8	 16
 26	  6	2359.0	330.2	 16
 27	  6	2626.0	254.0	 16
 28	  6	2342.8	507.4	 16
 29	  6	1336.5	223.4	 16
 30	  6	2358.0	170.5	 16
 31	  6	2396.0	287.1	 16
 32	  6	2629.3	422.2	 16
 33	  6	2501.5	325.1	 16
 34	  6	2219.0	441.9	 16
 35	  6	3520.8	3912.1	 16
 36	  6	46140.0	11122.0	 16
 37	  6	2208.0	264.1	 16
 38	  6	2384.5	207.8	 16
 39	  6	6147.3	6721.8	 16
 40	  6	46140.0	13393.5	 16
 41	  6	4921.3	6554.2	 16
 42	  6	46140.0	12700.1	 16
 43	  6	2184.5	263.7	 16
 44	  6	2272.3	283.9	 16
 45	  6	2538.5	328.8	 16
 46	  6	2046.5	465.0	 16
 47	  6	1106.0	139.4	 12
 48	  6	2085.0	290.8	 16
 49	  6	2132.0	236.0	 16
 50	  6	2142.5	289.8	 16
 51	  6	2512.5	432.4	 16
 52	  6	2179.8	399.9	 16
 53	  6	1394.5	237.4	 16
 54	  6	2283.5	292.2	 16
 55	  6	2343.8	238.6	 16
 56	  6	2584.0	426.8	 16
 57	  6	2303.3	283.7	 16
 58	  6	2445.3	388.6	 16
 59	  6	1062.3	148.8	 16
 60	  6	1099.3	86.4	 16
 61	  6	1458.5	534.7	 16
 62	  6	46140.0	3126.6	 16
 63	  6	2432.3	158.9	 16
 64	  6	2376.3	262.8	 16
 65	  6	2935.3	821.2	 16
 66	  6	46140.0	2973.3	 16
 67	  6	1635.5	541.4	 16
 68	  6	46140.0	2884.2	 16
 69	  6	2419.3	182.7	 16
 70	  6	2410.3	307.4	 16
 71	  6	2894.8	371.1	 16
 72	  6	46140.0	3454.3	 16
 73	  6	1317.5	186.4	 16
 74	  6	2000.3	211.6	 16
 75	  6	2065.0	303.8	 16
 76	  6	2352.0	284.9	 16
 77	  6	2307.3	235.1	 16
 78	  6	2078.8	209.8	 16
 79	  6	1533.3	542.9	 16
 80	  6	46140.0	3938.4	 16
 81	  6	2231.3	248.4	 16
 82	  6	2288.0	250.0	 16
 83	  6	3028.3	1516.3	 16
 84	  6	46140.0	5014.6	 16
 85	  6	1501.3	160.3	 16
 86	  6	2793.5	1581.8	 16
 87	  6	46140.0	0.0	 16
 88	  6	46140.0	4604.3	 16
 89	  6	2269.3	291.6	 16
 90	  6	2185.8	247.7	 16
 91	  6	1818.5	832.9	 16
 92	  6	46140.0	5284.8	 16
 93	  6	2558.3	369.9	 16
 94	  6	3265.3	1463.5	 16
 95	  6	46140.0	4336.2	 16
 96	  6	2343.3	417.2	 16
 97	  6	1814.8	974.1	 16
 98	  6	46140.0	5437.4	 16
 99	  6	2361.5	252.5	 16
100	  6	3337.3	1641.3	 16
101	  6	46140.0	5534.5	 16
102	  6	2440.3	289.8	 16
103	  6	1378.8	132.7	 16
104	  6	3896.0	2364.9	 16
105	  6	46140.0	6356.0	 16
106	  6	3841.8	2423.8	 16
107	  6	46140.0	6376.1	 16
108	  6	2194.0	355.3	 16
109	  6	1096.0	151.9	 16
110	  6	1196.5	180.9	 16
111	  6	1895.8	233.8	 16
112	  6	2315.8	163.1	 16
113	  6	2132.3	388.6	 16
114	  6	2271.0	566.5	 16
115	  6	7768.8	1237.9	 16
116	  6	3878.0	493.9	 16
117	  6	4527.5	626.3	 16
118	  6	16492.3	5056.1	 16
119	  6	4196.8	593.7	 16
120	  6	2430.0	284.4	 16
121	  6	2665.8	525.6	 16
122	  6	1527.8	260.6	 16
123	  6	1406.8	219.8	 16
124	  6	1298.8	166.8	 16
125	  6	1341.3	270.8	 16
126	  6	2194.5	250.6	 16
127	  6	1915.8	342.7	 16
128	  6	4044.3	530.4	 16
129	  6	3756.8	571.0	 16
130	  6	7585.5	1808.1	 16
131	  6	12828.0	3560.9	 16
132	  6	1692.3	597.2	 16
133	  6	4518.3	483.4	 16
134	  6	2837.5	259.4	 16
135	  6	2211.5	397.5	 16
136	  6	1991.0	377.7	 16
137	  6	2251.5	450.6	 16
138	  6	1445.8	256.8	 16
139	  6	5274.8	1517.4	 16
140	  6	1325.0	244.2	 16
141	  6	2932.5	680.8	 16
142	  6	1483.0	314.9	 16
143	  6	4975.5	1134.8	 16
144	  6	2223.0	435.3	 16
145	  6	2352.8	305.5	 16
146	  6	4024.5	647.3	 16
147	  6	3287.5	484.9	 16
148	  6	1904.5	485.1	 16
149	  6	1357.8	200.9	 12
150	  6	2280.8	195.5	 16
151	  6	2435.0	308.1	 16
152	  6	4899.5	585.0	 16
153	  6	2431.8	423.2	 16
154	  6	2165.3	277.1	 16
155	  6	3092.8	410.8	 16
156	  6	2876.0	329.9	 16
157	  6	5084.0	685.0	 16
158	  6	2551.3	354.8	 16
159	  6	3618.5	442.7	 16
160	  6	4190.3	477.1	 16
161	  6	5643.8	783.9	 16
162	  6	5856.3	540.0	 16
163	  6	6901.0	655.7	 16
164	  6	6352.8	526.1	 16
165	  6	3318.8	388.0	 16
166	  6	4945.5	489.8	 16
167	  6	2959.0	236.7	 16
168	  6	1891.8	261.2	 16
169	  6	4601.3	775.6	 16
170	  6	3126.0	259.8	 16
171	  6	9834.3	1265.5	 16
172	  6	3308.5	478.7	 16
173	  6	1480.5	135.4	 16
174	  6	2996.0	461.9	 16
175	  6	1856.0	319.4	 16
176	  6	1386.0	193.3	 16
177	  6	1081.3	129.4	 16
178	  6	1257.0	185.9	 16
179	  6	1934.0	261.9	 16
180	  6	16345.0	2237.2	 16
181	  6	3482.8	278.8	 16
182	  6	3628.8	350.9	 16
183	  6	2944.8	296.8	 16
184	  6	1131.3	215.3	 16
185	  6	4423.3	365.2	 16
186	  6	3076.3	426.7	 16
187	  6	1754.8	255.7	 16
188	  6	2295.0	223.3	 16
189	  6	2145.8	261.2	 16
190	  6	7732.3	1025.7	 16
191	  6	1182.5	211.0	 16
192	  6	25916.5	4548.6	 16
193	  6	4777.0	1030.6	 16
194	  6	2843.5	351.2	 16
195	  6	2303.8	258.3	 16
196	  6	4549.3	423.8	 16
197	  6	4686.8	567.4	 16
198	  6	6427.3	587.8	 16
199	  6	7760.3	729.7	 16
200	  6	10078.8	661.0	 16
201	  6	6414.5	632.6	 16
202	  6	5825.8	943.0	 16
203	  6	2920.0	619.8	 16
204	  6	1319.3	210.5	 16
205	  6	981.3	199.6	 16
206	  6	1895.0	291.2	 16
207	  6	1065.0	177.5	 16
208	  6	1227.3	217.5	 16
209	  6	2466.5	327.8	 16
210	  6	3010.8	490.7	 16
211	  6	1927.3	411.5	 16
212	  6	3005.3	458.6	 16
213	  6	3958.8	575.5	 16
214	  6	7353.5	1127.2	 16
215	  6	2238.8	403.5	 16
216	  6	2988.3	406.2	 16
217	  6	5510.0	1289.6	 16
218	  6	1242.8	149.6	 16
219	  6	1251.3	167.1	 16
220	  6	1455.5	189.4	 16
221	  6	2221.5	400.0	 16
222	  6	1848.3	293.2	 16
223	  6	3914.0	872.3	 16
224	  6	1889.5	378.8	 16
225	  6	1281.3	221.4	 16
226	  6	1326.8	264.9	 16
227	  6	1680.5	374.1	 16
228	  6	2826.8	648.5	 16
229	  6	4425.8	1015.0	 16
230	  6	1581.8	366.0	 16
231	  6	1822.0	398.4	 16
232	  6	1269.3	226.1	 16
233	  6	2066.0	467.3	 16
234	  6	1450.0	231.5	 16
235	  6	3993.0	913.9	 16
236	  6	1201.5	163.2	 16
237	  6	1219.8	270.1	 16
238	  6	4535.3	1010.3	 16
239	  6	5472.0	1241.3	 16
240	  6	1594.3	260.0	 16
241	  6	1179.0	156.1	 16
242	  6	1505.0	281.0	 16
243	  6	2361.5	387.4	 16
244	  6	2789.5	416.6	 16
245	  6	2489.0	442.9	 16
246	  6	1579.0	282.1	 16
247	  6	1217.8	188.3	 16
248	  6	2812.3	418.9	 16
249	  6	2104.8	366.2	 16
250	  6	1395.3	120.6	 12
251	  6	1923.3	274.4	 16
252	  6	1126.5	108.9	 16
253	  6	1095.3	210.5	 16
254	  6	1034.0	138.4	 16
255	  6	3040.5	399.6	 16
256	  6	13056.0	2017.0	 16
257	  6	1234.3	130.8	 16
258	  6	1163.5	136.7	 16
259	  6	1089.5	157.5	 16
260	  6	1123.3	215.7	 16
261	  6	1217.0	197.4	 16
262	  6	2509.3	581.0	 16
263	  6	1240.5	172.7	 16
264	  6	1092.8	183.9	 16
265	  6	1180.8	176.8	 16
266	  6	1153.0	204.2	 16
267	  6	1315.0	188.7	 16
268	  6	1902.3	188.4	 16
269	  6	1424.8	305.1	 16
270	  6	1871.5	209.8	 16
271	  6	4368.5	677.0	 16
272	  6	15148.0	5573.2	 16
273	  6	1694.0	285.2	 16
274	  6	1322.0	210.8	 16
275	  6	1097.0	179.1	 16
276	  6	1035.3	134.7	 16
277	  6	1280.5	173.9	 16
278	  6	2141.0	343.7	 16
279	  6	1353.5	168.4	 16
280	  6	2612.3	356.1	 16
281	  6	19470.3	1462.4	 16
282	  6	17899.3	1627.3	 16
283	  6	8378.0	1052.1	 16
284	  6	3465.5	595.3	 16
285	  6	5562.0	726.6	 16
286	  6	1225.5	192.9	 16
287	  6	2161.8	343.1	 16
288	  6	6577.5	1133.9	 16
289	  6	4879.3	765.2	 16
290	  6	18806.3	3964.4	 16
291	  6	1806.8	177.7	 16
292	  6	1955.3	219.2	 16
293	  6	1767.0	271.8	 16
294	  6	2475.3	291.1	 16
295	  6	1705.0	204.4	 16
296	  6	3798.0	507.0	 16
297	  6	4334.0	579.0	 16
298	  6	1506.0	214.8	 16
299	  6	1449.0	329.4	 16
300	  6	8947.5	1372.5	 16
301	  6	1177.5	126.6	 16
302	  6	1441.8	220.5	 16
303	  6	4457.3	690.9	 16
304	  6	2188.8	282.5	 16
305	  6	1357.8	110.6	 16
306	  6	6306.8	528.4	 16
307	  6	1489.8	297.4	 16
308	  6	1194.0	175.4	 16
309	  6	1836.0	219.5	 16
310	  6	1305.8	339.1	 16
311	  6	3673.8	687.9	 16
312	  6	1298.5	183.4	 16
313	  6	2338.0	408.0	 16
314	  6	4859.5	1022.2	 16
315	  6	1642.0	340.1	 16
316	  6	1838.3	303.7	 16
317	  6	1830.5	291.3	 16
318	  6	1206.8	161.4	 16
319	  6	1272.3	208.9	 16
320	  6	1299.8	182.7	 16
321	  6	1190.5	231.7	 16
322	  6	1178.5	213.5	 16
323	  6	2554.5	947.3	 16
324	  6	5530.3	1113.7	 16
325	  6	5152.8	867.6	 16
326	  6	3603.8	323.5	 16
327	  6	2936.0	307.0	 16
328	  6	3198.3	497.8	 16
329	  6	16878.5	4510.4	 16
330	  6	7173.5	1175.8	 16
331	  6	14001.0	3874.1	 16
332	  6	2565.5	976.4	 16
333	  6	4590.5	928.6	 16
334	  6	1635.8	299.0	 16
335	  6	1365.0	198.5	 16
336	  6	1260.5	139.5	 16
337	  6	2293.3	272.2	 16
338	  6	1464.8	175.2	 16
339	  6	1717.0	449.0	 16
340	  6	2862.0	374.1	 16
341	  6	3284.3	489.5	 16
342	  6	1247.8	172.1	 16
343	  6	1439.5	186.7	 16
344	  6	2189.8	1002.0	 16
345	  6	1531.5	214.9	 16
346	  6	1862.8	472.0	 16
347	  6	3960.3	868.3	 16
348	  6	1421.3	254.7	 16
349	  6	2808.8	388.1	 16
350	  6	7264.8	692.1	 16
351	  6	12052.0	1458.2	 16
352	  6	11762.5	1067.6	 12
353	  6	1727.3	135.1	 16
354	  6	1294.3	165.7	 16
355	  6	29948.5	4907.9	 16
356	  6	2140.5	259.3	 16
357	  6	1806.3	188.8	 16
358	  6	1635.8	195.5	 16
359	  6	1820.5	226.4	 16
360	  6	1809.3	242.2	 16
361	  6	6377.3	908.8	 16
362	  6	7095.3	1104.7	 16
363	  6	1415.5	142.9	 16
364	  6	1195.0	220.0	 16
365	  6	1535.5	190.0	 16
366	  6	1021.8	181.4	 16
367	  6	4839.5	471.7	 16
368	  6	2362.8	319.3	 16
369	  6	3010.8	421.0	 16
370	  6	3247.8	693.3	 16
371	  6	12490.3	1308.2	 16
372	  6	2543.0	202.5	 16
373	  6	3032.8	273.9	 16
374	  6	1725.3	153.0	 16
375	  6	1643.8	246.8	 16
376	  6	1662.5	266.4	 16
377	  6	2495.8	399.8	 16
378	  6	2906.5	320.4	 16
379	  6	3843.3	460.8	 16
380	  6	3841.0	605.2	 16
381	  6	3022.3	349.1	 16
382	  6	4072.5	608.5	 16
383	  6	21898.0	4621.8	 16
384	  6	1177.5	140.2	 16
385	  6	3719.8	434.1	 16
386	  6	2180.5	428.4	 16
387	  6	3364.5	505.1	 16
388	  6	4264.3	650.6	 16
389	  6	5282.8	1204.2	 16
390	  6	1944.5	213.5	 16
391	  6	2701.0	402.7	 16
392	  6	6611.0	1596.8	 16
393	  6	1739.3	187.2	 16
394	  6	2085.8	301.0	 16
395	  6	1125.0	114.5	 16
396	  6	2206.5	287.9	 16
397	  6	3178.3	596.9	 16
398	  6	1604.5	256.5	 16
399	  6	2428.3	601.4	 16
400	  6	4328.8	693.8	 16
401	  6	4102.3	476.5	 16
402	  6	1833.5	272.8	 16
403	  6	1052.0	158.4	 16
404	  6	3022.0	683.4	 16
405	  6	1522.3	172.1	 16
406	  6	2271.0	392.1	 16
407	  6	5423.8	799.9	 16
408	  6	3270.0	471.9	 16
409	  6	2088.5	288.7	 16
410	  6	3627.3	730.4	 16
411	  6	4403.0	794.0	 16
412	  6	1838.8	264.6	 16
413	  6	2282.5	419.8	 16
414	  6	3882.8	858.2	 16
415	  6	40904.5	4290.0	 16
416	  6	35016.5	11043.5	 16
417	  6	2534.5	309.0	 16
418	  6	4994.5	485.8	 16
419	  6	7160.0	1750.7	 16
420	  6	1178.8	178.7	 16
421	  6	1499.3	307.9	 16
422	  6	1086.8	153.1	 16
423	  6	1278.5	145.4	 16
424	  6	1639.0	263.8	 16
425	  6	5279.5	614.1	 16
426	  6	1849.8	252.6	 16
427	  6	1652.3	263.3	 16
428	  6	2511.8	370.0	 16
429	  6	2444.8	323.9	 16
430	  6	1708.0	272.8	 16
431	  6	2845.8	448.2	 16
432	  6	8660.3	1547.1	 16
433	  6	2446.5	360.2	 16
434	  6	2230.3	226.7	 16
435	  6	1880.3	260.2	 16
436	  6	1094.5	166.7	 16
437	  6	1688.8	188.9	 16
438	  6	2510.0	362.5	 16
439	  6	3962.5	573.0	 16
440	  6	4861.3	570.3	 16
441	  6	3539.5	375.1	 16
442	  6	6382.0	676.0	 16
443	  6	3275.3	405.0	 16
444	  6	2993.8	381.8	 16
445	  6	4189.3	480.7	 16
446	  6	2413.0	299.1	 16
447	  6	1279.3	140.4	 16
448	  6	15236.8	2286.8	 16
449	  6	4348.3	422.6	 16
450	  6	8971.3	918.6	 16
451	  6	4120.0	685.4	 16
452	  6	5204.8	493.3	 16
453	  6	2313.5	253.0	 16
454	  6	10625.3	738.2	 12
455	  6	1275.0	171.8	 16
456	  6	1724.3	295.4	 16
457	  6	2245.5	312.5	 16
458	  6	13891.0	1584.3	 16
459	  6	4132.3	397.5	 16
460	  6	1220.8	142.7	 16
461	  6	3472.5	415.1	 16
462	  6	1647.8	207.1	 16
463	  6	5220.3	676.7	 16
464	  6	35195.8	4191.5	 16
465	  6	16038.0	1346.9	 16
466	  6	3738.3	411.5	 16
467	  6	3148.8	244.9	 16
468	  6	1974.3	304.3	 16
469	  6	3780.0	212.5	 16
470	  6	2597.3	324.3	 16
471	  6	2894.0	436.5	 16
472	  6	3951.3	385.5	 16
473	  6	2953.8	280.4	 16
474	  6	17532.8	2268.4	 16
475	  6	1331.5	241.3	 16
476	  6	1390.8	216.0	 16
477	  6	2406.0	265.0	 16
478	  6	2748.8	272.6	 16
479	  6	2459.0	261.0	 16
480	  6	1618.3	265.9	 16
481	  6	2072.3	313.0	 16
482	  6	4916.3	605.3	 16
483	  6	1978.8	292.8	 16
484	  6	3096.3	299.9	 16
485	  6	5141.3	533.0	 16
486	  6	2388.8	222.6	 16
487	  6	3548.8	423.3	 16
488	  6	1630.0	199.4	 16
489	  6	2024.5	236.8	 16
490	  6	2163.3	326.8	 16
491	  6	2482.0	322.4	 16
492	  6	1827.0	244.4	 16
493	  6	1570.8	216.4	 16
494	  6	1312.3	262.6	 16
495	  6	13502.8	1151.8	 16
496	  6	12138.8	887.0	 16
497	  6	2075.3	346.4	 16
498	  6	4212.3	531.0	 16
499	  6	1607.3	176.9	 16
500	  6	2102.8	209.6	 16
501	  6	7025.0	872.1	 16
502	  6	1755.5	231.5	 16
503	  6	3382.0	377.1	 16
504	  6	1389.0	226.2	 16
505	  6	1677.5	232.9	 16
506	  6	1542.3	170.5	 16
507	  6	1913.5	288.8	 16
508	  6	6265.3	566.3	 16
509	  6	9196.5	819.9	 16
510	  6	2179.5	291.5	 16
511	  6	3128.0	373.6	 16
512	  6	1502.8	256.5	 16
513	  6	1430.3	179.8	 16
514	  6	1396.8	322.7	 16
515	  6	1661.0	313.5	 16
516	  6	1301.3	198.9	 16
517	  6	3964.0	687.0	 16
518	  6	1986.8	228.1	 16
519	  6	1753.0	213.3	 16
520	  6	1452.5	320.1	 16
521	  6	3606.8	374.6	 16
522	  6	1927.0	322.0	 16
523	  6	8261.0	890.3	 16
524	  6	15059.5	1873.3	 16
525	  6	1128.8	147.9	 16
526	  6	7305.8	893.6	 16
527	  6	1770.3	181.4	 16
528	  6	1767.5	276.2	 16
529	  6	3110.5	475.2	 16
530	  6	2248.0	170.2	 16
531	  6	4749.5	510.8	 16
532	  6	3782.0	546.5	 16
533	  6	2127.3	249.4	 16
534	  6	4543.3	526.2	 16
535	  6	4532.3	922.2	 16
536	  6	21150.3	3828.7	 16
537	  6	3358.8	278.4	 16
538	  6	45060.5	6025.4	 16
539	  6	2796.8	357.4	 16
540	  6	1432.5	241.2	 16
541	  6	4406.8	858.2	 16
542	  6	2021.0	335.9	 16
543	  6	1433.5	190.0	 16
544	  6	4637.3	635.1	 16
545	  6	7768.5	608.6	 16
546	  6	8217.0	770.9	 16
547	  6	5048.5	530.4	 16
548	  6	4688.0	449.8	 16
549	  6	4294.5	751.8	 16
550	  6	2400.8	256.8	 16
551	  6	3741.0	689.6	 16
552	  6	1213.5	206.5	 16
553	  6	1303.5	195.9	 16
554	  6	973.5	120.8	 16
555	  6	1748.0	282.2	 16
556	  6	2027.5	254.8	 12
557	  6	1970.3	288.1	 16
558	  6	1938.5	245.9	 16
559	  6	2320.8	392.7	 16
560	  6	5233.5	526.5	 16
561	  6	1666.5	225.1	 16
562	  6	10562.5	1165.6	 16
563	  6	2073.3	222.7	 16
564	  6	1921.3	304.5	 16
565	  6	3639.3	405.2	 16
566	  6	7859.8	855.6	 16
567	  6	2558.5	336.6	 16
568	  6	1310.3	156.4	 16
569	  6	2806.3	238.4	 16
570	  6	17865.5	1308.3	 16
571	  6	2217.3	234.5	 16
572	  6	1963.8	183.5	 16
573	  6	1668.0	224.4	 16
574	  6	2380.5	346.4	 16
575	  6	1250.0	86.5	 16
576	  6	2663.8	290.0	 16
577	  6	1266.0	217.6	 16
578	  6	1421.5	313.4	 16
579	  6	3732.3	347.8	 16
580	  6	7721.5	877.8	 16
581	  6	15607.8	1368.1	 16
582	  6	16692.5	1839.0	 16
583	  6	9020.5	862.8	 16
584	  6	4622.0	486.4	 16
585	  6	3872.3	280.0	 16
586	  6	2503.8	365.1	 16
587	  6	2590.3	390.6	 16
588	  6	1857.5	366.3	 16
589	  6	2816.8	376.8	 16
590	  6	1288.5	227.5	 16
591	  6	1170.5	109.9	 16
592	  6	7560.3	761.0	 16
593	  6	4367.5	467.1	 16
594	  6	4610.0	561.0	 16
595	  6	2158.0	265.8	 16
596	  6	1779.8	121.3	 16
597	  6	1574.3	264.9	 16
598	  6	2038.8	172.9	 16
599	  6	952.0	134.7	 16
600	  6	1561.5	244.5	 16
601	  6	3092.3	306.6	 16
602	  6	4152.3	608.7	 16
603	  6	1634.5	245.8	 16
604	  6	1325.5	183.0	 16
605	  6	1093.8	159.2	 16
606	  6	1440.0	196.5	 16
607	  6	1593.3	244.0	 16
608	  6	1475.0	350.0	 16
609	  6	6212.5	1090.2	 16
610	  6	974.3	173.1	 16
611	  6	1251.3	331.7	 16
612	  6	1843.5	249.8	 16
613	  6	1472.5	162.0	 16
614	  6	6394.0	777.5	 16
615	  6	1565.5	190.7	 16
616	  6	2085.8	278.4	 16
617	  6	2653.0	292.7	 16
618	  6	1091.0	156.3	 16
619	  6	1403.3	224.3	 16
620	  6	1307.5	211.1	 16
621	  6	1363.8	183.9	 16
622	  6	1408.0	266.4	 16
623	  6	7221.3	726.7	 16
624	  6	3372.8	360.9	 16
625	  6	2397.8	720.0	 16
626	  6	28816.3	2278.4	 16
627	  6	3998.0	672.1	 16
628	  6	1366.5	183.8	 16
629	  6	3090.0	325.2	 16
630	  6	1124.0	176.6	 16
631	  6	1100.3	130.3	 16
632	  6	1942.0	317.1	 16
633	  6	2238.8	297.7	 16
634	  6	2451.5	380.4	 16
635	  6	2214.3	252.6	 16
636	  6	2099.8	217.6	 16
637	  6	7017.3	637.9	 16
638	  6	23415.0	2477.7	 16
639	  6	1679.3	195.5	 16
640	  6	1847.8	249.0	 16
641	  6	1306.0	174.3	 16
642	  6	944.5	124.8	 16
643	  6	2340.3	284.7	 16
644	  6	3283.8	389.9	 16
645	  6	3142.0	330.0	 16
646	  6	1520.8	200.6	 16
647	  6	1179.3	197.6	 16
648	  6	6203.3	1101.8	 16
649	  6	1315.5	246.0	 16
650	  6	2075.5	207.1	 16
651	  6	10476.0	911.8	 16
652	  6	3883.8	414.6	 16
653	  6	1924.0	279.8	 16
654	  6	3041.0	344.2	 16
655	  6	9605.0	713.0	 16
656	  6	6929.3	629.6	 16
657	  6	22972.8	3684.1	 16
658	  6	1543.5	160.6	 12
659	  6	5913.8	628.4	 16
660	  6	5449.0	385.0	 16
661	  6	3772.0	282.1	 16
662	  6	1810.5	240.9	 16
663	  6	1947.3	249.3	 16
664	  6	21059.0	2663.7	 16
665	  6	2852.3	330.5	 16
666	  6	5309.5	578.2	 16
667	  6	1871.0	276.0	 16
668	  6	3718.8	319.1	 16
669	  6	2846.0	452.3	 16
670	  6	1843.5	204.8	 16
671	  6	2289.5	294.7	 16
672	  6	3495.8	429.8	 16
673	  6	1722.0	191.3	 16
674	  6	2223.8	364.2	 16
675	  6	1267.0	197.7	 16
676	  6	1687.3	256.6	 16
677	  6	1309.3	214.3	 16
678	  6	1589.3	187.6	 16
679	  6	20947.3	2847.5	 16
680	  6	1176.5	166.8	 16
681	  6	5003.3	437.2	 16
682	  6	2254.0	301.0	 16
683	  6	2685.5	379.4	 16
684	  6	2007.3	281.3	 16
685	  6	2272.0	324.4	 16
686	  6	1609.3	235.1	 16
687	  6	1624.5	223.6	 16
688	  6	43692.8	4454.1	 16
689	  6	5019.3	395.4	 16
690	  6	3159.5	316.7	 16
691	  6	5526.0	838.4	 16
692	  6	4486.8	610.1	 16
693	  6	4309.8	476.0	 16
694	  6	2233.5	322.1	 16
695	  6	3492.8	307.6	 16
696	  6	3294.0	528.3	 16
697	  6	3490.0	422.8	 16
698	  6	1690.3	185.0	 16
699	  6	1934.5	275.3	 16
700	  6	1229.3	170.9	 16
701	  6	1877.5	234.7	 16
702	  6	1664.5	195.9	 16
703	  6	3385.5	285.2	 16
704	  6	1848.0	228.0	 16
705	  6	3673.5	593.1	 16
706	  6	5118.3	509.9	 16
707	  6	8577.0	1033.7	 16
708	  6	1461.3	228.8	 16
709	  6	2236.8	291.6	 16
710	  6	3731.5	405.0	 16
711	  6	46140.0	0.0	 16
  0	  7	2122.8	306.7	 16
  1	  7	2686.3	215.0	 16
  2	  7	3143.0	406.6	 16
  3	  7	6794.8	465.0	 16
  4	  7	23203.5	3708.1	 16
  5	  7	2035.3	270.5	 16
  6	  7	1335.8	199.8	 16
  7	  7	2144.8	303.5	 16
  8	  7	1941.0	300.1	 16
  9	  7	15182.8	1471.1	 16
 10	  7	4126.0	506.0	 16
 11	  7	1457.3	436.6	 16
 12	  7	46140.0	2283.2	 16
 13	  7	2081.5	231.4	 16
 14	  7	2241.0	228.8	 16
 15	  7	2497.3	361.6	 16
 16	  7	2558.5	328.4	 16
 17	  7	1451.0	126.0	 16
 18	  7	2762.5	1054.3	 16
 19	  7	46140.0	0.0	 16
 20	  7	46140.0	0.0	 16
 21	  7	46140.0	5417.5	 16
 22	  7	2445.5	324.4	 16
 23	  7	2024.3	1275.9	 16
 24	  7	46140.0	6335.6	 16
 25	  7	3607.5	1888.7	 16
 26	  7	46140.0	0.0	 16
 27	  7	46140.0	7077.3	 16
 28	  7	2553.0	470.2	 16
 29	  7	1392.0	228.2	 16
 30	  7	4089.8	3384.5	 16
 31	  7	46140.0	0.0	 16
 32	  7	46140.0	0.0	 16
 33	  7	46140.0	9114.4	 16
 34	  7	2206.5	455.3	 16
 35	  7	3288.3	4153.8	 16
 36	  7	46140.0	10839.7	 16
 37	  7	2437.0	298.4	 16
 38	  7	2395.3	316.4	 16
 39	  7	2494.3	364.3	 16
 40	  7	2426.8	407.3	 16
 41	  7	4965.0	6380.1	 16
 42	  7	46140.0	12554.3	 16
 43	  7	7077.0	7952.4	 16
 44	  7	46140.0	0.0	 16
 45	  7	46140.0	14094.2	 16
 46	  7	2569.8	264.8	 12
 47	  7	1250.0	176.5	 16
 48	  7	2084.3	183.4	 16
 49	  7	2396.0	232.5	 16
 50	  7	46140.0	1388.5	 16
 51	  7	2328.5	243.1	 16
 52	  7	2152.8	209.2	 16
 53	  7	1541.8	421.0	 16
 54	  7	46140.0	0.0	 16
 55	  7	46140.0	0.0	 16
 56	  7	46140.0	2544.8	 16
 57	  7	2387.5	228.5	 16
 58	  7	2229.3	260.1	 16
 59	  7	1022.3	97.8	 16
 60	  7	1200.8	150.5	 16
 61	  7	1838.8	626.4	 16
 62	  7	46140.0	2651.6	 16
 63	  7	2596.5	225.2	 16
 64	  7	2709.3	283.7	 16
 65	  7	3541.0	1058.0	 16
 66	  7	46140.0	3074.4	 16
 67	  7	2090.0	636.9	 16
 68	  7	46140.0	2748.2	 16
 69	  7	2458.0	252.2	 16
 70	  7	2335.3	249.8	 16
 71	  7	2495.8	313.1	 16
 72	  7	2554.5	411.2	 16
 73	  7	1436.5	217.1	 16
 74	  7	2326.0	200.6	 16
 75	  7	2161.3	320.5	 16
 76	  7	2700.0	345.8	 16
 77	  7	2644.0	341.6	 16
 78	  7	2315.3	296.5	 16
 79	  7	1698.5	464.9	 16
 80	  7	46140.0	3481.2	 16
 81	  7	2439.8	284.7	 16
 82	  7	2509.8	295.0	 16
 83	  7	2969.5	1192.0	 16
 84	  7	46140.0	4451.8	 16
 85	  7	1473.3	168.2	 16
 86	  7	2179.8	206.4	 16
 87	  7	3304.8	1571.2	 16
 88	  7	46140.0	4588.2	 16
 89	  7	2467.3	226.5	 16
 90	  7	2410.5	389.8	 16
 91	  7	1447.8	264.7	 16
 92	  7	2270.5	247.5	 16
 93	  7	2700.3	321.6	 16
 94	  7	3183.5	1365.4	 16
 95	  7	46140.0	4255.3	 16
 96	  7	2244.5	340.4	 16
 97	  7	1383.5	255.0	 16
 98	  7	2310.0	234.6	 16
 99	  7	2190.5	245.8	 16
100	  7	3195.3	1568.8	 16
101	  7	46140.0	4721.3	 16
102	  7	2348.0	296.8	 16
103	  7	7389.0	4704.8	 16
104	  7	3668.5	1877.4	 16
105	  7	46140.0	4954.7	 16
106	  7	4024.5	2468.9	 16
107	  7	46140.0	5184.6	 16
108	  7	2326.8	295.0	 16
109	  7	1068.0	153.5	 16
110	  7	1060.0	172.9	 16
111	  7	1895.8	227.4	 16
112	  7	5576.8	1383.0	 16
113	  7	1935.0	231.2	 16
114	  7	2338.0	406.6	 16
115	  7	1828.8	245.2	 16
116	  7	3109.5	327.0	 16
117	  7	4640.3	741.9	 16
118	  7	2561.5	331.2	 16
119	  7	4582.0	460.3	 16
120	  7	5106.8	556.3	 16
121	  7	12813.5	2969.8	 16
122	  7	5286.3	1385.9	 16
123	  7	21329.0	6425.4	 16
124	  7	4735.3	1781.7	 16
125	  7	16853.5	2790.7	 16
126	  7	9871.3	1167.1	 16
127	  7	9876.0	996.8	 16
128	  7	8896.5	1233.3	 16
129	  7	8254.3	1945.3	 16
130	  7	4501.0	4129.2	 16
131	  7	46140.0	12032.4	 16
132	  7	3133.3	1519.2	 16
133	  7	38508.0	5584.8	 16
134	  7	25239.0	2547.7	 16
135	  7	18377.8	4813.6	 16
136	  7	13632.8	1637.3	 16
137	  7	3973.3	672.5	 16
138	  7	3219.0	367.8	 16
139	  7	2507.8	456.5	 16
140	  7	9398.0	3262.8	 16
141	  7	1515.0	245.7	 16
142	  7	2311.0	293.8	 16
143	  7	9273.3	2313.1	 16
144	  7	14452.5	4173.8	 16
145	  7	26621.3	9483.4	 16
146	  7	1887.3	459.8	 16
147	  7	3219.3	641.2	 16
148	  7	2023.5	189.0	 12
149	  7	2489.8	321.4	 16
150	  7	1978.3	251.5	 16
151	  7	2085.8	282.0	 16
152	  7	7971.3	1393.4	 16
153	  7	3891.3	588.2	 16
154	  7	4760.5	607.6	 16
155	  7	2870.8	352.7	 16
156	  7	34421.5	2383.2	 16
157	  7	35502.0	2989.6	 16
158	  7	4801.8	388.9	 16
159	  7	4996.3	488.4	 16
160	  7	4032.0	495.2	 16
161	  7	4016.0	613.7	 16
162	  7	2658.8	342.4	 16
163	  7	2321.8	194.4	 16
164	  7	5168.5	484.0	 16
165	  7	4532.0	487.1	 16
166	  7	1752.8	198.6	 16
167	  7	7482.3	954.3	 16
168	  7	2654.5	485.1	 16
169	  7	4199.8	677.8	 16
170	  7	17744.8	2149.0	 16
171	  7	13926.8	1967.9	 16
172	  7	1489.3	247.3	 16
173	  7	2303.0	262.6	 16
174	  7	1995.8	389.5	 16
175	  7	11465.5	1196.0	 16
176	  7	2893.5	391.9	 16
177	  7	1307.8	157.7	 16
178	  7	1724.0	210.9	 16
179	  7	2338.5	324.6	 16
180	  7	6627.8	524.7	 16
181	  7	2546.3	223.6	 16
182	  7	15636.5	1651.9	 16
183	  7	1514.5	232.6	 16
184	  7	1904.5	333.2	 16
185	  7	2278.5	342.7	 16
186	  7	2945.8	245.9	 16
187	  7	2892.0	359.4	 16
188	  7	4160.0	495.3	 16
189	  7	2870.5	443.0	 16
190	  7	2629.0	280.8	 16
191	  7	1777.0	277.1	 16
192	  7	3325.8	386.0	 16
193	  7	3849.5	393.7	 16
194	  7	4826.3	595.8	 16
195	  7	2128.5	347.7	 16
196	  7	1599.0	214.4	 16
197	  7	1364.3	246.2	 16
198	  7	2783.5	282.9	 16
199	  7	4453.8	668.4	 16
200	  7	5419.8	836.0	 16
201	  7	2665.8	341.6	 16
202	  7	2909.0	418.3	 16
203	  7	3200.3	346.0	 16
204	  7	5012.5	832.7	 16
205	  7	1281.5	213.7	 16
206	  7	8495.0	1679.6	 16
207	  7	2085.8	312.0	 16
208	  7	3393.0	732.4	 16
209	  7	1834.8	240.5	 16
210	  7	1854.0	297.7	 16
211	  7	1952.3	146.1	 16
212	  7	2413.0	364.6	 16
213	  7	2343.8	291.2	 16
214	  7	2028.5	341.4	 16
215	  7	4012.5	921.6	 16
216	  7	1606.0	221.9	 16
217	  7	3713.8	467.4	 16
218	  7	2347.3	513.8	 16
219	  7	1485.3	268.4	 16
220	  7	3154.8	319.5	 16
221	  7	4313.3	538.0	 16
222	  7	38076.0	12692.8	 16
223	  7	2553.5	504.4	 16
224	  7	1957.0	296.6	 16
225	  7	2952.5	370.3	 16
226	  7	9651.3	2826.9	 16
227	  7	3326.5	491.7	 16
228	  7	2846.3	737.2	 16
229	  7	1185.3	197.8	 16
230	  7	1436.3	184.1	 16
231	  7	3120.0	733.0	 16
232	  7	3370.0	677.1	 16
233	  7	2686.5	623.9	 16
234	  7	1870.0	257.2	 16
235	  7	2589.3	537.6	 16
236	  7	8105.3	2515.6	 16
237	  7	1299.0	203.7	 16
238	  7	1953.3	640.6	 16
239	  7	12823.8	4485.9	 16
240	  7	1395.5	351.4	 16
241	  7	2294.0	449.7	 16
242	  7	1693.0	506.0	 16
243	  7	11775.3	4168.1	 16
244	  7	1322.5	209.7	 16
245	  7	1534.0	294.2	 16
246	  7	1507.5	318.0	 16
247	  7	4228.0	1135.4	 16
248	  7	2400.3	376.1	 16
249	  7	2399.3	482.4	 16
250	  7	1507.0	173.3	 12
251	  7	3370.0	380.1	 16
252	  7	7721.3	956.0	 16
253	  7	1104.3	184.4	 16
254	  7	3493.3	621.9	 16
255	  7	1732.3	275.3	 16
256	  7	2255.5	404.6	 16
257	  7	2120.0	318.0	 16
258	  7	1295.8	236.9	 16
259	  7	3568.0	375.3	 16
260	  7	3916.3	362.5	 16
261	  7	3783.3	319.2	 16
262	  7	2081.3	235.0	 16
263	  7	2902.3	395.2	 16
264	  7	2724.8	394.9	 16
265	  7	1791.8	237.7	 16
266	  7	1988.5	307.4	 16
267	  7	11261.8	2278.2	 16
268	  7	9703.5	1592.5	 16
269	  7	1452.0	244.5	 16
270	  7	1410.8	184.1	 16
271	  7	5081.5	584.7	 16
272	  7	9460.5	2391.4	 16
273	  7	3324.3	773.5	 16
274	  7	3406.0	467.5	 16
275	  7	2106.5	291.5	 16
276	  7	3370.3	389.3	 16
277	  7	3154.3	432.1	 16
278	  7	5369.0	998.8	 16
279	  7	1899.3	205.8	 16
280	  7	1942.3	235.4	 16
281	  7	2153.3	260.1	 16
282	  7	44035.8	9952.2	 16
283	  7	3104.3	393.9	 16
284	  7	12223.5	3232.3	 16
285	  7	3262.8	521.2	 16
286	  7	1914.8	271.7	 16
287	  7	2576.3	615.5	 16
288	  7	4634.5	407.6	 16
289	  7	4239.3	321.6	 16
290	  7	2973.0	175.9	 16
291	  7	3647.8	505.2	 16
292	  7	1321.3	203.0	 16
293	  7	2347.8	284.0	 16
294	  7	1923.5	270.5	 16
295	  7	3268.3	250.0	 16
296	  7	1850.3	350.9	 16
297	  7	2323.8	305.3	 16
298	  7	3332.5	348.5	 16
299	  7	4913.8	944.4	 16
300	  7	3623.8	302.5	 16
301	  7	6316.0	1025.0	 16
302	  7	1204.8	201.6	 16
303	  7	6091.8	1027.0	 16
304	  7	2523.8	418.2	 16
305	  7	1555.0	308.8	 16
306	  7	9170.8	1873.8	 16
307	  7	1894.3	249.9	 16
308	  7	16557.0	3980.0	 16
309	  7	1643.3	176.7	 16
310	  7	2181.5	387.4	 16
311	  7	3224.8	467.9	 16
312	  7	2750.3	426.7	 16
313	  7	3822.8	366.2	 16
314	  7	5920.8	1034.7	 16
315	  7	4814.8	555.8	 16
316	  7	15010.0	4355.6	 16
317	  7	1968.0	179.9	 16
318	  7	2404.8	319.3	 16
319	  7	5942.0	1746.9	 16
320	  7	1476.8	241.0	 16
321	  7	3336.3	528.4	 16
322	  7	10748.5	2886.9	 16
323	  7	2858.3	325.4	 16
324	  7	6092.5	556.5	 16
325	  7	17889.0	2654.3	 16
326	  7	40877.3	10265.3	 16
327	  7	6866.5	1389.7	 16
328	  7	1690.5	243.8	 16
329	  7	3520.0	246.8	 16
330	  7	5088.3	781.2	 16
331	  7	2235.8	238.1	 16
332	  7	4018.8	2684.0	 16
333	  7	46140.0	0.0	 16
334	  7	46140.0	5913.8	 16
335	  7	3799.5	504.9	 16
336	  7	1513.3	173.1	 16
337	  7	1723.8	219.8	 16
338	  7	1767.3	241.8	 16
339	  7	3252.8	721.2	 16
340	  7	2403.3	336.8	 16
341	  7	1460.3	170.1	 16
342	  7	6128.3	1311.0	 16
343	  7	1237.8	227.2	 16
344	  7	2498.5	398.0	 16
345	  7	3409.5	634.8	 16
346	  7	6027.8	984.3	 16
347	  7	7494.5	1574.4	 16
348	  7	4433.3	1012.0	 16
349	  7	1520.3	188.4	 16
350	  7	1658.5	288.8	 16
351	  7	1372.5	201.7	 16
352	  7	5601.3	775.7	 12
353	  7	2060.5	255.7	 16
354	  7	1423.0	250.5	 16
355	  7	3514.3	405.5	 16
356	  7	3660.3	348.3	 16
357	  7	4678.5	677.1	 16
358	  7	30284.5	3048.7	 16
359	  7	29093.5	4205.2	 16
360	  7	4799.5	800.0	 16
361	  7	1641.3	193.1	 16
362	  7	3059.5	646.9	 16
363	  7	1780.5	322.3	 16
364	  7	1092.3	163.9	 16
365	  7	2390.5	530.6	 16
366	  7	5470.0	729.3	 16
367	  7	1988.0	237.6	 16
368	  7	2383.8	722.6	 16
369	  7	3821.3	497.1	 16
370	  7	4668.5	535.2	 16
371	  7	4044.3	474.9	 16
372	  7	6961.0	797.1	 16
373	  7	6510.0	1085.0	 16
374	  7	3006.3	614.7	 16
375	  7	1091.5	179.0	 16
376	  7	2520.3	514.3	 16
377	  7	2612.5	324.5	 16
378	  7	5571.3	1001.2	 16
379	  7	17522.8	5274.1	 16
380	  7	6470.3	1376.3	 16
381	  7	3148.0	328.5	 16
382	  7	5010.0	1109.3	 16
383	  7	41522.0	3405.1	 16
384	  7	3311.5	466.9	 16
385	  7	2215.8	249.5	 16
386	  7	2100.3	400.2	 16
387	  7	4841.3	685.8	 16
388	  7	2983.3	534.5	 16
389	  7	1159.8	191.2	 16
390	  7	1714.5	217.1	 16
391	  7	10258.0	3144.5	 16
392	  7	5541.8	1487.5	 16
393	  7	18310.0	5687.7	 16
394	  7	4011.8	593.8	 16
395	  7	6247.0	1014.1	 16
396	  7	16578.5	1305.8	 16
397	  7	14187.8	3529.5	 16
398	  7	1149.8	164.0	 16
399	  7	1414.5	145.6	 16
400	  7	2108.8	366.6	 16
401	  7	17233.3	4107.1	 16
402	  7	2504.0	382.9	 16
403	  7	3170.5	503.8	 16
404	  7	1914.8	343.9	 16
405	  7	1456.8	271.2	 16
406	  7	15768.5	4486.9	 16
407	  7	5123.0	1398.1	 16
408	  7	1537.0	247.1	 16
409	  7	15703.3	5027.3	 16
410	  7	2150.8	357.1	 16
411	  7	6223.3	458.9	 16
412	  7	5723.0	644.1	 16
413	  7	9756.3	2884.3	 16
414	  7	1444.3	201.6	 16
415	  7	2384.3	476.7	 16
416	  7	1636.3	326.0	 16
417	  7	3507.5	695.5	 16
418	  7	8805.0	2280.5	 16
419	  7	1325.3	129.9	 16
420	  7	1001.5	213.6	 16
421	  7	989.5	128.2	 16
422	  7	1099.5	124.8	 16
423	  7	3394.3	349.0	 16
424	  7	12446.0	2002.2	 16
425	  7	3895.8	511.1	 16
426	  7	5996.3	377.6	 16
427	  7	2217.0	284.3	 16
428	  7	2882.5	502.4	 16
429	  7	1364.3	214.7	 16
430	  7	1377.0	233.8	 16
431	  7	1833.0	348.3	 16
432	  7	6679.8	1563.1	 16
433	  7	1519.5	178.2	 16
434	  7	2887.8	420.0	 16
435	  7	4305.3	664.1	 16
436	  7	5027.3	519.3	 16
437	  7	2575.5	560.6	 16
438	  7	46140.0	7562.6	 16
439	  7	1345.3	201.9	 16
440	  7	2551.3	286.5	 16
441	  7	7048.8	1465.5	 16
442	  7	4579.3	353.9	 16
443	  7	3303.3	359.7	 16
444	  7	8572.8	1542.6	 16
445	  7	2044.5	340.5	 16
446	  7	6959.5	945.6	 16
447	  7	10650.0	1468.9	 16
448	  7	6647.0	956.6	 16
449	  7	13921.5	1379.4	 16
450	  7	19674.5	2789.1	 16
451	  7	2295.0	269.9	 16
452	  7	5917.3	521.7	 16
453	  7	5253.3	494.1	 16
454	  7	18291.0	1509.4	 12
455	  7	5914.0	602.5	 16
456	  7	3995.3	464.1	 16
457	  7	1842.0	220.9	 16
458	  7	1420.5	173.8	 16
459	  7	11638.3	2252.2	 16
460	  7	11552.0	1393.0	 16
461	  7	3205.0	473.1	 16
462	  7	18680.8	2769.2	 16
463	  7	1497.0	178.0	 16
464	  7	1195.0	225.7	 16
465	  7	1440.3	217.2	 16
466	  7	8994.3	1062.7	 16
467	  7	4406.3	417.4	 16
468	  7	1406.3	246.2	 16
469	  7	1679.5	219.5	 16
470	  7	3187.5	431.3	 16
471	  7	2332.0	214.5	 16
472	  7	1827.5	272.2	 16
473	  7	2186.3	151.1	 16
474	  7	1057.3	193.5	 16
475	  7	3840.0	406.9	 16
476	  7	1168.8	146.1	 16
477	  7	1225.5	202.4	 16
478	  7	1198.5	219.9	 16
479	  7	4766.3	706.3	 16
480	  7	2906.3	445.0	 16
481	  7	1697.8	272.0	 16
482	  7	13142.8	2008.8	 16
483	  7	11016.8	1127.0	 16
484	  7	1650.3	210.4	 16
485	  7	3100.0	405.8	 16
486	  7	3012.3	330.0	 16
487	  7	3960.3	493.7	 16
488	  7	5092.0	427.0	 16
489	  7	3407.5	382.0	 16
490	  7	1738.0	215.2	 16
491	  7	1432.0	149.0	 16
492	  7	1386.0	244.2	 16
493	  7	3056.0	450.2	 16
494	  7	5536.8	681.0	 16
495	  7	14308.8	1628.1	 16
496	  7	1814.3	269.8	 16
497	  7	3133.3	503.2	 16
498	  7	1778.0	249.4	 16
499	  7	11768.0	1366.5	 16
500	  7	3847.3	667.6	 16
501	  7	2683.3	278.9	 16
502	  7	19185.8	2439.0	 16
503	  7	22426.3	2841.5	 16
504	  7	4141.5	526.5	 16
505	  7	6597.3	890.8	 16
506	  7	7876.0	791.4	 16
507	  7	5636.0	575.2	 16
508	  7	3431.3	306.6	 16
509	  7	4454.5	579.0	 16
510	  7	3630.5	470.6	 16
511	  7	3095.3	345.0	 16
512	  7	2212.0	336.2	 16
513	  7	1098.0	160.4	 16
514	  7	1048.8	141.9	 16
515	  7	1335.8	132.8	 16
516	  7	1554.5	315.5	 16
517	  7	9856.8	1838.1	 16
518	  7	4731.3	725.1	 16
519	  7	2304.3	313.0	 16
520	  7	1567.8	151.8	 16
521	  7	1909.0	205.9	 16
522	  7	5196.8	837.6	 16
523	  7	3342.3	382.4	 16
524	  7	4401.3	741.7	 16
525	  7	1199.0	276.9	 16
526	  7	1033.0	170.5	 16
527	  7	1369.0	191.1	 16
528	  7	1555.8	188.1	 16
529	  7	1605.8	276.0	 16
530	  7	4541.0	798.5	 16
531	  7	2146.5	178.4	 16
532	  7	1900.0	291.1	 16
533	  7	1284.5	167.4	 16
534	  7	2016.8	271.9	 16
535	  7	1592.3	193.3	 16
536	  7	7341.0	1678.2	 16
537	  7	2769.3	407.0	 16
538	  7	5191.5	772.2	 16
539	  7	14859.3	3202.7	 16
540	  7	5249.0	848.8	 16
541	  7	1981.8	395.3	 16
542	  7	2686.0	603.5	 16
543	  7	1334.3	227.8	 16
544	  7	4277.3	1018.3	 16
545	  7	2182.3	426.2	 16
546	  7	23385.3	6802.1	 16
547	  7	1428.3	266.3	 16
548	  7	7927.8	981.9	 16
549	  7	13678.3	3361.9	 16
550	  7	2446.5	392.6	 16
551	  7	2467.8	361.7	 16
552	  7	3576.3	631.1	 16
553	  7	2020.3	309.8	 16
554	  7	1984.3	321.8	 16
555	  7	1384.8	277.0	 12
556	  7	1404.3	211.8	 16
557	  7	1409.5	165.5	 16
558	  7	10626.0	1333.0	 16
559	  7	36104.8	4289.6	 16
560	  7	966.0	109.7	 16
561	  7	3755.8	595.8	 16
562	  7	4613.5	322.1	 16
563	  7	13478.3	1330.2	 16
564	  7	2757.3	351.2	 16
565	  7	7990.3	833.8	 16
566	  7	1257.0	222.9	 16
567	  7	1163.0	136.7	 16
568	  7	2130.8	433.2	 16
569	  7	4712.0	795.0	 16
570	  7	1857.0	203.2	 16
571	  7	2536.5	262.4	 16
572	  7	1829.3	280.0	 16
573	  7	2408.0	304.1	 16
574	  7	2594.5	446.6	 16
575	  7	6546.0	888.7	 16
576	  7	1251.5	176.0	 16
577	  7	15837.0	1967.4	 16
578	  7	1972.5	168.2	 16
579	  7	2592.5	306.6	 16
580	  7	13892.0	1193.9	 16
581	  7	2817.5	402.9	 16
582	  7	4951.8	537.6	 16
583	  7	1136.0	146.2	 16
584	  7	7414.0	1464.2	 16
585	  7	4140.5	604.8	 16
586	  7	1146.3	163.5	 16
587	  7	2606.0	362.2	 16
588	  7	2625.0	309.7	 16
589	  7	4390.3	438.3	 16
590	  7	4537.8	760.9	 16
591	  7	1841.8	230.4	 16
592	  7	45938.5	3578.8	 16
593	  7	2114.0	200.8	 16
594	  7	1289.8	223.0	 16
595	  7	1137.0	244.3	 16
596	  7	2103.0	268.2	 16
597	  7	1294.5	212.3	 16
598	  7	2158.3	300.4	 16
599	  7	1011.8	146.4	 16
600	  7	1287.8	215.4	 16
601	  7	1442.3	341.5	 16
602	  7	1252.5	190.5	 16
603	  7	2348.5	287.8	 16
604	  7	9672.0	1175.3	 16
605	  7	2043.5	465.1	 16
606	  7	12341.0	2563.7	 16
607	  7	3463.3	358.6	 16
608	  7	1087.5	168.0	 16
609	  7	2048.5	241.8	 16
610	  7	1368.3	247.1	 16
611	  7	1974.3	262.5	 16
612	  7	41957.3	5128.8	 16
613	  7	8313.0	1616.4	 16
614	  7	1755.3	235.0	 16
615	  7	2758.3	207.4	 16
616	  7	3159.0	557.7	 16
617	  7	6904.5	496.3	 16
618	  7	18043.3	2908.8	 16
619	  7	5846.8	643.2	 16
620	  7	5625.0	891.5	 16
621	  7	11475.5	1454.2	 16
622	  7	4022.5	471.7	 16
623	  7	5136.5	595.7	 16
624	  7	1365.3	171.4	 16
625	  7	14328.0	2129.4	 16
626	  7	2539.8	329.8	 16
627	  7	8804.5	1095.0	 16
628	  7	7686.0	904.5	 16
629	  7	1893.0	402.9	 16
630	  7	6997.3	514.9	 16
631	  7	16053.3	1604.8	 16
632	  7	4278.5	436.9	 16
633	  7	4137.8	484.2	 16
634	  7	3428.3	488.6	 16
635	  7	2675.5	424.9	 16
636	  7	4706.8	804.3	 16
637	  7	7210.5	932.6	 16
638	  7	1470.8	289.0	 16
639	  7	4822.8	602.7	 16
640	  7	1044.3	174.8	 16
641	  7	2993.0	390.7	 16
642	  7	4294.5	643.8	 16
643	  7	1366.5	215.2	 16
644	  7	10362.0	1003.1	 16
645	  7	2554.0	420.8	 16
646	  7	5445.5	737.9	 16
647	  7	4301.0	434.5	 16
648	  7	6813.0	636.0	 16
649	  7	30336.8	3090.5	 16
650	  7	1896.0	257.6	 16
651	  7	2546.3	294.4	 16
652	  7	3331.8	436.6	 16
653	  7	3775.3	751.6	 16
654	  7	4871.3	893.8	 16
655	  7	1526.5	235.3	 16
656	  7	1584.5	253.5	 16
657	  7	3098.0	379.3	 12
658	  7	2880.8	295.6	 16
659	  7	6304.5	814.3	 16
660	  7	2283.3	385.8	 16
661	  7	6326.0	652.2	 16
662	  7	2400.5	515.3	 16
663	  7	7899.5	1133.0	 16
664	  7	5671.0	693.2	 16
665	  7	3836.8	413.6	 16
666	  7	4056.8	375.3	 16
667	  7	5992.3	441.7	 16
668	  7	46140.0	2991.4	 16
669	  7	3366.5	254.8	 16
670	  7	8247.8	1415.1	 16
671	  7	4000.3	590.5	 16
672	  7	1664.3	258.8	 16
673	  7	1136.3	268.7	 16
674	  7	3194.5	474.5	 16
675	  7	1628.3	230.1	 16
676	  7	1484.5	189.1	 16
677	  7	1215.5	179.5	 16
678	  7	24599.3	3406.1	 16
679	  7	5425.0	792.5	 16
680	  7	5161.5	702.1	 16
681	  7	7161.5	635.5	 16
682	  7	2301.5	184.7	 16
683	  7	4026.0	367.8	 16
684	  7	3491.5	493.6	 16
685	  7	4260.5	350.2	 16
686	  7	5804.8	641.9	 16
687	  7	46140.0	0.0	 16
688	  7	3115.8	373.0	 16
689	  7	3046.5	336.3	 16
690	  7	16983.0	2144.0	 16
691	  7	2370.3	298.8	 16
692	  7	2595.3	371.1	 16
693	  7	9721.0	925.9	 16
694	  7	3227.3	466.1	 16
695	  7	1238.5	147.0	 16
696	  7	1850.0	263.7	 16
697	  7	1199.8	186.6	 16
698	  7	2049.8	242.8	 16
699	  7	2002.0	223.4	 16
700	  7	2026.8	226.4	 16
701	  7	1804.0	197.7	 16
702	  7	2269.8	258.1	 16
703	  7	1760.3	187.5	 16
704	  7	2200.0	281.1	 16
705	  7	1617.3	173.1	 16
706	  7	4529.5	475.4	 16
707	  7	4513.3	559.2	 16
708	  7	1791.5	340.7	 16
709	  7	2835.3	391.3	 16
710	  7	4614.3	458.3	 16
711	  7	2137.3	282.7	 16
  0	  8	46140.0	694.5	 16
  1	  8	1886.3	270.3	 16
  2	  8	2456.8	433.9	 16
  3	  8	4720.8	418.3	 16
  4	  8	2789.5	430.5	 16
  5	  8	1282.8	130.5	 16
  6	  8	1381.5	142.5	 16
  7	  8	1183.0	162.3	 16
  8	  8	1737.8	371.6	 16
  9	  8	15850.0	1511.5	 16
 10	  8	4409.5	640.9	 16
 11	  8	1573.8	365.8	 16
 12	  8	46140.0	2100.6	 16
 13	  8	2172.0	362.0	 16
 14	  8	2737.3	701.0	 16
 15	  8	46140.0	0.0	 16
 16	  8	46140.0	3410.1	 16
 17	  8	2021.8	708.4	 16
 18	  8	46140.0	3707.2	 16
 19	  8	2583.0	347.1	 16
 20	  8	2592.3	395.2	 16
 21	  8	3498.5	1518.0	 16
 22	  8	46140.0	5968.8	 16
 23	  8	1995.5	1312.5	 16
 24	  8	46140.0	0.0	 16
 25	  8	46140.0	7510.2	 16
 26	  8	2322.5	298.4	 16
 27	  8	3997.8	2690.2	 16
 28	  8	46140.0	7483.8	 16
 29	  8	2838.5	2398.2	 16
 30	  8	46140.0	7797.6	 16
 31	  8	2654.0	329.5	 16
 32	  8	2667.3	325.7	 16
 33	  8	5049.8	4674.2	 16
 34	  8	46140.0	10455.9	 16
 35	  8	3522.3	3805.8	 16
 36	  8	46140.0	11215.1	 16
 37	  8	2479.3	248.3	 16
 38	  8	2144.8	295.7	 16
 39	  8	2252.5	281.3	 16
 40	  8	2187.5	336.3	 16
 41	  8	5180.3	6807.5	 16
 42	  8	46140.0	0.0	 16
 43	  8	46140.0	14378.7	 16
 44	  8	2126.0	207.7	 16
 45	  8	8407.8	10159.6	 16
 46	  8	46140.0	877.4	 12
 47	  8	1516.8	171.9	 16
 48	  8	2141.5	366.5	 16
 49	  8	2145.5	220.0	 16
 50	  8	2424.5	367.7	 16
 51	  8	2091.0	190.5	 16
 52	  8	2342.5	373.3	 16
 53	  8	1742.0	476.5	 16
 54	  8	46140.0	1295.2	 16
 55	  8	2478.0	331.2	 16
 56	  8	3080.0	719.5	 16
 57	  8	46140.0	2440.0	 16
 58	  8	2170.8	363.6	 16
 59	  8	1063.8	155.8	 16
 60	  8	1231.0	134.5	 16
 61	  8	1916.3	766.4	 16
 62	  8	46140.0	0.0	 16
 63	  8	46140.0	0.0	 16
 64	  8	46140.0	0.0	 16
 65	  8	46140.0	0.0	 16
 66	  8	46140.0	3034.7	 16
 67	  8	1969.8	596.4	 16
 68	  8	46140.0	3014.5	 16
 69	  8	2534.3	206.7	 16
 70	  8	2976.5	672.8	 16
 71	  8	46140.0	0.0	 16
 72	  8	46140.0	2457.9	 16
 73	  8	1592.8	307.4	 16
 74	  8	2400.5	289.4	 16
 75	  8	46140.0	0.0	 16
 76	  8	46140.0	0.0	 16
 77	  8	46140.0	2401.0	 16
 78	  8	2302.3	298.9	 16
 79	  8	1822.5	403.5	 16
 80	  8	46140.0	3450.6	 16
 81	  8	2322.8	199.1	 16
 82	  8	2262.5	261.0	 16
 83	  8	3148.0	1467.7	 16
 84	  8	46140.0	4543.1	 16
 85	  8	1693.5	184.4	 16
 86	  8	2413.8	260.6	 16
 87	  8	3502.8	1458.9	 16
 88	  8	46140.0	4415.9	 16
 89	  8	2406.3	256.1	 16
 90	  8	2198.0	251.5	 16
 91	  8	1622.5	306.9	 16
 92	  8	3293.3	1251.1	 16
 93	  8	46140.0	0.0	 16
 94	  8	46140.0	3826.7	 16
 95	  8	2568.5	326.1	 16
 96	  8	2351.3	344.8	 16
 97	  8	1435.0	152.9	 16
 98	  8	3186.5	1160.4	 16
 99	  8	46140.0	0.0	 16
100	  8	46140.0	4249.7	 16
101	  8	2621.8	291.9	 16
102	  8	2258.0	242.2	 16
103	  8	1459.5	243.2	 16
104	  8	3895.5	1847.7	 16
105	  8	46140.0	0.0	 16
106	  8	46140.0	0.0	 16
107	  8	46140.0	4706.0	 16
108	  8	2514.3	337.4	 16
109	  8	980.8	144.4	 16
110	  8	1194.5	250.4	 16
111	  8	1473.3	289.0	 16
112	  8	2163.8	239.5	 16
113	  8	3496.8	532.5	 16
114	  8	1593.0	220.5	 16
115	  8	1602.5	179.8	 16
116	  8	2047.8	478.2	 16
117	  8	4122.8	643.6	 16
118	  8	2811.3	655.1	 16
119	  8	4470.8	520.8	 16
120	  8	5097.8	491.5	 16
121	  8	7477.0	1231.3	 16
122	  8	5388.0	788.9	 16
123	  8	3336.0	335.5	 16
124	  8	6368.5	4839.8	 16
125	  8	25136.8	2760.1	 16
126	  8	23496.0	858.1	 16
127	  8	24112.3	681.7	 16
128	  8	22805.3	5143.0	 16
129	  8	2780.5	303.3	 16
130	  8	3265.3	2302.0	 16
131	  8	24447.3	7871.4	 16
132	  8	2134.5	464.6	 16
133	  8	12029.8	7495.1	 16
134	  8	46140.0	1510.5	 16
135	  8	26727.3	2954.3	 16
136	  8	10882.8	1452.9	 16
137	  8	4161.8	464.1	 16
138	  8	3406.5	525.3	 16
139	  8	1667.8	209.2	 16
140	  8	1740.0	213.5	 16
141	  8	2008.0	339.9	 16
142	  8	2442.3	308.5	 16
143	  8	3037.0	465.9	 16
144	  8	4226.0	897.3	 16
145	  8	6124.8	1924.0	 16
146	  8	1562.0	275.8	 16
147	  8	2099.8	289.5	 12
148	  8	1381.0	174.6	 16
149	  8	1943.3	332.8	 16
150	  8	1646.3	182.9	 16
151	  8	2010.8	285.9	 16
152	  8	2797.3	373.4	 16
153	  8	1959.8	314.1	 16
154	  8	2860.3	249.1	 16
155	  8	1710.8	270.2	 16
156	  8	15910.3	1003.7	 16
157	  8	16585.5	1145.3	 16
158	  8	3496.0	480.6	 16
159	  8	6915.5	787.6	 16
160	  8	4820.0	520.4	 16
161	  8	1923.8	277.0	 16
162	  8	5036.8	483.2	 16
163	  8	3270.5	416.8	 16
164	  8	2732.0	348.0	 16
165	  8	2679.0	362.4	 16
166	  8	1758.0	291.6	 16
167	  8	1702.0	249.7	 16
168	  8	2336.3	291.5	 16
169	  8	2029.8	301.1	 16
170	  8	2645.3	292.8	 16
171	  8	2091.3	297.2	 16
172	  8	1348.8	166.2	 16
173	  8	1555.5	226.7	 16
174	  8	1754.3	166.3	 16
175	  8	2420.3	232.2	 16
176	  8	1433.0	228.8	 16
177	  8	1492.0	225.6	 16
178	  8	1796.8	239.5	 16
179	  8	2730.3	425.7	 16
180	  8	7566.5	593.6	 16
181	  8	1912.3	301.2	 16
182	  8	3321.5	392.9	 16
183	  8	1371.3	178.7	 16
184	  8	1404.3	196.7	 16
185	  8	2873.8	511.4	 16
186	  8	3463.0	337.4	 16
187	  8	1561.0	183.4	 16
188	  8	1805.0	304.2	 16
189	  8	4705.0	398.2	 16
190	  8	2154.5	324.7	 16
191	  8	1666.0	182.4	 16
192	  8	1843.3	189.2	 16
193	  8	1978.0	299.1	 16
194	  8	3396.0	256.0	 16
195	  8	2193.0	420.1	 16
196	  8	1913.0	202.6	 16
197	  8	1555.5	255.7	 16
198	  8	2222.3	275.5	 16
199	  8	2212.3	317.3	 16
200	  8	3102.3	336.8	 16
201	  8	1539.5	195.8	 16
202	  8	2943.0	313.3	 16
203	  8	2476.5	466.8	 16
204	  8	2136.5	453.1	 16
205	  8	1254.3	193.3	 16
206	  8	2385.0	338.1	 16
207	  8	1807.0	227.0	 16
208	  8	1769.5	303.7	 16
209	  8	1193.8	194.3	 16
210	  8	1606.8	469.5	 16
211	  8	5155.8	1017.5	 16
212	  8	1314.0	208.7	 16
213	  8	2281.0	349.6	 16
214	  8	1949.3	363.0	 16
215	  8	1571.0	208.2	 16
216	  8	1897.8	358.5	 16
217	  8	1871.3	210.7	 16
218	  8	1721.3	217.0	 16
219	  8	1251.8	164.6	 16
220	  8	2052.8	316.1	 16
221	  8	2700.0	397.0	 16
222	  8	1911.0	267.3	 16
223	  8	1677.3	202.1	 16
224	  8	1806.8	679.1	 16
225	  8	5401.5	362.3	 16
226	  8	6382.5	1477.9	 16
227	  8	2850.3	299.8	 16
228	  8	2628.8	482.0	 16
229	  8	1189.8	263.3	 16
230	  8	1746.5	211.7	 16
231	  8	1538.8	205.2	 16
232	  8	1498.5	244.1	 16
233	  8	1927.0	301.5	 16
234	  8	1848.0	344.2	 16
235	  8	2888.5	471.7	 16
236	  8	3120.0	808.1	 16
237	  8	1358.3	182.1	 16
238	  8	1228.3	216.5	 16
239	  8	3981.3	1096.7	 16
240	  8	1203.8	312.4	 16
241	  8	2380.5	308.1	 16
242	  8	1564.5	310.0	 16
243	  8	4481.5	1180.6	 16
244	  8	1155.5	154.4	 16
245	  8	1087.5	110.5	 16
246	  8	1095.8	208.8	 16
247	  8	2127.0	480.4	 16
248	  8	1780.5	218.5	 16
249	  8	1908.5	204.2	 12
250	  8	1778.0	212.7	 16
251	  8	4650.3	493.7	 16
252	  8	5369.0	645.4	 16
253	  8	1211.3	132.6	 16
254	  8	1396.3	257.6	 16
255	  8	1681.5	238.6	 16
256	  8	1422.0	160.7	 16
257	  8	4685.0	626.4	 16
258	  8	1339.8	222.9	 16
259	  8	2291.3	290.3	 16
260	  8	2213.0	227.8	 16
261	  8	2626.0	295.4	 16
262	  8	1815.0	384.9	 16
263	  8	1769.5	324.1	 16
264	  8	1814.8	297.9	 16
265	  8	1647.5	257.7	 16
266	  8	1466.3	217.6	 16
267	  8	3158.3	561.2	 16
268	  8	4032.0	632.3	 16
269	  8	1318.3	180.1	 16
270	  8	1416.3	209.3	 16
271	  8	8211.8	897.0	 16
272	  8	6470.0	1184.4	 16
273	  8	1225.0	208.0	 16
274	  8	1644.0	174.7	 16
275	  8	1460.5	230.0	 16
276	  8	5900.8	757.6	 16
277	  8	3891.0	601.8	 16
278	  8	2557.5	333.1	 16
279	  8	1663.8	354.8	 16
280	  8	1457.8	166.6	 16
281	  8	1690.5	227.8	 16
282	  8	13506.8	3500.8	 16
283	  8	3586.5	371.9	 16
284	  8	1981.8	342.2	 16
285	  8	1229.8	213.5	 16
286	  8	1621.3	238.9	 16
287	  8	1544.8	142.5	 16
288	  8	2680.3	485.2	 16
289	  8	5606.5	600.4	 16
290	  8	3976.5	371.3	 16
291	  8	2157.0	266.9	 16
292	  8	1496.3	232.2	 16
293	  8	3702.5	351.0	 16
294	  8	2652.5	353.4	 16
295	  8	4085.5	439.2	 16
296	  8	2481.0	323.6	 16
297	  8	2430.8	231.2	 16
298	  8	3935.8	417.7	 16
299	  8	4207.8	914.5	 16
300	  8	4383.3	400.0	 16
301	  8	2593.3	350.5	 16
302	  8	1158.3	196.7	 16
303	  8	1784.0	249.7	 16
304	  8	1504.8	132.1	 16
305	  8	1773.3	422.0	 16
306	  8	8755.3	1560.1	 16
307	  8	1648.3	190.5	 16
308	  8	2550.8	358.9	 16
309	  8	1742.8	217.6	 16
310	  8	2251.0	439.7	 16
311	  8	3577.3	483.7	 16
312	  8	2072.8	330.5	 16
313	  8	4864.0	342.5	 16
314	  8	7711.8	1494.6	 16
315	  8	2934.3	354.5	 16
316	  8	4499.5	847.0	 16
317	  8	2105.0	258.9	 16
318	  8	1589.8	263.4	 16
319	  8	1368.0	238.0	 16
320	  8	1167.0	227.0	 16
321	  8	4926.0	618.1	 16
322	  8	3319.3	659.0	 16
323	  8	2115.5	419.5	 16
324	  8	5800.5	599.4	 16
325	  8	12457.0	2335.7	 16
326	  8	29261.5	7743.9	 16
327	  8	3240.3	625.1	 16
328	  8	1514.5	212.5	 16
329	  8	3485.3	342.8	 16
330	  8	11958.8	2827.2	 16
331	  8	2561.8	498.5	 16
332	  8	3019.3	937.2	 16
333	  8	32891.5	1496.2	 16
334	  8	28504.8	7844.2	 16
335	  8	2460.8	279.8	 16
336	  8	1663.0	119.7	 16
337	  8	1487.5	252.1	 16
338	  8	1226.5	174.9	 16
339	  8	1493.5	198.3	 16
340	  8	2273.0	413.3	 16
341	  8	1353.3	159.6	 16
342	  8	2537.3	361.3	 16
343	  8	1319.8	283.7	 16
344	  8	1967.5	131.2	 16
345	  8	2278.5	644.5	 16
346	  8	7033.8	2578.9	 16
347	  8	15398.5	4067.0	 16
348	  8	3155.8	630.2	 16
349	  8	1706.5	159.3	 16
350	  8	1775.0	372.0	 16
351	  8	1513.8	397.5	 12
352	  8	2461.3	441.9	 16
353	  8	1400.5	188.2	 16
354	  8	1185.3	170.1	 16
355	  8	3640.8	418.6	 16
356	  8	2903.8	328.7	 16
357	  8	3476.8	413.9	 16
358	  8	22967.5	1105.3	 16
359	  8	12035.5	1428.9	 16
360	  8	2685.3	327.9	 16
361	  8	1221.8	146.0	 16
362	  8	1329.3	278.9	 16
363	  8	1380.5	273.0	 16
364	  8	1038.5	127.2	 16
365	  8	1407.8	233.1	 16
366	  8	4066.5	436.7	 16
367	  8	2247.5	233.7	 16
368	  8	2840.8	860.0	 16
369	  8	3978.5	578.1	 16
370	  8	2253.0	249.9	 16
371	  8	2195.0	222.6	 16
372	  8	3835.5	366.0	 16
373	  8	3734.8	618.2	 16
374	  8	1681.8	197.9	 16
375	  8	913.5	128.2	 16
376	  8	1083.8	142.3	 16
377	  8	2134.0	195.0	 16
378	  8	3547.8	450.3	 16
379	  8	4402.0	856.2	 16
380	  8	3663.0	364.9	 16
381	  8	1640.0	263.6	 16
382	  8	2167.5	986.2	 16
383	  8	31277.3	2313.7	 16
384	  8	3968.0	654.9	 16
385	  8	1604.5	211.0	 16
386	  8	2027.5	433.6	 16
387	  8	5934.5	483.5	 16
388	  8	5100.8	1275.6	 16
389	  8	1274.0	283.3	 16
390	  8	1407.0	164.2	 16
391	  8	1392.5	249.1	 16
392	  8	1218.3	127.9	 16
393	  8	5014.3	1100.3	 16
394	  8	4057.5	354.6	 16
395	  8	4234.5	723.7	 16
396	  8	7886.8	495.0	 16
397	  8	6803.8	1219.8	 16
398	  8	1277.3	172.5	 16
399	  8	1744.0	263.1	 16
400	  8	1929.8	263.8	 16
401	  8	9776.0	1855.3	 16
402	  8	1638.5	330.1	 16
403	  8	1686.0	482.6	 16
404	  8	1556.0	192.8	 16
405	  8	959.0	138.2	 16
406	  8	2683.0	555.0	 16
407	  8	1428.8	222.3	 16
408	  8	1448.8	119.1	 16
409	  8	4259.0	949.3	 16
410	  8	2622.3	506.6	 16
411	  8	7203.3	560.8	 16
412	  8	3175.0	378.0	 16
413	  8	2320.3	456.4	 16
414	  8	999.3	214.4	 16
415	  8	4184.8	1126.7	 16
416	  8	1057.5	213.6	 16
417	  8	1293.8	132.5	 16
418	  8	2814.0	397.6	 16
419	  8	1143.3	182.9	 16
420	  8	1015.3	134.7	 16
421	  8	1272.5	272.6	 16
422	  8	1150.8	138.0	 16
423	  8	3450.0	448.5	 16
424	  8	12037.8	1723.6	 16
425	  8	2943.3	354.9	 16
426	  8	7220.5	644.5	 16
427	  8	1412.3	198.2	 16
428	  8	1392.5	159.6	 16
429	  8	1590.3	223.6	 16
430	  8	1743.8	228.0	 16
431	  8	1661.0	226.2	 16
432	  8	1734.0	276.0	 16
433	  8	1100.8	173.2	 16
434	  8	1850.5	301.2	 16
435	  8	2524.0	420.0	 16
436	  8	1994.3	221.8	 16
437	  8	3759.5	511.6	 16
438	  8	9651.8	1466.0	 16
439	  8	1457.5	156.3	 16
440	  8	1916.5	272.1	 16
441	  8	1837.3	186.9	 16
442	  8	1374.3	227.9	 16
443	  8	2286.3	361.2	 16
444	  8	3150.3	396.7	 16
445	  8	1590.3	157.8	 16
446	  8	3181.5	355.3	 16
447	  8	3749.3	525.8	 16
448	  8	6170.3	1349.1	 16
449	  8	43788.3	3874.5	 16
450	  8	8900.8	1128.1	 16
451	  8	1503.8	185.6	 16
452	  8	3464.5	407.1	 16
453	  8	2236.5	298.6	 12
454	  8	6867.8	603.5	 16
455	  8	2483.3	336.3	 16
456	  8	2421.0	347.1	 16
457	  8	1311.3	368.1	 16
458	  8	1542.3	198.4	 16
459	  8	1898.8	260.7	 16
460	  8	4465.0	604.6	 16
461	  8	1201.0	187.4	 16
462	  8	2738.8	454.1	 16
463	  8	1627.0	177.5	 16
464	  8	1249.3	162.5	 16
465	  8	1390.5	189.1	 16
466	  8	1623.3	149.5	 16
467	  8	3685.8	547.6	 16
468	  8	1697.3	185.4	 16
469	  8	1394.5	180.9	 16
470	  8	2176.0	333.4	 16
471	  8	998.0	99.3	 16
472	  8	3303.8	553.9	 16
473	  8	5496.0	576.3	 16
474	  8	1054.3	164.6	 16
475	  8	1713.5	207.8	 16
476	  8	983.5	127.5	 16
477	  8	1156.0	164.5	 16
478	  8	1316.0	275.6	 16
479	  8	1185.3	299.2	 16
480	  8	938.8	126.7	 16
481	  8	1228.0	199.4	 16
482	  8	2038.3	207.8	 16
483	  8	3864.3	248.8	 16
484	  8	4108.0	305.3	 16
485	  8	5072.5	494.2	 16
486	  8	2932.8	449.0	 16
487	  8	4603.0	637.8	 16
488	  8	3817.8	324.6	 16
489	  8	2012.5	232.4	 16
490	  8	2506.5	357.7	 16
491	  8	1299.3	200.8	 16
492	  8	1295.5	219.6	 16
493	  8	3525.5	478.6	 16
494	  8	6108.0	475.6	 16
495	  8	6052.3	565.5	 16
496	  8	1435.0	175.7	 16
497	  8	1758.5	178.4	 16
498	  8	1778.3	346.4	 16
499	  8	2829.3	353.8	 16
500	  8	1626.8	262.3	 16
501	  8	3906.0	437.8	 16
502	  8	5245.0	550.2	 16
503	  8	5338.3	495.0	 16
504	  8	2911.8	447.2	 16
505	  8	1801.0	247.8	 16
506	  8	3059.3	281.7	 16
507	  8	3066.5	273.5	 16
508	  8	2015.3	196.3	 16
509	  8	2020.8	323.0	 16
510	  8	2540.8	255.8	 16
511	  8	1706.3	190.0	 16
512	  8	1358.5	234.3	 16
513	  8	989.0	140.5	 16
514	  8	955.8	164.2	 16
515	  8	1073.8	166.3	 16
516	  8	1038.3	221.2	 16
517	  8	1790.0	323.7	 16
518	  8	3011.5	395.9	 16
519	  8	6351.3	693.2	 16
520	  8	3362.5	516.8	 16
521	  8	1461.5	278.5	 16
522	  8	2976.0	380.8	 16
523	  8	3145.3	381.1	 16
524	  8	3075.5	577.3	 16
525	  8	967.3	207.5	 16
526	  8	854.0	140.1	 16
527	  8	1385.8	330.9	 16
528	  8	1686.0	318.5	 16
529	  8	1472.5	259.8	 16
530	  8	3221.8	263.7	 16
531	  8	7391.5	1354.2	 16
532	  8	1606.0	238.5	 16
533	  8	1248.0	177.3	 16
534	  8	1283.8	228.6	 16
535	  8	1414.0	232.9	 16
536	  8	1779.3	233.5	 16
537	  8	1683.0	242.1	 16
538	  8	8951.8	768.3	 16
539	  8	9417.5	966.3	 16
540	  8	4869.5	435.4	 16
541	  8	1730.3	151.2	 16
542	  8	1168.5	141.9	 16
543	  8	1360.5	185.7	 16
544	  8	1953.5	272.2	 16
545	  8	1442.8	207.2	 16
546	  8	2625.0	367.1	 16
547	  8	1376.8	236.1	 16
548	  8	6618.8	1100.4	 16
549	  8	3016.3	664.1	 16
550	  8	1528.0	242.0	 16
551	  8	2317.5	298.4	 16
552	  8	3813.3	538.9	 16
553	  8	4244.8	810.7	 16
554	  8	1212.3	203.9	 16
555	  8	922.0	119.1	 12
556	  8	1335.0	188.6	 16
557	  8	1312.0	169.7	 16
558	  8	7555.0	1038.5	 16
559	  8	14156.5	920.1	 16
560	  8	963.8	212.9	 16
561	  8	2723.5	272.9	 16
562	  8	2822.8	358.5	 16
563	  8	19424.3	1391.6	 16
564	  8	2309.3	262.4	 16
565	  8	1842.8	209.8	 16
566	  8	1195.5	164.3	 16
567	  8	1168.8	169.0	 16
568	  8	1385.8	168.7	 16
569	  8	4627.3	554.1	 16
570	  8	2260.0	263.8	 16
571	  8	1398.0	247.6	 16
572	  8	1994.3	215.5	 16
573	  8	2300.8	269.9	 16
574	  8	2164.0	267.7	 16
575	  8	2112.0	230.2	 16
576	  8	1828.5	147.3	 16
577	  8	2319.3	294.7	 16
578	  8	1044.0	121.2	 16
579	  8	1125.0	153.5	 16
580	  8	3828.3	462.5	 16
581	  8	1996.0	280.1	 16
582	  8	1961.5	172.6	 16
583	  8	1529.3	319.7	 16
584	  8	1691.3	296.0	 16
585	  8	2213.5	302.0	 16
586	  8	1162.0	138.8	 16
587	  8	1289.5	166.5	 16
588	  8	1057.5	141.1	 16
589	  8	3738.0	402.7	 16
590	  8	3517.0	474.4	 16
591	  8	1460.5	146.5	 16
592	  8	9034.5	598.2	 16
593	  8	1633.5	321.5	 16
594	  8	1211.5	191.6	 16
595	  8	932.3	128.5	 16
596	  8	3441.0	498.6	 16
597	  8	1238.0	247.4	 16
598	  8	2144.0	331.3	 16
599	  8	1045.8	188.9	 16
600	  8	1176.0	148.1	 16
601	  8	1019.8	160.3	 16
602	  8	1099.5	158.0	 16
603	  8	1906.8	276.6	 16
604	  8	4052.3	448.8	 16
605	  8	1368.0	192.8	 16
606	  8	1574.3	312.1	 16
607	  8	2158.5	309.2	 16
608	  8	945.5	163.4	 16
609	  8	2175.8	284.0	 16
610	  8	1164.5	189.5	 16
611	  8	1493.3	153.1	 16
612	  8	14245.3	1715.6	 16
613	  8	1567.0	246.4	 16
614	  8	1421.5	183.6	 16
615	  8	4751.0	328.5	 16
616	  8	2457.3	322.0	 16
617	  8	7796.8	796.9	 16
618	  8	1437.5	276.5	 16
619	  8	3864.3	437.7	 16
620	  8	1100.0	180.4	 16
621	  8	4306.8	457.3	 16
622	  8	1855.8	478.6	 16
623	  8	3341.0	206.9	 16
624	  8	1351.3	159.9	 16
625	  8	4752.8	505.0	 16
626	  8	2063.3	206.4	 16
627	  8	9997.3	868.0	 16
628	  8	4916.8	465.4	 16
629	  8	1098.3	127.2	 16
630	  8	5581.5	601.7	 16
631	  8	16106.5	1311.4	 16
632	  8	2498.3	338.2	 16
633	  8	2187.3	140.0	 16
634	  8	3289.8	382.3	 16
635	  8	1974.0	197.5	 16
636	  8	1580.0	213.3	 16
637	  8	2063.3	220.5	 16
638	  8	945.5	118.2	 16
639	  8	1141.8	174.3	 16
640	  8	982.5	158.6	 16
641	  8	2307.5	333.8	 16
642	  8	5954.8	639.9	 16
643	  8	1027.8	203.9	 16
644	  8	7549.5	796.4	 16
645	  8	2943.5	338.4	 16
646	  8	7097.8	517.8	 16
647	  8	3581.8	380.1	 16
648	  8	4544.3	412.3	 16
649	  8	8181.8	1232.0	 16
650	  8	1293.0	172.0	 16
651	  8	1364.0	201.7	 16
652	  8	1690.0	247.5	 16
653	  8	2557.8	352.3	 16
654	  8	1464.0	217.2	 16
655	  8	1201.3	178.1	 16
656	  8	1135.5	233.2	 16
657	  8	1138.3	153.1	 12
658	  8	1506.3	241.0	 16
659	  8	5445.3	332.5	 16
660	  8	1522.5	251.0	 16
661	  8	2472.3	435.5	 16
662	  8	1058.8	141.6	 16
663	  8	2215.0	248.1	 16
664	  8	2714.0	352.9	 16
665	  8	3914.5	440.2	 16
666	  8	3788.0	403.0	 16
667	  8	12485.8	1198.9	 16
668	  8	8816.5	626.5	 16
669	  8	3443.3	413.7	 16
670	  8	5013.5	375.0	 16
671	  8	1201.0	153.3	 16
672	  8	1554.8	228.3	 16
673	  8	1481.3	210.9	 16
674	  8	1206.0	203.3	 16
675	  8	1217.0	229.0	 16
676	  8	1053.8	201.4	 16
677	  8	1336.3	157.0	 16
678	  8	11717.3	1181.2	 16
679	  8	2265.8	220.7	 16
680	  8	2562.3	352.9	 16
681	  8	3354.5	290.9	 16
682	  8	2254.8	313.7	 16
683	  8	6394.8	726.0	 16
684	  8	3058.0	416.1	 16
685	  8	3950.0	505.1	 16
686	  8	4888.5	432.2	 16
687	  8	31191.3	2198.3	 16
688	  8	3105.0	383.2	 16
689	  8	2091.8	276.4	 16
690	  8	7910.5	576.2	 16
691	  8	3348.3	433.0	 16
692	  8	3070.5	448.3	 16
693	  8	1829.5	221.0	 16
694	  8	1343.0	168.9	 16
695	  8	1475.8	207.2	 16
696	  8	1069.5	126.1	 16
697	  8	1190.3	171.9	 16
698	  8	1332.5	171.5	 16
699	  8	1543.0	252.9	 16
700	  8	1287.5	241.4	 16
701	  8	1345.8	154.1	 16
702	  8	1712.5	294.7	 16
703	  8	1526.3	297.4	 16
704	  8	1690.0	249.6	 16
705	  8	1365.3	155.2	 16
706	  8	3477.5	333.7	 16
707	  8	2794.5	335.0	 16
708	  8	1324.5	154.6	 16
709	  8	2525.0	400.0	 16
710	  8	1738.5	275.6	 16
711	  8	46140.0	0.0	 16
  0	  9	2147.0	227.6	 16
  1	  9	10446.3	1269.0	 16
  2	  9	2371.8	295.0	 16
  3	  9	3955.8	419.4	 16
  4	  9	993.5	171.6	 16
  5	  9	1268.0	190.3	 16
  6	  9	3918.5	381.7	 16
  7	  9	1724.3	262.0	 16
  8	  9	1344.8	132.8	 16
  9	  9	1618.3	154.9	 16
 10	  9	5103.3	972.0	 16
 11	  9	1403.8	407.8	 16
 12	  9	46140.0	2160.8	 16
 13	  9	2161.3	238.5	 16
 14	  9	2243.5	209.3	 16
 15	  9	3050.8	984.9	 16
 16	  9	46140.0	3364.5	 16
 17	  9	1945.5	787.2	 16
 18	  9	46140.0	0.0	 16
 19	  9	46140.0	0.0	 16
 20	  9	46140.0	0.0	 16
 21	  9	46140.0	5098.0	 16
 22	  9	2154.0	253.8	 16
 23	  9	2392.5	1424.8	 16
 24	  9	46140.0	6591.2	 16
 25	  9	2360.3	240.1	 16
 26	  9	2271.0	327.9	 16
 27	  9	4343.8	3274.5	 16
 28	  9	46140.0	7428.0	 16
 29	  9	3152.3	2481.0	 16
 30	  9	46140.0	0.0	 16
 31	  9	46140.0	0.0	 16
 32	  9	46140.0	0.0	 16
 33	  9	46140.0	8873.5	 16
 34	  9	2280.3	297.5	 16
 35	  9	3560.0	4061.9	 16
 36	  9	46140.0	11099.2	 16
 37	  9	2289.3	348.1	 16
 38	  9	2351.8	196.8	 16
 39	  9	2179.3	264.7	 16
 40	  9	2176.5	345.2	 16
 41	  9	5186.8	6915.2	 16
 42	  9	46140.0	13023.5	 16
 43	  9	2393.8	368.2	 16
 44	  9	2263.8	295.0	 16
 45	  9	2506.0	299.5	 12
 46	  9	46140.0	552.2	 16
 47	  9	1623.8	196.4	 16
 48	  9	2196.5	203.6	 16
 49	  9	2419.8	320.3	 16
 50	  9	46140.0	1150.8	 16
 51	  9	2243.5	165.0	 16
 52	  9	2157.8	239.9	 16
 53	  9	1766.5	511.8	 16
 54	  9	46140.0	0.0	 16
 55	  9	46140.0	0.0	 16
 56	  9	46140.0	2439.0	 16
 57	  9	2386.5	204.4	 16
 58	  9	2120.3	237.7	 16
 59	  9	1050.3	110.2	 16
 60	  9	1219.8	221.1	 16
 61	  9	1974.0	952.2	 16
 62	  9	46140.0	2619.1	 16
 63	  9	2762.5	370.1	 16
 64	  9	2594.5	346.0	 16
 65	  9	3664.5	1163.7	 16
 66	  9	46140.0	3003.3	 16
 67	  9	2113.3	616.0	 16
 68	  9	46140.0	2922.2	 16
 69	  9	2302.3	217.4	 16
 70	  9	2289.0	246.6	 16
 71	  9	2756.5	575.4	 16
 72	  9	46140.0	1801.5	 16
 73	  9	1514.0	157.5	 16
 74	  9	2109.3	202.1	 16
 75	  9	2354.8	318.9	 16
 76	  9	2229.0	289.1	 16
 77	  9	2594.8	284.0	 16
 78	  9	2151.3	263.9	 16
 79	  9	1517.3	373.8	 16
 80	  9	46140.0	2792.7	 16
 81	  9	2475.0	277.4	 16
 82	  9	2143.8	240.3	 16
 83	  9	2917.0	1001.2	 16
 84	  9	46140.0	4277.7	 16
 85	  9	1458.3	179.8	 16
 86	  9	2550.8	324.7	 16
 87	  9	3144.8	1356.1	 16
 88	  9	46140.0	4366.4	 16
 89	  9	2516.5	269.1	 16
 90	  9	1968.3	249.6	 16
 91	  9	1329.8	212.1	 16
 92	  9	2262.5	273.0	 16
 93	  9	2261.3	356.2	 16
 94	  9	2997.0	1183.9	 16
 95	  9	46140.0	3780.2	 16
 96	  9	2068.0	171.8	 16
 97	  9	1300.0	173.6	 16
 98	  9	2334.8	180.1	 16
 99	  9	2312.3	218.5	 16
100	  9	3586.5	1356.5	 16
101	  9	46140.0	4072.5	 16
102	  9	2193.8	315.8	 16
103	  9	2096.3	1184.4	 16
104	  9	46140.0	5173.4	 16
105	  9	2386.0	154.0	 16
106	  9	2370.3	410.5	 16
107	  9	3958.8	2949.6	 16
108	  9	46140.0	6644.6	 16
109	  9	935.0	118.4	 16
110	  9	1224.8	249.8	 16
111	  9	9804.3	1553.2	 16
112	  9	29752.5	6589.2	 16
113	  9	11115.0	3102.5	 16
114	  9	3263.5	557.1	 16
115	  9	1614.3	261.9	 16
116	  9	2506.0	533.3	 16
117	  9	1376.3	191.2	 16
118	  9	2390.8	286.8	 16
119	  9	3235.5	431.9	 16
120	  9	9033.3	2748.4	 16
121	  9	2585.5	422.7	 16
122	  9	1381.3	189.2	 16
123	  9	2112.8	370.0	 16
124	  9	6180.0	1626.6	 16
125	  9	1592.8	233.9	 16
126	  9	1731.5	231.6	 16
127	  9	11519.5	4103.9	 16
128	  9	1287.8	216.3	 16
129	  9	2961.0	639.2	 16
130	  9	2373.0	723.2	 16
131	  9	5011.5	1100.0	 16
132	  9	25231.0	8819.1	 16
133	  9	3007.8	414.3	 16
134	  9	1756.0	369.5	 16
135	  9	1411.8	191.1	 16
136	  9	2110.5	260.6	 16
137	  9	2179.8	371.9	 16
138	  9	1177.8	269.4	 16
139	  9	2228.5	307.9	 16
140	  9	1438.5	195.1	 16
141	  9	1874.5	256.6	 16
142	  9	1917.3	442.4	 16
143	  9	13085.5	3603.7	 16
144	  9	2873.8	253.5	 16
145	  9	4149.8	994.2	 16
146	  9	2068.5	234.3	 16
147	  9	1734.8	160.5	 12
148	  9	3870.0	550.2	 16
149	  9	1915.5	376.9	 16
150	  9	8120.8	623.0	 16
151	  9	1509.5	188.7	 16
152	  9	46140.0	0.0	 16
153	  9	23555.5	3643.7	 16
154	  9	6669.8	463.3	 16
155	  9	46140.0	886.7	 16
156	  9	14422.5	2134.5	 16
157	  9	24997.5	1963.1	 16
158	  9	4186.5	545.6	 16
159	  9	11292.0	765.2	 16
160	  9	25359.3	2030.8	 16
161	  9	1256.5	212.6	 16
162	  9	1326.5	152.3	 16
163	  9	2438.5	197.7	 16
164	  9	3064.0	355.2	 16
165	  9	15254.0	1540.0	 16
166	  9	5130.3	570.2	 16
167	  9	3637.0	507.9	 16
168	  9	2925.5	245.1	 16
169	  9	8803.0	743.9	 16
170	  9	1676.3	248.4	 16
171	  9	1656.0	233.6	 16
172	  9	3581.8	398.6	 16
173	  9	3810.3	405.3	 16
174	  9	7084.8	910.2	 16
175	  9	3607.0	438.4	 16
176	  9	3423.5	244.2	 16
177	  9	1424.5	246.8	 16
178	  9	1112.5	141.9	 16
179	  9	1528.3	228.8	 16
180	  9	1970.0	282.5	 16
181	  9	1491.0	222.7	 16
182	  9	1531.3	198.2	 16
183	  9	1574.8	209.3	 16
184	  9	1609.8	222.3	 16
185	  9	1919.5	341.2	 16
186	  9	1757.8	259.3	 16
187	  9	1636.3	173.3	 16
188	  9	1607.5	221.4	 16
189	  9	1684.3	251.1	 16
190	  9	1755.0	203.9	 16
191	  9	21424.8	3054.5	 16
192	  9	13644.8	2274.5	 16
193	  9	2266.3	333.1	 16
194	  9	1224.8	281.5	 16
195	  9	31689.0	5736.1	 16
196	  9	3109.8	475.1	 16
197	  9	2197.0	343.6	 16
198	  9	12734.3	2324.2	 16
199	  9	2970.3	416.1	 16
200	  9	1285.8	143.7	 16
201	  9	7149.0	1488.0	 16
202	  9	1330.5	105.6	 16
203	  9	1644.5	194.0	 16
204	  9	4478.8	524.7	 16
205	  9	8224.5	1430.1	 16
206	  9	20642.5	4478.7	 16
207	  9	7580.0	1719.8	 16
208	  9	4604.0	908.4	 16
209	  9	1382.0	216.3	 16
210	  9	4600.8	570.9	 16
211	  9	2251.0	378.8	 16
212	  9	4758.8	589.5	 16
213	  9	3858.5	476.1	 16
214	  9	3330.3	679.3	 16
215	  9	2713.5	418.8	 16
216	  9	3620.8	791.4	 16
217	  9	5012.0	1153.5	 16
218	  9	1427.8	181.3	 16
219	  9	1714.5	942.9	 16
220	  9	4526.3	715.0	 16
221	  9	3054.8	655.0	 16
222	  9	2823.0	338.7	 16
223	  9	4492.8	508.3	 16
224	  9	2872.3	327.0	 16
225	  9	2657.5	435.8	 16
226	  9	2271.0	299.7	 16
227	  9	3319.5	874.5	 16
228	  9	1274.8	415.3	 16
229	  9	9197.8	2338.4	 16
230	  9	2803.5	581.0	 16
231	  9	5691.3	1266.0	 16
232	  9	4005.3	707.8	 16
233	  9	11766.8	3575.6	 16
234	  9	2196.3	604.7	 16
235	  9	4565.5	578.9	 16
236	  9	2669.5	365.0	 16
237	  9	5914.5	565.2	 16
238	  9	8059.3	1459.7	 16
239	  9	6991.0	2025.6	 16
240	  9	11121.5	3410.5	 16
241	  9	3522.0	814.8	 16
242	  9	2015.3	455.8	 16
243	  9	1781.8	279.4	 16
244	  9	4164.0	1536.8	 16
245	  9	2883.5	765.7	 16
246	  9	1042.3	179.5	 16
247	  9	4239.8	935.3	 16
248	  9	5094.0	1468.2	 16
249	  9	2343.3	345.0	 12
250	  9	7064.8	1199.0	 16
251	  9	5488.3	791.5	 16
252	  9	5982.8	680.2	 16
253	  9	7558.8	912.2	 16
254	  9	3989.5	603.1	 16
255	  9	1126.3	157.1	 16
256	  9	1559.3	215.9	 16
257	  9	2469.5	464.0	 16
258	  9	6952.3	1119.7	 16
259	  9	2504.8	296.7	 16
260	  9	2716.3	257.1	 16
261	  9	2560.0	324.4	 16
262	  9	2377.5	469.2	 16
263	  9	1332.8	238.0	 16
264	  9	1575.5	218.3	 16
265	  9	2203.8	326.0	 16
266	  9	12937.3	918.0	 16
267	  9	12681.5	2486.9	 16
268	  9	2458.8	242.3	 16
269	  9	2556.0	267.3	 16
270	  9	1059.8	159.1	 16
271	  9	1413.3	211.3	 16
272	  9	1211.5	155.8	 16
273	  9	1603.8	246.0	 16
274	  9	1732.5	207.7	 16
275	  9	2543.3	435.9	 16
276	  9	1030.0	173.6	 16
277	  9	1055.5	155.7	 16
278	  9	2655.5	418.2	 16
279	  9	1867.3	319.2	 16
280	  9	2099.5	273.8	 16
281	  9	2046.3	336.8	 16
282	  9	3277.3	578.3	 16
283	  9	1002.5	121.7	 16
284	  9	1890.5	309.8	 16
285	  9	2391.0	370.2	 16
286	  9	1227.8	310.2	 16
287	  9	1367.3	418.0	 16
288	  9	2927.5	470.4	 16
289	  9	4198.8	702.7	 16
290	  9	2453.3	366.3	 16
291	  9	4003.0	350.2	 16
292	  9	12853.8	2520.0	 16
293	  9	2599.0	349.0	 16
294	  9	19842.3	3174.0	 16
295	  9	8723.8	690.9	 16
296	  9	3360.5	530.2	 16
297	  9	7882.5	978.3	 16
298	  9	2131.3	255.7	 16
299	  9	3864.5	392.5	 16
300	  9	15476.0	3499.9	 16
301	  9	2362.3	324.0	 16
302	  9	1154.8	171.7	 16
303	  9	1519.3	189.7	 16
304	  9	3548.8	808.6	 16
305	  9	12941.5	2047.8	 16
306	  9	3189.0	429.6	 16
307	  9	2712.3	172.0	 16
308	  9	43190.3	5398.1	 16
309	  9	12293.8	553.9	 16
310	  9	45914.5	10649.3	 16
311	  9	30296.5	6273.8	 16
312	  9	7403.3	1766.2	 16
313	  9	11525.5	2834.9	 16
314	  9	6198.5	1573.0	 16
315	  9	1924.8	284.8	 16
316	  9	5659.5	816.0	 16
317	  9	9461.0	2145.3	 16
318	  9	1513.3	234.0	 16
319	  9	1174.0	205.0	 16
320	  9	11888.3	3254.6	 16
321	  9	5622.0	1196.0	 16
322	  9	2834.3	359.3	 16
323	  9	1235.3	142.2	 16
324	  9	1877.3	388.0	 16
325	  9	2161.3	397.8	 16
326	  9	1233.3	167.2	 16
327	  9	1949.0	558.0	 16
328	  9	25430.3	7670.8	 16
329	  9	2817.0	318.2	 16
330	  9	3125.8	454.9	 16
331	  9	1617.3	343.4	 16
332	  9	6367.8	643.8	 16
333	  9	7805.0	1002.9	 16
334	  9	1751.0	376.8	 16
335	  9	1054.5	212.5	 16
336	  9	1494.0	215.0	 16
337	  9	1295.8	213.5	 16
338	  9	1188.8	161.9	 16
339	  9	3196.8	420.5	 16
340	  9	2263.0	333.0	 16
341	  9	1493.0	286.8	 16
342	  9	4161.8	224.0	 16
343	  9	4043.3	617.1	 16
344	  9	13543.5	3978.5	 16
345	  9	1601.3	481.6	 16
346	  9	17284.0	4824.6	 16
347	  9	3702.0	1621.6	 16
348	  9	43071.0	10586.7	 16
349	  9	2241.8	370.2	 16
350	  9	20673.3	5293.1	 16
351	  9	6595.8	814.2	 12
352	  9	5540.3	875.7	 16
353	  9	10551.3	1531.6	 16
354	  9	2473.3	301.5	 16
355	  9	4487.5	410.8	 16
356	  9	31515.0	5034.1	 16
357	  9	2686.5	425.3	 16
358	  9	3400.5	444.4	 16
359	  9	4866.0	794.3	 16
360	  9	1784.5	158.7	 16
361	  9	2231.0	271.7	 16
362	  9	1481.8	173.3	 16
363	  9	5377.0	869.6	 16
364	  9	1256.3	157.5	 16
365	  9	1372.5	245.3	 16
366	  9	1001.5	172.2	 16
367	  9	1118.0	123.1	 16
368	  9	1745.0	239.3	 16
369	  9	4583.5	860.9	 16
370	  9	5145.5	494.0	 16
371	  9	4786.0	632.8	 16
372	  9	2590.0	290.8	 16
373	  9	1511.8	233.6	 16
374	  9	1619.8	146.0	 16
375	  9	1437.5	216.4	 16
376	  9	3762.8	359.9	 16
377	  9	36251.0	7051.8	 16
378	  9	46140.0	6060.7	 16
379	  9	7135.5	1574.7	 16
380	  9	1321.5	141.3	 16
381	  9	1274.0	178.8	 16
382	  9	4311.5	360.8	 16
383	  9	6937.8	572.5	 16
384	  9	8189.8	855.1	 16
385	  9	5261.0	860.8	 16
386	  9	5042.5	2507.8	 16
387	  9	8310.0	1018.3	 16
388	  9	2784.8	489.2	 16
389	  9	1684.0	239.6	 16
390	  9	2990.3	686.7	 16
391	  9	3323.5	483.7	 16
392	  9	1889.3	286.3	 16
393	  9	1265.3	203.5	 16
394	  9	14130.0	3419.7	 16
395	  9	3562.8	758.2	 16
396	  9	981.5	118.0	 16
397	  9	1619.5	454.7	 16
398	  9	9122.0	2533.3	 16
399	  9	1347.5	184.8	 16
400	  9	1160.3	152.6	 16
401	  9	1508.0	240.4	 16
402	  9	2715.8	527.0	 16
403	  9	1984.5	257.4	 16
404	  9	2063.5	216.9	 16
405	  9	2904.8	365.1	 16
406	  9	3201.8	755.4	 16
407	  9	2890.5	673.1	 16
408	  9	1696.8	268.5	 16
409	  9	1957.8	367.7	 16
410	  9	1478.0	239.9	 16
411	  9	4390.0	252.0	 16
412	  9	5177.3	1003.3	 16
413	  9	7246.8	1648.5	 16
414	  9	3041.0	382.7	 16
415	  9	8249.0	2078.8	 16
416	  9	1547.3	216.1	 16
417	  9	1744.0	336.6	 16
418	  9	1057.5	118.7	 16
419	  9	9997.0	2935.9	 16
420	  9	13045.8	2682.1	 16
421	  9	3018.0	682.0	 16
422	  9	1299.8	204.9	 16
423	  9	10104.3	2583.5	 16
424	  9	5359.8	1160.7	 16
425	  9	1660.0	258.2	 16
426	  9	3827.8	1010.2	 16
427	  9	1422.8	225.2	 16
428	  9	1668.5	231.7	 16
429	  9	1102.3	203.1	 16
430	  9	1074.8	219.4	 16
431	  9	1034.3	195.3	 16
432	  9	1188.0	187.1	 16
433	  9	18330.5	4899.9	 16
434	  9	1546.5	260.4	 16
435	  9	1112.3	189.0	 16
436	  9	1130.8	195.8	 16
437	  9	1251.3	356.7	 16
438	  9	4942.5	602.3	 16
439	  9	3517.8	294.6	 16
440	  9	5721.8	840.7	 16
441	  9	2607.8	290.7	 16
442	  9	2969.8	486.5	 16
443	  9	8123.5	1307.0	 16
444	  9	10256.3	1919.6	 16
445	  9	1257.3	150.2	 16
446	  9	3596.5	705.7	 16
447	  9	2199.8	451.7	 16
448	  9	1574.8	176.8	 16
449	  9	1267.5	182.3	 16
450	  9	2572.3	288.0	 16
451	  9	5484.5	593.8	 16
452	  9	1420.0	172.9	 16
453	  9	2986.5	349.2	 12
454	  9	15983.8	1236.2	 16
455	  9	5103.5	656.7	 16
456	  9	2117.5	229.9	 16
457	  9	1063.5	170.7	 16
458	  9	1270.5	186.3	 16
459	  9	2752.3	401.5	 16
460	  9	8001.0	1072.3	 16
461	  9	1599.5	181.3	 16
462	  9	1496.0	241.4	 16
463	  9	3185.5	497.2	 16
464	  9	2404.5	296.8	 16
465	  9	8368.3	996.5	 16
466	  9	7533.8	987.0	 16
467	  9	2952.3	238.9	 16
468	  9	1148.3	195.8	 16
469	  9	1642.8	249.9	 16
470	  9	1718.3	310.7	 16
471	  9	4449.8	546.1	 16
472	  9	3709.8	484.9	 16
473	  9	2593.0	280.5	 16
474	  9	2176.3	276.5	 16
475	  9	1977.0	272.6	 16
476	  9	1681.0	211.3	 16
477	  9	1557.0	234.4	 16
478	  9	14358.3	1618.6	 16
479	  9	4440.5	535.1	 16
480	  9	10537.0	1287.0	 16
481	  9	1674.5	214.8	 16
482	  9	4347.5	395.4	 16
483	  9	1704.3	301.1	 16
484	  9	12819.0	1113.2	 16
485	  9	2140.3	202.4	 16
486	  9	2470.3	193.8	 16
487	  9	3045.3	426.8	 16
488	  9	8544.5	1278.3	 16
489	  9	1218.0	176.0	 16
490	  9	1739.5	266.0	 16
491	  9	1552.8	187.7	 16
492	  9	4579.5	564.6	 16
493	  9	10035.0	686.3	 16
494	  9	11459.3	880.4	 16
495	  9	4797.5	472.6	 16
496	  9	3539.5	368.1	 16
497	  9	21068.3	2303.3	 16
498	  9	6691.0	567.8	 16
499	  9	4064.0	476.2	 16
500	  9	2538.8	335.0	 16
501	  9	2687.0	367.0	 16
502	  9	1154.8	150.1	 16
503	  9	3311.0	363.1	 16
504	  9	2804.8	281.5	 16
505	  9	17209.8	2608.3	 16
506	  9	20763.8	2996.4	 16
507	  9	16621.5	3042.7	 16
508	  9	27046.5	4345.6	 16
509	  9	1374.0	189.7	 16
510	  9	13633.3	2347.9	 16
511	  9	5029.0	705.4	 16
512	  9	2384.8	293.5	 16
513	  9	3335.3	585.3	 16
514	  9	1940.8	249.7	 16
515	  9	1039.8	200.6	 16
516	  9	3423.3	727.9	 16
517	  9	1251.3	200.1	 16
518	  9	1074.8	207.1	 16
519	  9	3322.8	509.7	 16
520	  9	2348.3	229.8	 16
521	  9	1443.5	246.9	 16
522	  9	2423.0	392.8	 16
523	  9	1125.0	148.6	 16
524	  9	1153.8	187.7	 16
525	  9	1526.3	185.3	 16
526	  9	11493.8	2438.4	 16
527	  9	2176.3	325.2	 16
528	  9	1326.5	234.9	 16
529	  9	1983.5	244.3	 16
530	  9	5858.3	1087.7	 16
531	  9	2865.5	457.6	 16
532	  9	1212.8	218.3	 16
533	  9	1302.0	231.3	 16
534	  9	1700.3	230.6	 16
535	  9	1826.8	313.6	 16
536	  9	2037.3	304.0	 16
537	  9	2047.0	310.5	 16
538	  9	1836.5	364.2	 16
539	  9	1733.3	195.4	 16
540	  9	2290.0	282.1	 16
541	  9	1548.8	236.8	 16
542	  9	1072.5	173.5	 16
543	  9	4619.8	1183.4	 16
544	  9	1695.5	249.9	 16
545	  9	16237.3	4891.1	 16
546	  9	2543.8	256.5	 16
547	  9	3935.8	919.3	 16
548	  9	2665.8	403.8	 16
549	  9	3480.0	369.1	 16
550	  9	3721.5	1636.9	 16
551	  9	5994.3	696.9	 16
552	  9	3666.0	502.4	 16
553	  9	3480.3	312.4	 16
554	  9	3493.3	664.8	 16
555	  9	1035.0	159.8	 12
556	  9	1399.0	223.5	 16
557	  9	6464.8	902.8	 16
558	  9	3288.8	452.7	 16
559	  9	1985.5	366.6	 16
560	  9	1988.0	338.4	 16
561	  9	11082.5	787.5	 16
562	  9	1313.0	160.7	 16
563	  9	3246.3	288.5	 16
564	  9	4146.0	423.4	 16
565	  9	26200.3	2061.0	 16
566	  9	14209.3	1112.7	 16
567	  9	1417.8	167.2	 16
568	  9	995.0	205.0	 16
569	  9	1619.8	274.4	 16
570	  9	20064.8	1620.2	 16
571	  9	8917.5	711.0	 16
572	  9	7855.8	561.0	 16
573	  9	2290.5	202.1	 16
574	  9	4321.5	483.1	 16
575	  9	7560.5	720.7	 16
576	  9	3558.3	301.9	 16
577	  9	10844.8	1125.9	 16
578	  9	1285.5	177.2	 16
579	  9	1061.3	222.9	 16
580	  9	2639.5	324.4	 16
581	  9	13066.0	1349.5	 16
582	  9	11491.3	854.2	 16
583	  9	3320.5	373.6	 16
584	  9	3624.5	319.0	 16
585	  9	4020.3	364.8	 16
586	  9	7926.8	1210.8	 16
587	  9	1111.3	171.9	 16
588	  9	3269.5	344.3	 16
589	  9	2395.8	219.4	 16
590	  9	3884.0	470.8	 16
591	  9	9175.0	1284.6	 16
592	  9	1122.5	181.1	 16
593	  9	1990.0	220.3	 16
594	  9	7540.8	976.3	 16
595	  9	7360.0	867.4	 16
596	  9	2822.5	249.0	 16
597	  9	2931.0	389.5	 16
598	  9	6171.8	602.6	 16
599	  9	2133.3	318.6	 16
600	  9	2390.3	307.7	 16
601	  9	10972.8	1194.7	 16
602	  9	2359.3	271.8	 16
603	  9	8102.8	967.8	 16
604	  9	7957.3	1312.8	 16
605	  9	1575.3	243.0	 16
606	  9	4218.3	558.5	 16
607	  9	1399.8	231.1	 16
608	  9	1510.0	252.5	 16
609	  9	1732.3	224.0	 16
610	  9	2718.8	292.3	 16
611	  9	2339.8	275.7	 16
612	  9	4640.5	350.7	 16
613	  9	15507.0	2054.5	 16
614	  9	2494.3	248.3	 16
615	  9	2446.5	265.4	 16
616	  9	6717.5	838.7	 16
617	  9	9908.3	1421.6	 16
618	  9	3921.8	420.1	 16
619	  9	2228.8	322.3	 16
620	  9	2799.8	360.3	 16
621	  9	4718.3	890.7	 16
622	  9	1487.0	210.0	 16
623	  9	3031.8	362.8	 16
624	  9	6783.3	1098.5	 16
625	  9	1264.3	269.1	 16
626	  9	1036.0	116.2	 16
627	  9	8532.3	1281.6	 16
628	  9	2324.8	299.5	 16
629	  9	1441.5	238.9	 16
630	  9	4170.8	453.1	 16
631	  9	3718.0	251.7	 16
632	  9	28475.8	3869.4	 16
633	  9	5496.0	799.9	 16
634	  9	11702.3	1297.9	 16
635	  9	1376.5	215.8	 16
636	  9	12458.3	1395.1	 16
637	  9	1833.0	284.3	 16
638	  9	1205.8	188.9	 16
639	  9	1230.3	220.4	 16
640	  9	1575.3	186.5	 16
641	  9	24839.5	2124.4	 16
642	  9	1250.0	209.9	 16
643	  9	1430.0	101.4	 16
644	  9	2567.5	321.4	 16
645	  9	1423.3	179.7	 16
646	  9	15473.3	2094.5	 16
647	  9	3275.5	529.6	 16
648	  9	10578.8	869.1	 16
649	  9	941.8	121.1	 16
650	  9	1150.8	150.9	 16
651	  9	971.8	156.1	 16
652	  9	1755.5	260.3	 16
653	  9	4528.8	397.3	 16
654	  9	2907.0	329.7	 16
655	  9	3978.0	548.7	 16
656	  9	1313.5	214.1	 12
657	  9	11093.0	1855.4	 16
658	  9	3726.5	429.8	 16
659	  9	4613.8	633.2	 16
660	  9	3156.5	329.6	 16
661	  9	2912.0	457.1	 16
662	  9	1141.3	99.4	 16
663	  9	18703.8	2609.8	 16
664	  9	3404.5	565.1	 16
665	  9	1912.5	290.0	 16
666	  9	3543.0	502.4	 16
667	  9	6294.5	583.5	 16
668	  9	9831.3	750.3	 16
669	  9	3860.0	390.1	 16
670	  9	3530.3	435.5	 16
671	  9	28574.0	3295.9	 16
672	  9	4175.5	370.9	 16
673	  9	2915.5	329.7	 16
674	  9	5528.5	611.7	 16
675	  9	20882.3	2742.2	 16
676	  9	2684.8	292.3	 16
677	  9	3154.8	457.3	 16
678	  9	3351.5	341.9	 16
679	  9	4881.5	759.4	 16
680	  9	5773.3	710.1	 16
681	  9	46140.0	0.0	 16
682	  9	46140.0	0.0	 16
683	  9	46140.0	0.0	 16
684	  9	46140.0	0.0	 16
685	  9	9045.5	860.6	 16
686	  9	3198.5	402.9	 16
687	  9	1484.5	143.5	 16
688	  9	1305.5	209.3	 16
689	  9	1748.3	177.9	 16
690	  9	1274.5	161.3	 16
691	  9	4536.0	317.9	 16
692	  9	1410.8	181.4	 16
693	  9	2312.0	305.7	 16
694	  9	2356.8	321.5	 16
695	  9	1596.0	181.3	 16
696	  9	2134.5	271.5	 16
697	  9	3875.5	294.3	 16
698	  9	3619.3	481.3	 16
699	  9	5510.5	335.9	 16
700	  9	4671.0	297.1	 16
701	  9	1675.8	162.4	 16
702	  9	1016.8	187.7	 16
703	  9	1201.5	164.9	 16
704	  9	1268.5	208.2	 16
705	  9	7321.0	847.1	 16
706	  9	1930.0	324.6	 16
707	  9	2540.8	206.1	 16
708	  9	2488.3	362.3	 16
709	  9	7164.5	485.1	 16
710	  9	3327.5	348.1	 16
711	  9	2149.0	257.6	 16
  0	 10	46140.0	391.4	 16
  1	 10	1618.5	186.8	 16
  2	 10	1607.0	172.6	 16
  3	 10	1220.3	155.6	 16
  4	 10	1209.5	202.0	 16
  5	 10	1366.8	206.8	 16
  6	 10	2461.5	289.2	 16
  7	 10	1280.5	167.4	 16
  8	 10	1185.8	185.8	 16
  9	 10	1499.3	152.1	 16
 10	 10	2848.0	442.6	 16
 11	 10	1325.0	394.0	 16
 12	 10	46140.0	2468.7	 16
 13	 10	2033.3	206.8	 16
 14	 10	2126.5	200.3	 16
 15	 10	2885.3	909.9	 16
 16	 10	46140.0	3721.4	 16
 17	 10	1778.8	776.3	 16
 18	 10	46140.0	3915.8	 16
 19	 10	2329.5	392.4	 16
 20	 10	2583.5	361.0	 16
 21	 10	2104.0	283.4	 16
 22	 10	1905.3	299.6	 16
 23	 10	1951.0	945.9	 16
 24	 10	46140.0	6310.8	 16
 25	 10	2296.5	268.4	 16
 26	 10	2150.5	236.4	 16
 27	 10	3730.5	2647.5	 16
 28	 10	46140.0	6940.6	 16
 29	 10	2575.8	1942.5	 16
 30	 10	46140.0	7090.3	 16
 31	 10	2501.0	287.4	 16
 32	 10	2417.0	338.9	 16
 33	 10	2356.8	252.1	 16
 34	 10	2161.3	353.4	 16
 35	 10	3105.3	3352.2	 16
 36	 10	46140.0	10328.1	 16
 37	 10	2264.5	147.2	 16
 38	 10	2056.8	228.8	 16
 39	 10	6087.5	6290.6	 16
 40	 10	46140.0	12812.6	 16
 41	 10	4753.5	6071.0	 16
 42	 10	46140.0	13232.5	 16
 43	 10	2195.0	238.6	 16
 44	 10	1935.5	245.6	 12
 45	 10	2443.0	413.0	 16
 46	 10	46140.0	449.9	 16
 47	 10	1804.3	156.5	 16
 48	 10	2423.5	230.7	 16
 49	 10	2308.3	318.3	 16
 50	 10	46140.0	730.6	 16
 51	 10	2242.8	268.5	 16
 52	 10	1845.8	214.1	 16
 53	 10	1392.8	418.2	 16
 54	 10	46140.0	1492.2	 16
 55	 10	2318.0	309.4	 16
 56	 10	1969.0	237.2	 16
 57	 10	1874.5	260.6	 16
 58	 10	1875.5	208.1	 16
 59	 10	866.3	112.8	 16
 60	 10	991.5	140.5	 16
 61	 10	1675.0	861.8	 16
 62	 10	46140.0	4039.8	 16
 63	 10	2247.5	283.7	 16
 64	 10	2088.8	258.2	 16
 65	 10	3269.0	1441.7	 16
 66	 10	46140.0	4033.8	 16
 67	 10	1976.5	787.5	 16
 68	 10	46140.0	4066.4	 16
 69	 10	2151.5	282.5	 16
 70	 10	2121.3	249.8	 16
 71	 10	2675.0	738.2	 16
 72	 10	46140.0	3128.0	 16
 73	 10	1200.8	114.3	 16
 74	 10	1954.0	193.2	 16
 75	 10	2330.0	295.6	 16
 76	 10	2056.3	262.8	 16
 77	 10	2027.3	258.3	 16
 78	 10	2088.0	294.7	 16
 79	 10	1405.3	461.3	 16
 80	 10	46140.0	3670.7	 16
 81	 10	2145.3	302.7	 16
 82	 10	2310.5	203.1	 16
 83	 10	3034.5	1338.2	 16
 84	 10	46140.0	5259.4	 16
 85	 10	1441.0	148.0	 16
 86	 10	2186.0	322.4	 16
 87	 10	3941.0	1487.2	 16
 88	 10	46140.0	4718.5	 16
 89	 10	2532.3	214.0	 16
 90	 10	2166.8	329.9	 16
 91	 10	1638.8	772.6	 16
 92	 10	46140.0	4549.7	 16
 93	 10	2450.0	357.5	 16
 94	 10	2861.8	1122.8	 16
 95	 10	46140.0	3568.3	 16
 96	 10	2031.3	196.8	 16
 97	 10	1552.8	866.0	 16
 98	 10	46140.0	4209.5	 16
 99	 10	2267.5	271.9	 16
100	 10	3335.8	1223.7	 16
101	 10	46140.0	4175.6	 16
102	 10	2215.5	502.4	 16
103	 10	1893.0	1174.9	 16
104	 10	46140.0	5033.2	 16
105	 10	2260.8	187.5	 16
106	 10	2149.3	196.9	 16
107	 10	3966.5	2503.5	 16
108	 10	46140.0	5778.2	 16
109	 10	1070.0	187.0	 16
110	 10	1068.3	151.8	 16
111	 10	5045.0	388.0	 16
112	 10	11739.3	2010.6	 16
113	 10	4135.3	673.9	 16
114	 10	5787.8	1178.7	 16
115	 10	1753.5	294.9	 16
116	 10	1248.8	213.8	 16
117	 10	1151.5	123.8	 16
118	 10	2172.5	281.9	 16
119	 10	3483.5	572.4	 16
120	 10	2400.5	407.7	 16
121	 10	1969.5	396.2	 16
122	 10	1488.0	159.9	 16
123	 10	1816.0	313.5	 16
124	 10	1979.5	305.4	 16
125	 10	1235.0	143.0	 16
126	 10	1423.3	242.0	 16
127	 10	1561.5	228.8	 16
128	 10	1126.8	143.9	 16
129	 10	1154.0	123.2	 16
130	 10	2060.3	338.3	 16
131	 10	2859.5	277.4	 16
132	 10	5688.3	1470.2	 16
133	 10	1344.5	186.0	 16
134	 10	1095.3	137.5	 16
135	 10	1175.5	177.0	 16
136	 10	1352.8	183.2	 16
137	 10	1692.0	203.8	 16
138	 10	1132.5	176.9	 16
139	 10	1818.8	331.5	 16
140	 10	1147.0	172.2	 16
141	 10	1310.5	163.0	 16
142	 10	1628.8	223.3	 16
143	 10	5863.0	1185.4	 16
144	 10	3912.5	645.4	 16
145	 10	1566.5	202.2	 16
146	 10	1412.3	102.8	 12
147	 10	1581.0	227.1	 16
148	 10	2287.8	270.8	 16
149	 10	1602.0	287.9	 16
150	 10	2470.0	282.4	 16
151	 10	1198.3	183.4	 16
152	 10	46140.0	2002.3	 16
153	 10	1969.0	307.9	 16
154	 10	8287.0	556.3	 16
155	 10	20520.5	2518.4	 16
156	 10	2560.5	284.6	 16
157	 10	11321.8	1201.5	 16
158	 10	3258.5	431.6	 16
159	 10	9556.8	1561.6	 16
160	 10	27133.8	2273.6	 16
161	 10	934.5	190.6	 16
162	 10	1199.5	134.8	 16
163	 10	2190.8	288.0	 16
164	 10	3092.8	437.9	 16
165	 10	7258.8	740.6	 16
166	 10	1496.5	198.1	 16
167	 10	2149.5	281.8	 16
168	 10	2930.8	347.8	 16
169	 10	7052.0	506.4	 16
170	 10	2384.8	172.7	 16
171	 10	1405.0	218.2	 16
172	 10	2409.3	204.2	 16
173	 10	1512.3	213.9	 16
174	 10	1846.0	239.0	 16
175	 10	3196.5	241.6	 16
176	 10	1812.8	190.6	 16
177	 10	1585.5	140.1	 16
178	 10	991.3	146.0	 16
179	 10	1167.5	165.2	 16
180	 10	1268.5	147.3	 16
181	 10	1707.0	334.6	 16
182	 10	1832.3	182.4	 16
183	 10	1816.0	182.7	 16
184	 10	1741.8	190.9	 16
185	 10	1658.3	130.6	 16
186	 10	1874.3	217.6	 16
187	 10	1845.0	282.2	 16
188	 10	1999.5	321.0	 16
189	 10	1880.0	173.3	 16
190	 10	2354.5	324.9	 16
191	 10	9940.3	1414.8	 16
192	 10	5761.8	691.7	 16
193	 10	1369.8	217.0	 16
194	 10	1033.5	154.6	 16
195	 10	3474.8	547.5	 16
196	 10	1666.8	181.4	 16
197	 10	1686.5	212.4	 16
198	 10	3631.8	530.2	 16
199	 10	3772.0	616.3	 16
200	 10	1204.5	164.9	 16
201	 10	2897.0	361.2	 16
202	 10	1300.0	207.5	 16
203	 10	1264.0	119.6	 16
204	 10	2137.0	257.3	 16
205	 10	2560.8	217.6	 16
206	 10	7946.8	1191.4	 16
207	 10	1918.0	247.6	 16
208	 10	2968.5	500.2	 16
209	 10	1320.8	231.4	 16
210	 10	3784.8	546.0	 16
211	 10	2070.5	465.5	 16
212	 10	4355.0	289.7	 16
213	 10	4623.5	890.6	 16
214	 10	3277.0	506.1	 16
215	 10	1968.0	300.9	 16
216	 10	1549.3	191.1	 16
217	 10	2467.3	272.7	 16
218	 10	1570.5	284.0	 16
219	 10	1239.5	226.7	 16
220	 10	3300.8	325.0	 16
221	 10	4169.5	622.1	 16
222	 10	1943.5	240.3	 16
223	 10	3318.5	408.3	 16
224	 10	3607.8	738.3	 16
225	 10	1827.8	255.5	 16
226	 10	1538.8	176.9	 16
227	 10	1517.3	177.5	 16
228	 10	1196.0	216.4	 16
229	 10	3391.0	492.8	 16
230	 10	1915.8	424.0	 16
231	 10	3060.8	346.5	 16
232	 10	3942.3	494.5	 16
233	 10	3812.0	933.9	 16
234	 10	1758.3	460.4	 16
235	 10	2796.8	465.0	 16
236	 10	1793.8	383.8	 16
237	 10	1869.0	277.2	 16
238	 10	1996.0	258.6	 16
239	 10	3608.8	769.7	 16
240	 10	2676.3	391.1	 16
241	 10	3006.3	675.8	 16
242	 10	1361.8	256.2	 16
243	 10	1568.8	180.3	 16
244	 10	1953.5	312.9	 16
245	 10	3994.0	1026.1	 16
246	 10	1426.0	632.1	 16
247	 10	12442.5	3565.5	 16
248	 10	2091.5	204.6	 12
249	 10	1353.5	248.2	 16
250	 10	1969.0	255.4	 16
251	 10	2641.5	254.0	 16
252	 10	2050.3	220.0	 16
253	 10	5439.0	553.5	 16
254	 10	1849.8	207.1	 16
255	 10	1373.8	167.3	 16
256	 10	3078.3	344.9	 16
257	 10	2424.3	311.0	 16
258	 10	6004.5	608.6	 16
259	 10	1689.5	214.2	 16
260	 10	2170.8	224.8	 16
261	 10	2025.3	232.7	 16
262	 10	1293.5	189.5	 16
263	 10	986.5	145.0	 16
264	 10	1260.5	197.5	 16
265	 10	1255.0	172.4	 16
266	 10	6121.8	554.5	 16
267	 10	5746.5	869.6	 16
268	 10	2665.3	426.8	 16
269	 10	3148.8	511.7	 16
270	 10	1143.3	151.1	 16
271	 10	1094.5	144.2	 16
272	 10	1097.0	192.6	 16
273	 10	1273.3	180.1	 16
274	 10	1468.8	232.6	 16
275	 10	1137.5	144.3	 16
276	 10	995.0	165.8	 16
277	 10	1112.8	152.1	 16
278	 10	1752.3	267.2	 16
279	 10	2385.8	329.2	 16
280	 10	1361.0	156.2	 16
281	 10	1661.3	203.0	 16
282	 10	2353.5	476.0	 16
283	 10	958.8	120.8	 16
284	 10	1058.8	102.9	 16
285	 10	1029.5	135.0	 16
286	 10	1106.5	207.0	 16
287	 10	1156.3	123.9	 16
288	 10	1777.3	287.3	 16
289	 10	2026.8	269.4	 16
290	 10	3023.5	610.1	 16
291	 10	4323.5	278.9	 16
292	 10	5606.8	423.2	 16
293	 10	2556.8	648.7	 16
294	 10	31412.8	4669.8	 16
295	 10	11678.3	1422.7	 16
296	 10	2752.0	448.3	 16
297	 10	11633.0	931.8	 16
298	 10	3146.5	414.7	 16
299	 10	1569.3	162.9	 16
300	 10	1745.0	264.4	 16
301	 10	2075.5	330.3	 16
302	 10	1009.3	153.4	 16
303	 10	1567.5	233.6	 16
304	 10	4090.3	494.9	 16
305	 10	8720.5	1359.6	 16
306	 10	1420.8	197.3	 16
307	 10	2319.0	297.8	 16
308	 10	8957.8	1111.6	 16
309	 10	3034.8	368.2	 16
310	 10	9370.0	1719.0	 16
311	 10	4865.8	891.9	 16
312	 10	1730.8	328.9	 16
313	 10	2111.8	299.8	 16
314	 10	2226.5	298.5	 16
315	 10	1677.0	228.5	 16
316	 10	4405.3	1775.0	 16
317	 10	23653.0	6063.2	 16
318	 10	1334.0	125.8	 16
319	 10	1567.5	300.0	 16
320	 10	3261.8	531.1	 16
321	 10	2570.8	382.6	 16
322	 10	4785.8	893.0	 16
323	 10	1139.8	140.8	 16
324	 10	3666.0	536.4	 16
325	 10	1544.5	188.9	 16
326	 10	1013.5	134.5	 16
327	 10	1841.3	395.7	 16
328	 10	7277.5	1073.6	 16
329	 10	2448.0	342.3	 16
330	 10	1621.0	238.6	 16
331	 10	1524.0	219.0	 16
332	 10	4507.5	661.0	 16
333	 10	6608.8	626.3	 16
334	 10	2217.8	456.5	 16
335	 10	1126.5	205.0	 16
336	 10	1258.5	197.3	 16
337	 10	1091.5	151.8	 16
338	 10	1312.5	199.6	 16
339	 10	2523.8	287.3	 16
340	 10	4004.5	766.5	 16
341	 10	1170.0	184.3	 16
342	 10	2293.3	334.2	 16
343	 10	1759.0	303.3	 16
344	 10	7695.8	2101.1	 16
345	 10	1451.8	456.3	 16
346	 10	6043.0	973.3	 16
347	 10	2663.8	1442.9	 16
348	 10	35091.5	7798.7	 16
349	 10	1961.0	238.9	 16
350	 10	4900.5	535.2	 12
351	 10	3460.0	264.9	 16
352	 10	2709.8	335.8	 16
353	 10	2689.5	383.2	 16
354	 10	1497.3	238.5	 16
355	 10	3347.0	517.2	 16
356	 10	4971.5	395.2	 16
357	 10	2033.8	202.0	 16
358	 10	1711.3	179.3	 16
359	 10	1956.5	251.3	 16
360	 10	1080.3	216.8	 16
361	 10	2399.3	402.3	 16
362	 10	1099.3	154.1	 16
363	 10	1828.8	237.6	 16
364	 10	1237.0	186.8	 16
365	 10	1384.0	263.0	 16
366	 10	884.3	167.8	 16
367	 10	1086.0	166.3	 16
368	 10	1608.0	186.9	 16
369	 10	2433.5	314.2	 16
370	 10	3854.8	308.1	 16
371	 10	1995.3	156.0	 16
372	 10	1320.3	247.3	 16
373	 10	1236.5	224.6	 16
374	 10	1199.8	225.1	 16
375	 10	1633.5	181.7	 16
376	 10	2333.0	415.7	 16
377	 10	14752.0	3032.3	 16
378	 10	14844.0	3741.9	 16
379	 10	2263.5	440.7	 16
380	 10	1171.8	152.4	 16
381	 10	1223.0	165.4	 16
382	 10	2159.3	405.3	 16
383	 10	5980.0	461.0	 16
384	 10	3110.0	343.5	 16
385	 10	2665.5	440.2	 16
386	 10	7805.0	2580.4	 16
387	 10	3357.3	474.8	 16
388	 10	1506.0	241.7	 16
389	 10	1283.8	162.6	 16
390	 10	1768.5	268.8	 16
391	 10	2404.5	324.6	 16
392	 10	1754.8	256.3	 16
393	 10	1299.8	238.3	 16
394	 10	8183.0	799.6	 16
395	 10	5960.0	904.1	 16
396	 10	1163.8	197.1	 16
397	 10	1508.0	326.7	 16
398	 10	3027.5	509.8	 16
399	 10	1579.8	255.2	 16
400	 10	1220.3	236.3	 16
401	 10	2044.3	350.6	 16
402	 10	1473.8	191.4	 16
403	 10	1549.5	238.1	 16
404	 10	2185.5	329.2	 16
405	 10	2639.5	317.9	 16
406	 10	1434.0	225.9	 16
407	 10	1221.3	203.9	 16
408	 10	1355.3	137.4	 16
409	 10	1791.0	288.6	 16
410	 10	1159.0	249.8	 16
411	 10	7017.0	835.7	 16
412	 10	3388.8	652.5	 16
413	 10	2323.8	225.5	 16
414	 10	3132.3	476.4	 16
415	 10	1742.3	274.0	 16
416	 10	2183.3	223.5	 16
417	 10	1382.3	240.4	 16
418	 10	1166.0	252.6	 16
419	 10	2197.5	433.1	 16
420	 10	4461.5	751.2	 16
421	 10	1974.8	296.3	 16
422	 10	983.0	132.1	 16
423	 10	1795.0	395.1	 16
424	 10	1857.5	276.8	 16
425	 10	1127.5	130.4	 16
426	 10	1291.5	219.3	 16
427	 10	1109.5	155.1	 16
428	 10	1672.3	226.2	 16
429	 10	1035.5	137.2	 16
430	 10	1108.5	166.6	 16
431	 10	1106.0	172.0	 16
432	 10	950.5	148.0	 16
433	 10	1519.3	242.4	 16
434	 10	1386.3	222.7	 16
435	 10	947.5	162.1	 16
436	 10	1078.0	171.1	 16
437	 10	1187.3	205.9	 16
438	 10	3231.8	377.7	 16
439	 10	2048.5	191.8	 16
440	 10	2163.3	392.1	 16
441	 10	1884.5	259.4	 16
442	 10	2078.0	358.8	 16
443	 10	3188.8	521.9	 16
444	 10	1152.5	203.8	 16
445	 10	1366.3	157.0	 16
446	 10	1146.0	130.7	 16
447	 10	1084.0	126.1	 16
448	 10	1200.8	179.7	 16
449	 10	1249.0	165.0	 16
450	 10	2005.8	195.2	 16
451	 10	1955.8	290.6	 16
452	 10	2446.3	140.9	 12
453	 10	2867.3	271.7	 16
454	 10	17426.5	1799.8	 16
455	 10	3072.8	236.6	 16
456	 10	2739.5	372.2	 16
457	 10	1107.0	149.5	 16
458	 10	1585.3	303.5	 16
459	 10	1203.0	184.3	 16
460	 10	4466.5	795.9	 16
461	 10	1076.8	117.0	 16
462	 10	1428.8	204.3	 16
463	 10	1313.8	187.9	 16
464	 10	1142.0	185.2	 16
465	 10	1803.3	303.5	 16
466	 10	10950.8	1069.9	 16
467	 10	1487.0	138.3	 16
468	 10	1180.0	157.0	 16
469	 10	1187.0	196.3	 16
470	 10	1231.0	161.3	 16
471	 10	1610.5	324.4	 16
472	 10	3841.3	425.8	 16
473	 10	1934.3	270.5	 16
474	 10	1532.3	314.7	 16
475	 10	1385.3	136.5	 16
476	 10	1144.5	143.8	 16
477	 10	1430.0	199.1	 16
478	 10	2407.0	281.4	 16
479	 10	1614.8	260.9	 16
480	 10	2198.0	272.6	 16
481	 10	1098.8	226.1	 16
482	 10	1441.5	172.7	 16
483	 10	1155.8	156.9	 16
484	 10	4987.3	400.9	 16
485	 10	1697.0	265.4	 16
486	 10	1922.8	222.7	 16
487	 10	1269.5	173.2	 16
488	 10	1834.5	290.0	 16
489	 10	1357.0	135.2	 16
490	 10	1624.0	205.4	 16
491	 10	1309.3	358.8	 16
492	 10	1303.3	148.7	 16
493	 10	7309.3	749.4	 16
494	 10	14868.8	896.3	 16
495	 10	5530.3	455.1	 16
496	 10	5346.5	516.1	 16
497	 10	23413.0	1077.4	 16
498	 10	8218.3	852.1	 16
499	 10	5245.8	558.4	 16
500	 10	1286.5	126.1	 16
501	 10	1300.0	176.0	 16
502	 10	942.3	143.6	 16
503	 10	2925.5	377.4	 16
504	 10	2329.8	235.1	 16
505	 10	2178.0	245.7	 16
506	 10	24678.8	2904.9	 16
507	 10	1962.3	266.9	 16
508	 10	8343.3	1145.1	 16
509	 10	1182.3	150.4	 16
510	 10	3802.5	362.6	 16
511	 10	2069.0	282.3	 16
512	 10	1065.3	176.7	 16
513	 10	1064.3	129.5	 16
514	 10	2821.0	359.1	 16
515	 10	1024.0	148.0	 16
516	 10	1151.3	230.1	 16
517	 10	1179.5	176.7	 16
518	 10	948.0	182.6	 16
519	 10	1813.8	191.8	 16
520	 10	1438.3	229.8	 16
521	 10	1063.5	210.9	 16
522	 10	2372.0	289.6	 16
523	 10	922.5	84.7	 16
524	 10	1232.8	180.7	 16
525	 10	2089.5	294.7	 16
526	 10	3958.3	628.1	 16
527	 10	2216.0	373.1	 16
528	 10	1859.5	376.7	 16
529	 10	1305.0	205.1	 16
530	 10	3888.8	659.5	 16
531	 10	1474.0	260.8	 16
532	 10	1064.5	146.2	 16
533	 10	1339.8	139.8	 16
534	 10	909.3	121.5	 16
535	 10	1449.5	218.7	 16
536	 10	1719.3	290.5	 16
537	 10	1489.5	214.9	 16
538	 10	1323.0	292.4	 16
539	 10	1481.3	238.0	 16
540	 10	1153.5	167.0	 16
541	 10	1309.8	185.9	 16
542	 10	995.3	168.8	 16
543	 10	1271.0	187.9	 16
544	 10	1369.3	251.8	 16
545	 10	2028.0	510.1	 16
546	 10	4499.8	468.3	 16
547	 10	6289.0	912.7	 16
548	 10	1627.3	191.1	 16
549	 10	2964.5	382.5	 16
550	 10	2828.3	1026.9	 16
551	 10	6439.8	788.5	 16
552	 10	4442.0	546.3	 16
553	 10	3350.5	389.6	 16
554	 10	1942.8	403.4	 12
555	 10	1010.5	222.1	 16
556	 10	1077.0	159.1	 16
557	 10	1627.0	209.9	 16
558	 10	1270.5	173.7	 16
559	 10	1722.0	231.5	 16
560	 10	1010.8	124.0	 16
561	 10	5530.8	535.3	 16
562	 10	1080.3	157.6	 16
563	 10	1946.3	227.6	 16
564	 10	2086.3	249.5	 16
565	 10	10028.5	890.0	 16
566	 10	4290.5	369.3	 16
567	 10	1010.0	106.8	 16
568	 10	949.0	170.1	 16
569	 10	5002.0	535.9	 16
570	 10	6115.3	583.9	 16
571	 10	7175.8	659.2	 16
572	 10	8630.3	588.4	 16
573	 10	1766.3	221.8	 16
574	 10	4281.5	297.8	 16
575	 10	5324.0	441.7	 16
576	 10	3548.5	444.6	 16
577	 10	5158.3	631.2	 16
578	 10	1223.8	174.4	 16
579	 10	1041.0	204.6	 16
580	 10	2333.5	220.3	 16
581	 10	2573.8	261.6	 16
582	 10	5156.8	571.7	 16
583	 10	1476.3	216.1	 16
584	 10	1632.3	198.3	 16
585	 10	2030.3	201.0	 16
586	 10	2013.8	256.9	 16
587	 10	1055.0	198.6	 16
588	 10	2715.0	331.3	 16
589	 10	1814.5	260.1	 16
590	 10	1746.3	198.7	 16
591	 10	2320.0	261.8	 16
592	 10	969.5	189.0	 16
593	 10	1801.3	231.9	 16
594	 10	2172.5	274.9	 16
595	 10	3629.0	478.8	 16
596	 10	2156.8	170.0	 16
597	 10	1938.0	194.1	 16
598	 10	2365.0	328.6	 16
599	 10	3783.5	453.7	 16
600	 10	3666.8	371.9	 16
601	 10	3779.8	343.1	 16
602	 10	1777.0	176.0	 16
603	 10	1487.5	155.7	 16
604	 10	1191.8	141.8	 16
605	 10	1484.0	273.9	 16
606	 10	5863.3	666.3	 16
607	 10	1469.8	191.3	 16
608	 10	1248.8	303.3	 16
609	 10	1010.0	156.4	 16
610	 10	3865.5	222.0	 16
611	 10	3899.3	505.4	 16
612	 10	2220.5	225.2	 16
613	 10	3914.0	242.0	 16
614	 10	1728.8	182.2	 16
615	 10	1301.5	208.0	 16
616	 10	2376.0	297.2	 16
617	 10	3453.0	350.3	 16
618	 10	3794.8	412.6	 16
619	 10	1098.8	166.8	 16
620	 10	1805.3	240.7	 16
621	 10	3526.8	452.9	 16
622	 10	1199.8	143.5	 16
623	 10	1590.0	312.3	 16
624	 10	1203.8	241.5	 16
625	 10	1348.8	161.7	 16
626	 10	1044.5	133.4	 16
627	 10	1453.3	196.1	 16
628	 10	4670.5	665.5	 16
629	 10	1626.5	173.0	 16
630	 10	3245.8	326.4	 16
631	 10	7921.8	540.8	 16
632	 10	4132.5	424.3	 16
633	 10	1841.0	211.3	 16
634	 10	9213.8	1068.3	 16
635	 10	1062.5	202.1	 16
636	 10	3282.5	320.2	 16
637	 10	1196.3	215.0	 16
638	 10	1051.5	126.8	 16
639	 10	934.5	183.7	 16
640	 10	1362.5	189.9	 16
641	 10	15904.0	1420.2	 16
642	 10	960.5	165.9	 16
643	 10	1186.0	128.8	 16
644	 10	3503.8	495.4	 16
645	 10	1105.8	223.7	 16
646	 10	3759.5	574.9	 16
647	 10	3151.3	480.6	 16
648	 10	5314.3	619.1	 16
649	 10	1127.3	156.1	 16
650	 10	962.0	213.4	 16
651	 10	890.3	123.9	 16
652	 10	1481.3	224.6	 16
653	 10	5000.8	494.7	 16
654	 10	2388.5	360.9	 16
655	 10	1821.5	210.3	 16
656	 10	1350.8	248.5	 12
657	 10	1798.3	344.3	 16
658	 10	11296.8	1333.8	 16
659	 10	1259.8	122.9	 16
660	 10	1367.5	231.6	 16
661	 10	1455.0	233.1	 16
662	 10	1308.5	169.0	 16
663	 10	7655.0	850.4	 16
664	 10	1408.8	137.2	 16
665	 10	2280.8	246.2	 16
666	 10	1390.8	189.4	 16
667	 10	6962.8	394.7	 16
668	 10	4895.0	578.9	 16
669	 10	2969.0	269.3	 16
670	 10	5431.8	633.4	 16
671	 10	4541.0	490.2	 16
672	 10	4242.3	358.4	 16
673	 10	2536.0	257.7	 16
674	 10	1894.0	249.1	 16
675	 10	6718.8	718.9	 16
676	 10	2184.3	252.5	 16
677	 10	3618.8	434.6	 16
678	 10	1627.0	204.9	 16
679	 10	1455.3	297.8	 16
680	 10	9199.3	924.9	 16
681	 10	30754.3	3235.7	 16
682	 10	36364.0	3404.5	 16
683	 10	34333.8	1947.8	 16
684	 10	28945.3	2156.6	 16
685	 10	4318.3	418.8	 16
686	 10	2154.8	299.2	 16
687	 10	2124.0	245.7	 16
688	 10	1230.8	212.5	 16
689	 10	1300.3	201.2	 16
690	 10	1051.0	133.1	 16
691	 10	4223.0	431.7	 16
692	 10	1002.8	215.9	 16
693	 10	1119.5	150.0	 16
694	 10	1352.0	197.8	 16
695	 10	1417.5	202.3	 16
696	 10	1288.3	172.2	 16
697	 10	1901.3	164.8	 16
698	 10	1740.8	206.0	 16
699	 10	3276.0	333.1	 16
700	 10	2183.8	329.3	 16
701	 10	1323.8	159.4	 16
702	 10	995.8	123.6	 16
703	 10	1198.0	217.5	 16
704	 10	1249.0	213.8	 16
705	 10	2898.0	195.1	 16
706	 10	1368.8	158.0	 16
707	 10	2225.0	151.3	 16
708	 10	2881.8	385.6	 16
709	 10	7722.8	589.7	 16
710	 10	2278.3	342.5	 16
711	 10	46140.0	0.0	 16
  0	 11	2074.3	253.9	 16
  1	 11	1785.0	304.7	 16
  2	 11	1050.3	152.9	 16
  3	 11	1508.0	214.1	 16
  4	 11	1082.0	118.2	 16
  5	 11	13317.5	2220.1	 16
  6	 11	1513.5	163.1	 16
  7	 11	6210.3	741.2	 16
  8	 11	4190.3	541.9	 16
  9	 11	1107.8	146.2	 16
 10	 11	1639.8	217.6	 16
 11	 11	911.8	124.1	 16
 12	 11	2611.5	670.4	 16
 13	 11	46140.0	0.0	 16
 14	 11	46140.0	0.0	 16
 15	 11	46140.0	2787.4	 16
 16	 11	2082.8	299.4	 16
 17	 11	1035.3	141.6	 16
 18	 11	2739.8	1188.4	 16
 19	 11	46140.0	0.0	 16
 20	 11	46140.0	0.0	 16
 21	 11	46140.0	4831.8	 16
 22	 11	2001.0	436.9	 16
 23	 11	1833.3	1228.9	 16
 24	 11	46140.0	6598.0	 16
 25	 11	2085.8	243.6	 16
 26	 11	2057.8	241.0	 16
 27	 11	3776.0	3213.3	 16
 28	 11	46140.0	7715.9	 16
 29	 11	1141.3	181.7	 16
 30	 11	3481.5	3662.8	 16
 31	 11	46140.0	0.0	 16
 32	 11	46140.0	0.0	 16
 33	 11	46140.0	8791.5	 16
 34	 11	2039.0	277.5	 16
 35	 11	1229.0	258.0	 16
 36	 11	4799.5	5334.6	 16
 37	 11	46140.0	0.0	 16
 38	 11	46140.0	0.0	 16
 39	 11	46140.0	11105.7	 16
 40	 11	2204.3	464.6	 16
 41	 11	4462.8	6687.2	 16
 42	 11	46140.0	13546.5	 16
 43	 11	1992.3	229.0	 16
 44	 11	2284.8	282.6	 12
 45	 11	2275.3	302.7	 16
 46	 11	46140.0	491.0	 16
 47	 11	1589.0	204.9	 16
 48	 11	2413.8	224.8	 16
 49	 11	2378.5	398.0	 16
 50	 11	46140.0	685.9	 16
 51	 11	2149.0	240.4	 16
 52	 11	2065.8	264.4	 16
 53	 11	1123.0	376.4	 16
 54	 11	46140.0	1538.1	 16
 55	 11	2115.8	221.9	 16
 56	 11	1980.5	198.0	 16
 57	 11	2090.0	204.2	 16
 58	 11	1755.8	205.2	 16
 59	 11	695.0	108.5	 16
 60	 11	832.5	112.0	 16
 61	 11	1493.3	765.2	 16
 62	 11	46140.0	3918.7	 16
 63	 11	2209.0	329.1	 16
 64	 11	2053.8	280.3	 16
 65	 11	2693.5	1402.1	 16
 66	 11	46140.0	4038.1	 16
 67	 11	1150.3	274.7	 16
 68	 11	2868.5	869.5	 16
 69	 11	46140.0	0.0	 16
 70	 11	46140.0	0.0	 16
 71	 11	46140.0	2777.6	 16
 72	 11	2100.0	263.1	 16
 73	 11	958.0	105.6	 16
 74	 11	1900.5	211.8	 16
 75	 11	2174.0	364.7	 16
 76	 11	2004.8	250.9	 16
 77	 11	2192.8	375.3	 16
 78	 11	1837.0	352.6	 16
 79	 11	1038.3	202.6	 16
 80	 11	2609.5	580.5	 16
 81	 11	46140.0	0.0	 16
 82	 11	46140.0	0.0	 16
 83	 11	46140.0	3181.1	 16
 84	 11	2034.3	289.5	 16
 85	 11	1111.3	188.3	 16
 86	 11	3054.3	1426.4	 16
 87	 11	46140.0	0.0	 16
 88	 11	46140.0	0.0	 16
 89	 11	46140.0	4464.2	 16
 90	 11	2242.0	481.8	 16
 91	 11	1108.5	291.6	 16
 92	 11	3403.3	1604.7	 16
 93	 11	46140.0	0.0	 16
 94	 11	46140.0	4107.1	 16
 95	 11	2119.0	259.4	 16
 96	 11	2216.0	466.2	 16
 97	 11	1021.0	171.7	 16
 98	 11	3090.8	1529.4	 16
 99	 11	46140.0	0.0	 16
100	 11	46140.0	4050.2	 16
101	 11	2337.8	320.6	 16
102	 11	2228.3	415.8	 16
103	 11	1782.8	1232.8	 16
104	 11	46140.0	5099.2	 16
105	 11	2110.3	245.8	 16
106	 11	1966.8	206.1	 16
107	 11	4088.3	2930.7	 16
108	 11	46140.0	5979.5	 16
109	 11	981.8	162.4	 16
110	 11	1086.0	165.8	 16
111	 11	2490.3	391.6	 16
112	 11	24265.3	8343.1	 16
113	 11	2466.8	303.6	 16
114	 11	7663.5	1794.1	 16
115	 11	3011.0	466.9	 16
116	 11	2239.3	498.7	 16
117	 11	1635.8	244.9	 16
118	 11	1482.3	348.2	 16
119	 11	4521.0	741.8	 16
120	 11	4388.3	547.7	 16
121	 11	3482.0	344.0	 16
122	 11	22523.0	7287.8	 16
123	 11	19884.0	6826.9	 16
124	 11	7438.0	1945.7	 16
125	 11	1971.8	209.2	 16
126	 11	3169.3	309.9	 16
127	 11	25463.8	8068.5	 16
128	 11	1839.8	315.1	 16
129	 11	3868.5	771.3	 16
130	 11	40766.3	13084.3	 16
131	 11	2554.8	437.9	 16
132	 11	3492.8	510.3	 16
133	 11	4611.8	1262.2	 16
134	 11	2879.8	616.9	 16
135	 11	2362.3	493.7	 16
136	 11	1264.8	210.3	 16
137	 11	1131.0	245.5	 16
138	 11	1138.3	192.2	 16
139	 11	5130.0	1620.4	 16
140	 11	1466.5	195.4	 16
141	 11	2743.8	301.6	 16
142	 11	28408.3	9056.1	 16
143	 11	18249.0	5789.6	 16
144	 11	1250.3	134.4	 16
145	 11	1717.3	361.0	 16
146	 11	9453.3	1252.8	 12
147	 11	954.3	124.3	 16
148	 11	1688.5	231.8	 16
149	 11	4299.0	392.4	 16
150	 11	2685.8	331.5	 16
151	 11	17352.5	2107.3	 16
152	 11	1820.5	180.1	 16
153	 11	5096.8	337.6	 16
154	 11	29169.5	3580.0	 16
155	 11	1249.8	211.2	 16
156	 11	1355.5	157.7	 16
157	 11	13320.0	1139.0	 16
158	 11	19580.5	1884.4	 16
159	 11	5841.3	429.9	 16
160	 11	1465.8	234.6	 16
161	 11	28952.0	3634.7	 16
162	 11	1512.5	244.3	 16
163	 11	1389.5	263.2	 16
164	 11	5591.5	799.0	 16
165	 11	4591.8	753.1	 16
166	 11	8540.8	1237.9	 16
167	 11	1401.0	209.9	 16
168	 11	1229.3	218.6	 16
169	 11	1051.5	248.7	 16
170	 11	16887.3	2248.6	 16
171	 11	1700.0	187.0	 16
172	 11	3676.3	335.1	 16
173	 11	4466.3	605.3	 16
174	 11	5556.0	512.8	 16
175	 11	7020.5	820.3	 16
176	 11	2590.8	317.8	 16
177	 11	2972.3	277.8	 16
178	 11	8687.8	808.5	 16
179	 11	8171.3	936.2	 16
180	 11	1745.0	222.5	 16
181	 11	28463.3	4726.3	 16
182	 11	3887.3	415.2	 16
183	 11	14919.3	1798.0	 16
184	 11	1661.8	246.0	 16
185	 11	1512.3	235.5	 16
186	 11	1620.5	183.3	 16
187	 11	5647.8	471.2	 16
188	 11	2413.5	321.3	 16
189	 11	6774.8	841.0	 16
190	 11	4235.0	286.4	 16
191	 11	2659.8	359.7	 16
192	 11	4311.5	450.7	 16
193	 11	1275.3	205.1	 16
194	 11	5321.3	1028.9	 16
195	 11	1781.0	349.4	 16
196	 11	6094.5	670.0	 16
197	 11	4673.5	1022.9	 16
198	 11	18217.8	3867.0	 16
199	 11	8730.5	1380.8	 16
200	 11	8237.3	1609.8	 16
201	 11	1936.0	291.0	 16
202	 11	16464.8	4209.9	 16
203	 11	1827.0	261.3	 16
204	 11	1109.3	178.2	 16
205	 11	1259.0	282.7	 16
206	 11	1295.0	261.0	 16
207	 11	1220.5	275.7	 16
208	 11	3719.3	634.6	 16
209	 11	3084.8	422.3	 16
210	 11	2292.0	284.0	 16
211	 11	1637.3	279.6	 16
212	 11	2508.0	439.8	 16
213	 11	3864.8	346.3	 16
214	 11	5868.8	1264.9	 16
215	 11	7222.0	455.6	 16
216	 11	5526.8	1053.1	 16
217	 11	1868.5	207.0	 16
218	 11	3487.0	386.0	 16
219	 11	2940.0	666.5	 16
220	 11	1513.3	520.8	 16
221	 11	11901.0	3290.1	 16
222	 11	20676.5	6680.8	 16
223	 11	7426.5	2010.8	 16
224	 11	1763.0	731.5	 16
225	 11	18279.5	5500.2	 16
226	 11	8610.5	2264.1	 16
227	 11	1307.0	215.5	 16
228	 11	2454.0	296.0	 16
229	 11	2823.0	217.8	 16
230	 11	7536.8	1170.3	 16
231	 11	8815.0	2314.7	 16
232	 11	4160.5	570.2	 16
233	 11	12923.0	4031.4	 16
234	 11	3555.3	208.9	 16
235	 11	7675.5	1654.7	 16
236	 11	4818.3	593.7	 16
237	 11	5316.8	1611.2	 16
238	 11	1817.0	240.3	 16
239	 11	3293.3	1698.8	 16
240	 11	36096.3	11473.2	 16
241	 11	3920.5	684.1	 16
242	 11	6036.0	1869.1	 16
243	 11	1536.5	377.0	 16
244	 11	5509.3	1744.3	 16
245	 11	3987.5	1293.0	 16
246	 11	1369.5	169.0	 16
247	 11	1865.0	630.0	 16
248	 11	20394.5	4022.1	 12
249	 11	3848.8	546.4	 16
250	 11	1837.0	278.3	 16
251	 11	1822.3	314.6	 16
252	 11	1815.0	255.8	 16
253	 11	2464.5	240.6	 16
254	 11	2655.8	343.4	 16
255	 11	1302.0	183.0	 16
256	 11	1179.0	200.7	 16
257	 11	1471.0	214.1	 16
258	 11	4612.3	536.7	 16
259	 11	2788.0	252.6	 16
260	 11	1893.5	198.2	 16
261	 11	1261.5	219.8	 16
262	 11	1679.8	291.4	 16
263	 11	8946.8	1899.3	 16
264	 11	1742.8	294.2	 16
265	 11	1852.8	337.8	 16
266	 11	7221.5	326.9	 16
267	 11	3572.3	213.3	 16
268	 11	3601.3	344.1	 16
269	 11	4847.8	970.6	 16
270	 11	6145.0	727.5	 16
271	 11	8590.8	1304.3	 16
272	 11	1720.0	228.7	 16
273	 11	2990.8	599.0	 16
274	 11	7244.8	1069.7	 16
275	 11	3129.5	298.8	 16
276	 11	2130.8	353.9	 16
277	 11	2534.3	327.6	 16
278	 11	21569.3	5018.1	 16
279	 11	7876.5	1602.6	 16
280	 11	3604.5	400.7	 16
281	 11	2145.0	243.1	 16
282	 11	2284.8	248.5	 16
283	 11	4228.0	807.0	 16
284	 11	1149.0	197.4	 16
285	 11	1370.5	174.5	 16
286	 11	4823.5	769.4	 16
287	 11	10464.3	1981.6	 16
288	 11	15954.5	3481.6	 16
289	 11	2787.8	480.3	 16
290	 11	1385.5	290.9	 16
291	 11	1865.3	277.5	 16
292	 11	8986.0	1075.9	 16
293	 11	2945.5	308.1	 16
294	 11	3502.0	518.7	 16
295	 11	5120.8	792.3	 16
296	 11	5943.0	1044.3	 16
297	 11	25464.8	6072.0	 16
298	 11	1776.0	317.2	 16
299	 11	5370.0	650.2	 16
300	 11	7127.5	1414.1	 16
301	 11	1747.8	225.7	 16
302	 11	1631.3	178.8	 16
303	 11	2201.0	238.5	 16
304	 11	4470.8	434.4	 16
305	 11	8723.0	1126.3	 16
306	 11	3097.0	282.4	 16
307	 11	3207.8	309.5	 16
308	 11	6267.0	409.4	 16
309	 11	11191.8	2129.2	 16
310	 11	2783.5	456.4	 16
311	 11	1865.5	216.7	 16
312	 11	1843.8	229.2	 16
313	 11	4614.3	684.5	 16
314	 11	1896.3	304.5	 16
315	 11	1797.5	490.0	 16
316	 11	1139.3	168.4	 16
317	 11	1624.3	348.1	 16
318	 11	1802.0	358.4	 16
319	 11	1710.3	281.2	 16
320	 11	1902.8	342.7	 16
321	 11	2102.8	336.3	 16
322	 11	1642.0	516.6	 16
323	 11	23215.3	3422.4	 16
324	 11	2396.8	381.7	 16
325	 11	6682.5	1862.4	 16
326	 11	5407.5	1300.4	 16
327	 11	2236.8	352.3	 16
328	 11	1550.3	131.4	 16
329	 11	3034.5	445.8	 16
330	 11	12095.8	2639.8	 16
331	 11	1240.0	202.1	 16
332	 11	1269.8	230.0	 16
333	 11	2347.8	521.8	 16
334	 11	1389.3	279.3	 16
335	 11	2245.0	464.7	 16
336	 11	937.5	141.0	 16
337	 11	2312.8	490.6	 16
338	 11	1179.5	207.5	 16
339	 11	2100.5	441.1	 16
340	 11	6342.0	1638.3	 16
341	 11	3290.8	317.3	 16
342	 11	6264.3	1563.8	 16
343	 11	1265.0	383.8	 16
344	 11	5226.5	1104.3	 16
345	 11	1950.5	317.8	 16
346	 11	1282.3	236.2	 16
347	 11	1019.0	160.1	 16
348	 11	1236.5	192.6	 16
349	 11	1034.8	222.4	 16
350	 11	3779.5	310.0	 12
351	 11	1533.0	188.5	 16
352	 11	2325.0	217.5	 16
353	 11	1797.5	239.9	 16
354	 11	2334.5	298.9	 16
355	 11	10939.3	1317.3	 16
356	 11	10547.3	1272.9	 16
357	 11	12408.0	1185.4	 16
358	 11	1885.5	228.3	 16
359	 11	1058.8	177.4	 16
360	 11	1541.3	199.1	 16
361	 11	8067.8	1134.8	 16
362	 11	1375.8	217.4	 16
363	 11	2151.3	429.4	 16
364	 11	5196.5	846.1	 16
365	 11	1218.8	147.4	 16
366	 11	1692.0	292.5	 16
367	 11	4619.0	958.4	 16
368	 11	6506.3	1277.5	 16
369	 11	2434.3	300.4	 16
370	 11	2899.0	279.5	 16
371	 11	6348.5	1095.6	 16
372	 11	2741.5	380.6	 16
373	 11	7988.8	2077.8	 16
374	 11	15387.3	3864.9	 16
375	 11	6880.3	1063.7	 16
376	 11	3295.3	501.3	 16
377	 11	1801.3	225.3	 16
378	 11	3655.0	670.0	 16
379	 11	1365.8	196.1	 16
380	 11	2072.0	310.3	 16
381	 11	9237.5	2220.8	 16
382	 11	1528.3	166.9	 16
383	 11	4071.8	725.7	 16
384	 11	1915.3	310.8	 16
385	 11	1221.8	181.5	 16
386	 11	2362.5	248.5	 16
387	 11	19567.3	6014.6	 16
388	 11	1057.5	184.7	 16
389	 11	1357.3	322.9	 16
390	 11	5503.3	1377.3	 16
391	 11	1623.5	234.4	 16
392	 11	1271.8	213.8	 16
393	 11	7649.3	2010.5	 16
394	 11	1867.5	260.3	 16
395	 11	3642.8	821.7	 16
396	 11	6136.8	1210.5	 16
397	 11	19028.3	3225.7	 16
398	 11	4577.5	887.0	 16
399	 11	11007.0	3174.9	 16
400	 11	2878.3	497.3	 16
401	 11	5319.0	1324.1	 16
402	 11	1412.3	278.6	 16
403	 11	1885.8	373.7	 16
404	 11	1156.0	189.7	 16
405	 11	1006.8	199.8	 16
406	 11	4597.8	1300.2	 16
407	 11	977.0	192.3	 16
408	 11	1186.5	136.1	 16
409	 11	4631.3	852.2	 16
410	 11	3211.8	483.6	 16
411	 11	2004.8	209.8	 16
412	 11	1840.8	240.7	 16
413	 11	1324.5	220.9	 16
414	 11	2496.8	1230.0	 16
415	 11	7096.8	1301.1	 16
416	 11	5823.5	1212.5	 16
417	 11	5039.8	1146.6	 16
418	 11	6105.8	1092.4	 16
419	 11	1757.3	227.6	 16
420	 11	1257.5	209.5	 16
421	 11	2122.5	275.5	 16
422	 11	2819.8	568.6	 16
423	 11	4716.5	1104.6	 16
424	 11	4823.3	336.7	 16
425	 11	11001.5	2034.8	 16
426	 11	3210.3	531.3	 16
427	 11	1767.3	208.0	 16
428	 11	2335.5	457.7	 16
429	 11	2394.3	299.4	 16
430	 11	1782.3	313.6	 16
431	 11	1161.3	162.7	 16
432	 11	2719.0	377.9	 16
433	 11	1525.3	180.7	 16
434	 11	1155.0	139.9	 16
435	 11	1368.5	172.9	 16
436	 11	11810.8	2593.0	 16
437	 11	2304.0	285.4	 16
438	 11	3468.5	401.8	 16
439	 11	2544.3	299.8	 16
440	 11	2692.8	373.3	 16
441	 11	5205.5	1017.6	 16
442	 11	1242.3	176.1	 16
443	 11	6838.5	1452.4	 16
444	 11	1177.8	139.3	 16
445	 11	10333.0	1256.7	 16
446	 11	2590.8	415.5	 16
447	 11	1623.0	258.3	 16
448	 11	1032.5	152.3	 16
449	 11	1101.0	150.9	 16
450	 11	2346.3	202.6	 16
451	 11	3041.0	365.7	 16
452	 11	5523.5	774.4	 12
453	 11	1163.5	199.6	 16
454	 11	1869.5	259.7	 16
455	 11	6184.8	849.1	 16
456	 11	2632.3	411.9	 16
457	 11	2515.3	250.9	 16
458	 11	7982.5	1250.7	 16
459	 11	2382.3	342.1	 16
460	 11	10723.5	1898.8	 16
461	 11	1436.8	159.3	 16
462	 11	2046.3	282.8	 16
463	 11	7664.5	883.6	 16
464	 11	4473.0	608.3	 16
465	 11	2358.8	291.0	 16
466	 11	2015.0	253.6	 16
467	 11	1143.3	160.9	 16
468	 11	2839.0	346.1	 16
469	 11	29847.3	3443.1	 16
470	 11	2467.0	411.9	 16
471	 11	8619.8	1239.6	 16
472	 11	6009.0	458.4	 16
473	 11	1540.3	199.3	 16
474	 11	2237.0	333.4	 16
475	 11	1874.5	263.8	 16
476	 11	1289.5	233.8	 16
477	 11	1275.8	347.1	 16
478	 11	1895.8	292.3	 16
479	 11	3045.5	255.0	 16
480	 11	1851.3	191.5	 16
481	 11	22050.3	2677.9	 16
482	 11	15892.0	1558.7	 16
483	 11	1929.8	310.8	 16
484	 11	1064.0	223.4	 16
485	 11	1272.3	185.4	 16
486	 11	13764.3	1625.1	 16
487	 11	8953.0	1241.6	 16
488	 11	1715.0	239.9	 16
489	 11	1873.8	327.0	 16
490	 11	1861.3	166.5	 16
491	 11	1558.3	200.3	 16
492	 11	7643.3	769.1	 16
493	 11	2790.5	371.5	 16
494	 11	8338.8	848.3	 16
495	 11	1465.5	200.9	 16
496	 11	11569.5	839.5	 16
497	 11	12789.5	481.1	 16
498	 11	12674.3	898.5	 16
499	 11	9704.0	807.6	 16
500	 11	3253.0	338.3	 16
501	 11	3327.0	282.3	 16
502	 11	1698.5	249.1	 16
503	 11	1822.0	250.5	 16
504	 11	3898.5	464.5	 16
505	 11	1807.5	256.2	 16
506	 11	1169.3	123.6	 16
507	 11	1074.5	146.5	 16
508	 11	1134.0	156.7	 16
509	 11	1115.8	182.6	 16
510	 11	3535.8	388.5	 16
511	 11	3857.5	477.1	 16
512	 11	1141.5	178.8	 16
513	 11	2401.3	318.2	 16
514	 11	2013.0	279.7	 16
515	 11	1297.3	167.6	 16
516	 11	1939.3	294.5	 16
517	 11	5149.5	931.8	 16
518	 11	1995.8	368.4	 16
519	 11	9514.8	1857.5	 16
520	 11	18793.3	3537.7	 16
521	 11	11348.3	1589.0	 16
522	 11	1154.5	145.5	 16
523	 11	1086.0	179.8	 16
524	 11	2683.0	422.9	 16
525	 11	1178.5	210.5	 16
526	 11	1114.5	177.2	 16
527	 11	935.0	129.7	 16
528	 11	1309.3	209.6	 16
529	 11	2423.5	241.1	 16
530	 11	3730.5	712.6	 16
531	 11	1098.8	198.4	 16
532	 11	7557.3	1546.3	 16
533	 11	1398.3	261.2	 16
534	 11	1394.0	204.2	 16
535	 11	3305.0	628.8	 16
536	 11	2262.5	325.5	 16
537	 11	2085.0	314.4	 16
538	 11	4866.8	928.7	 16
539	 11	8739.5	1272.0	 16
540	 11	43060.8	10541.6	 16
541	 11	2587.8	361.7	 16
542	 11	1540.5	292.0	 16
543	 11	1956.5	254.7	 16
544	 11	1168.0	159.7	 16
545	 11	12505.8	3689.0	 16
546	 11	6109.0	1359.2	 16
547	 11	2542.5	341.8	 16
548	 11	4668.5	1125.1	 16
549	 11	1309.0	149.3	 16
550	 11	3895.3	854.7	 16
551	 11	2421.8	485.4	 16
552	 11	1418.5	191.7	 16
553	 11	5791.5	1293.4	 16
554	 11	1204.3	118.2	 12
555	 11	4064.3	412.0	 16
556	 11	5203.0	565.3	 16
557	 11	1720.3	283.6	 16
558	 11	6743.8	714.9	 16
559	 11	3311.0	407.1	 16
560	 11	9750.3	525.4	 16
561	 11	21324.0	1187.7	 16
562	 11	10842.0	722.5	 16
563	 11	5246.3	713.0	 16
564	 11	5111.0	756.8	 16
565	 11	4671.5	404.0	 16
566	 11	1549.8	211.2	 16
567	 11	1987.3	348.0	 16
568	 11	11373.8	1613.9	 16
569	 11	9738.5	1312.2	 16
570	 11	16947.3	1584.2	 16
571	 11	11320.5	1283.9	 16
572	 11	1165.5	217.4	 16
573	 11	1146.0	110.2	 16
574	 11	2652.5	383.0	 16
575	 11	2560.5	466.1	 16
576	 11	5344.3	752.4	 16
577	 11	2386.8	318.9	 16
578	 11	2922.0	424.8	 16
579	 11	32331.3	4147.0	 16
580	 11	3297.8	553.2	 16
581	 11	2140.0	360.9	 16
582	 11	1642.0	167.0	 16
583	 11	2640.8	328.6	 16
584	 11	1406.3	235.8	 16
585	 11	4553.8	462.9	 16
586	 11	2550.3	277.4	 16
587	 11	7782.8	986.5	 16
588	 11	1496.5	231.6	 16
589	 11	22042.8	2349.9	 16
590	 11	1804.0	280.4	 16
591	 11	2492.8	253.2	 16
592	 11	2680.3	506.9	 16
593	 11	1304.0	155.7	 16
594	 11	14237.3	1891.5	 16
595	 11	3053.8	301.4	 16
596	 11	8052.8	984.1	 16
597	 11	12621.8	1863.8	 16
598	 11	2505.8	237.5	 16
599	 11	4157.5	379.0	 16
600	 11	1706.3	170.3	 16
601	 11	7276.8	844.0	 16
602	 11	9074.0	1030.2	 16
603	 11	4436.5	471.0	 16
604	 11	4990.3	744.1	 16
605	 11	1493.5	303.0	 16
606	 11	3415.0	464.7	 16
607	 11	1731.0	218.3	 16
608	 11	1214.5	136.2	 16
609	 11	3017.0	580.6	 16
610	 11	1879.8	239.4	 16
611	 11	9566.3	1702.0	 16
612	 11	10471.5	1561.6	 16
613	 11	4966.0	497.3	 16
614	 11	14917.3	2369.6	 16
615	 11	2558.8	307.7	 16
616	 11	1578.8	174.4	 16
617	 11	2747.8	177.6	 16
618	 11	1479.5	146.1	 16
619	 11	4757.0	580.8	 16
620	 11	1377.3	203.5	 16
621	 11	1368.0	210.3	 16
622	 11	1472.0	279.1	 16
623	 11	1265.8	194.2	 16
624	 11	1941.3	288.5	 16
625	 11	4280.8	665.8	 16
626	 11	3794.0	459.5	 16
627	 11	6177.0	787.7	 16
628	 11	3229.5	587.1	 16
629	 11	1196.3	213.5	 16
630	 11	3235.5	601.4	 16
631	 11	1740.0	337.1	 16
632	 11	2418.8	300.0	 16
633	 11	2492.0	306.1	 16
634	 11	5633.8	556.4	 16
635	 11	1496.3	273.5	 16
636	 11	1032.3	139.1	 16
637	 11	2587.8	348.2	 16
638	 11	6514.8	689.1	 16
639	 11	1145.8	179.8	 16
640	 11	3249.0	395.1	 16
641	 11	2693.0	363.1	 16
642	 11	1574.5	197.6	 16
643	 11	8104.5	1410.9	 16
644	 11	3966.8	312.2	 16
645	 11	1629.8	657.9	 16
646	 11	1686.3	207.1	 16
647	 11	1977.5	171.9	 16
648	 11	2372.8	318.0	 16
649	 11	12691.5	1863.3	 16
650	 11	1122.5	187.9	 16
651	 11	1419.3	206.0	 16
652	 11	3072.0	575.6	 16
653	 11	1034.3	126.5	 16
654	 11	966.8	164.3	 16
655	 11	7932.5	1628.8	 16
656	 11	1238.3	180.3	 12
657	 11	1021.5	152.8	 16
658	 11	7710.8	1406.9	 16
659	 11	1298.8	200.8	 16
660	 11	2270.0	307.7	 16
661	 11	1110.3	197.9	 16
662	 11	2344.3	267.4	 16
663	 11	45985.3	4128.2	 16
664	 11	16720.3	2221.5	 16
665	 11	9775.3	1045.3	 16
666	 11	5647.0	620.2	 16
667	 11	1893.8	270.9	 16
668	 11	2622.5	289.3	 16
669	 11	4334.5	440.0	 16
670	 11	25201.5	3740.6	 16
671	 11	26873.3	2981.3	 16
672	 11	12834.5	1065.7	 16
673	 11	2874.5	340.7	 16
674	 11	3615.0	459.1	 16
675	 11	6635.0	922.5	 16
676	 11	1639.3	258.1	 16
677	 11	3559.0	263.4	 16
678	 11	29109.5	3616.7	 16
679	 11	4104.0	382.8	 16
680	 11	2593.5	285.8	 16
681	 11	2124.0	292.8	 16
682	 11	22474.3	3074.7	 16
683	 11	3549.0	292.3	 16
684	 11	2540.0	265.7	 16
685	 11	3377.3	480.2	 16
686	 11	2762.3	321.5	 16
687	 11	1779.3	191.8	 16
688	 11	3135.3	508.9	 16
689	 11	1276.3	204.1	 16
690	 11	1211.8	192.1	 16
691	 11	1225.5	210.5	 16
692	 11	1341.5	193.0	 16
693	 11	1138.8	169.2	 16
694	 11	4573.0	493.9	 16
695	 11	2108.0	212.5	 16
696	 11	1450.8	212.8	 16
697	 11	9083.8	1131.4	 16
698	 11	5003.3	715.6	 16
699	 11	10254.5	1391.4	 16
700	 11	2559.0	224.7	 16
701	 11	14096.8	1819.9	 16
702	 11	11198.5	1716.5	 16
703	 11	9198.8	1717.9	 16
704	 11	1277.3	157.6	 16
705	 11	9760.8	1312.5	 16
706	 11	7260.8	1038.3	 16
707	 11	2223.3	455.4	 16
708	 11	3044.5	342.8	 16
709	 11	2698.5	324.8	 16
710	 11	9844.8	1277.1	 16
711	 11	2083.5	289.6	 16
  0	 12	46140.0	216.3	 16
  1	 12	1677.8	205.4	 16
  2	 12	1020.8	156.7	 16
  3	 12	1884.3	492.5	 16
  4	 12	1097.5	191.7	 16
  5	 12	1649.0	230.8	 16
  6	 12	945.5	227.0	 16
  7	 12	3103.0	574.0	 16
  8	 12	3123.0	524.6	 16
  9	 12	1023.3	164.8	 16
 10	 12	1311.0	192.4	 16
 11	 12	834.8	143.0	 16
 12	 12	711.5	131.3	 16
 13	 12	896.8	188.4	 16
 14	 12	952.5	144.6	 16
 15	 12	891.5	127.4	 16
 16	 12	784.3	110.6	 16
 17	 12	680.8	82.8	 16
 18	 12	858.0	135.7	 16
 19	 12	1037.5	191.1	 16
 20	 12	1027.3	871.0	 16
 21	 12	850.5	156.4	 16
 22	 12	1064.0	243.8	 16
 23	 12	794.3	90.0	 16
 24	 12	820.8	130.3	 16
 25	 12	840.0	145.9	 16
 26	 12	834.8	131.2	 16
 27	 12	748.3	127.2	 16
 28	 12	764.3	97.8	 16
 29	 12	959.5	187.4	 16
 30	 12	899.0	145.8	 16
 31	 12	876.0	167.9	 16
 32	 12	902.0	163.3	 16
 33	 12	840.8	166.0	 16
 34	 12	830.8	156.7	 16
 35	 12	935.0	179.3	 16
 36	 12	993.3	155.5	 16
 37	 12	834.0	130.8	 16
 38	 12	992.3	216.1	 16
 39	 12	949.3	212.7	 16
 40	 12	871.8	163.4	 16
 41	 12	891.3	133.6	 16
 42	 12	860.0	187.6	 16
 43	 12	900.8	165.9	 12
 44	 12	745.0	100.5	 16
 45	 12	837.5	123.4	 16
 46	 12	880.0	79.7	 16
 47	 12	922.0	198.9	 16
 48	 12	861.3	143.5	 16
 49	 12	855.0	131.0	 16
 50	 12	784.5	160.7	 16
 51	 12	782.5	117.3	 16
 52	 12	783.0	126.9	 16
 53	 12	668.5	106.3	 16
 54	 12	888.5	164.6	 16
 55	 12	803.8	130.0	 16
 56	 12	756.5	163.2	 16
 57	 12	831.5	158.4	 16
 58	 12	646.8	65.7	 16
 59	 12	715.5	108.3	 16
 60	 12	606.3	56.0	 16
 61	 12	756.0	121.9	 16
 62	 12	911.5	170.8	 16
 63	 12	825.0	109.8	 16
 64	 12	887.0	143.5	 16
 65	 12	892.5	130.6	 16
 66	 12	795.3	140.6	 16
 67	 12	828.0	122.2	 16
 68	 12	866.0	134.1	 16
 69	 12	940.5	144.6	 16
 70	 12	1091.5	216.1	 16
 71	 12	897.0	156.2	 16
 72	 12	766.0	127.0	 16
 73	 12	706.0	82.8	 16
 74	 12	903.8	178.9	 16
 75	 12	824.0	133.6	 16
 76	 12	866.8	110.5	 16
 77	 12	872.5	185.3	 16
 78	 12	870.5	125.8	 16
 79	 12	682.5	118.0	 16
 80	 12	837.0	163.0	 16
 81	 12	836.5	89.9	 16
 82	 12	934.3	159.8	 16
 83	 12	916.0	167.2	 16
 84	 12	805.3	114.8	 16
 85	 12	759.0	101.7	 16
 86	 12	915.3	174.8	 16
 87	 12	853.0	141.3	 16
 88	 12	1065.0	178.0	 16
 89	 12	988.5	195.7	 16
 90	 12	832.5	115.3	 16
 91	 12	728.3	100.4	 16
 92	 12	860.8	129.8	 16
 93	 12	809.8	124.1	 16
 94	 12	855.5	159.1	 16
 95	 12	840.0	122.6	 16
 96	 12	892.3	206.5	 16
 97	 12	904.3	143.1	 16
 98	 12	826.5	121.6	 16
 99	 12	793.0	97.9	 16
100	 12	1060.8	152.1	 16
101	 12	834.5	113.5	 16
102	 12	741.3	131.2	 16
103	 12	756.8	127.9	 16
104	 12	864.8	137.7	 16
105	 12	870.8	162.6	 16
106	 12	931.0	153.9	 16
107	 12	913.8	201.9	 16
108	 12	862.3	137.9	 16
109	 12	769.0	153.8	 16
110	 12	1017.8	194.5	 16
111	 12	1504.5	191.8	 16
112	 12	2667.0	378.1	 16
113	 12	4835.3	931.0	 16
114	 12	3817.5	605.6	 16
115	 12	2200.5	303.4	 16
116	 12	1933.3	289.1	 16
117	 12	1169.8	170.9	 16
118	 12	1237.3	175.3	 16
119	 12	2565.5	416.1	 16
120	 12	2476.5	415.5	 16
121	 12	2215.5	364.5	 16
122	 12	4033.0	1014.3	 16
123	 12	4604.0	851.0	 16
124	 12	6807.0	1385.0	 16
125	 12	1453.0	236.7	 16
126	 12	2914.5	548.1	 16
127	 12	7505.5	2159.7	 16
128	 12	1501.0	303.4	 16
129	 12	2315.5	267.9	 16
130	 12	5081.5	1470.2	 16
131	 12	1445.5	278.3	 16
132	 12	1752.0	263.6	 16
133	 12	2438.3	542.8	 16
134	 12	1255.0	96.5	 16
135	 12	2223.3	543.4	 16
136	 12	1076.3	175.1	 16
137	 12	1160.0	149.1	 16
138	 12	894.5	123.6	 16
139	 12	1294.0	253.7	 16
140	 12	1140.3	204.2	 16
141	 12	1857.0	301.2	 16
142	 12	7805.8	2132.9	 16
143	 12	4883.3	1416.4	 16
144	 12	1126.8	248.9	 16
145	 12	1232.0	271.1	 12
146	 12	1479.5	201.2	 16
147	 12	1107.8	132.3	 16
148	 12	1256.5	130.7	 16
149	 12	2154.8	239.4	 16
150	 12	1508.3	190.1	 16
151	 12	8132.3	517.1	 16
152	 12	2161.0	234.7	 16
153	 12	4851.5	485.9	 16
154	 12	9178.8	957.2	 16
155	 12	1321.0	188.4	 16
156	 12	1161.0	118.0	 16
157	 12	4756.0	384.5	 16
158	 12	14012.8	1063.0	 16
159	 12	3132.0	266.0	 16
160	 12	1143.8	198.4	 16
161	 12	6488.8	868.1	 16
162	 12	1164.3	199.3	 16
163	 12	1007.5	182.2	 16
164	 12	1537.3	240.1	 16
165	 12	1411.3	224.9	 16
166	 12	2300.8	380.0	 16
167	 12	1099.0	143.0	 16
168	 12	1099.5	166.9	 16
169	 12	979.5	152.6	 16
170	 12	3623.5	446.7	 16
171	 12	1025.0	97.7	 16
172	 12	2768.8	382.5	 16
173	 12	1948.5	206.3	 16
174	 12	1589.0	237.1	 16
175	 12	2731.0	380.6	 16
176	 12	2176.3	200.6	 16
177	 12	3039.8	274.1	 16
178	 12	2709.3	325.3	 16
179	 12	2941.8	379.2	 16
180	 12	1721.8	218.4	 16
181	 12	8133.8	966.4	 16
182	 12	4141.5	390.8	 16
183	 12	3100.8	396.4	 16
184	 12	1657.0	180.5	 16
185	 12	1991.5	230.1	 16
186	 12	1440.8	140.7	 16
187	 12	7377.0	625.6	 16
188	 12	1499.8	195.8	 16
189	 12	3805.8	416.5	 16
190	 12	1867.3	170.8	 16
191	 12	2038.8	359.1	 16
192	 12	2959.3	402.5	 16
193	 12	1378.3	197.9	 16
194	 12	2850.3	439.4	 16
195	 12	1268.5	211.9	 16
196	 12	2795.0	321.9	 16
197	 12	1262.8	210.0	 16
198	 12	3001.8	269.3	 16
199	 12	8264.3	876.6	 16
200	 12	2385.8	288.6	 16
201	 12	1563.5	229.4	 16
202	 12	2520.3	547.5	 16
203	 12	1104.8	217.7	 16
204	 12	973.5	215.1	 16
205	 12	1070.5	226.5	 16
206	 12	1041.3	323.1	 16
207	 12	1225.8	180.5	 16
208	 12	1278.0	238.4	 16
209	 12	1868.8	216.1	 16
210	 12	1362.3	178.9	 16
211	 12	1184.3	151.7	 16
212	 12	4891.5	610.8	 16
213	 12	3267.0	323.6	 16
214	 12	5092.0	1654.8	 16
215	 12	8440.5	413.3	 16
216	 12	7275.0	1084.9	 16
217	 12	2186.5	251.9	 16
218	 12	1534.3	193.4	 16
219	 12	1782.5	301.4	 16
220	 12	1330.8	183.3	 16
221	 12	3346.0	574.3	 16
222	 12	7277.0	1984.5	 16
223	 12	2467.3	440.0	 16
224	 12	1239.8	197.9	 16
225	 12	3242.3	777.5	 16
226	 12	2349.3	365.0	 16
227	 12	1267.8	175.2	 16
228	 12	1863.0	209.6	 16
229	 12	3586.8	494.7	 16
230	 12	4848.8	751.7	 16
231	 12	4227.8	671.1	 16
232	 12	2359.8	326.3	 16
233	 12	1863.0	238.1	 16
234	 12	2461.5	412.1	 16
235	 12	4858.3	1056.2	 16
236	 12	3162.0	600.6	 16
237	 12	2552.3	441.8	 16
238	 12	2471.5	212.8	 16
239	 12	1974.0	730.0	 16
240	 12	6279.0	1158.3	 16
241	 12	2115.0	228.1	 16
242	 12	1848.8	296.9	 16
243	 12	1551.3	232.7	 16
244	 12	2239.0	371.7	 16
245	 12	1536.3	171.6	 16
246	 12	1284.8	239.4	 16
247	 12	1424.8	184.4	 12
248	 12	2242.5	258.1	 16
249	 12	1425.3	190.1	 16
250	 12	1258.5	254.0	 16
251	 12	1710.5	177.1	 16
252	 12	1600.3	226.2	 16
253	 12	2111.5	272.1	 16
254	 12	1614.8	294.4	 16
255	 12	1187.0	177.9	 16
256	 12	1196.0	169.3	 16
257	 12	1297.5	191.8	 16
258	 12	2786.3	312.4	 16
259	 12	2535.3	212.7	 16
260	 12	1902.8	217.7	 16
261	 12	1305.0	180.2	 16
262	 12	1959.8	292.9	 16
263	 12	2231.8	368.5	 16
264	 12	1373.8	262.8	 16
265	 12	1980.8	472.4	 16
266	 12	9499.0	821.2	 16
267	 12	2776.3	280.6	 16
268	 12	2780.5	374.4	 16
269	 12	2569.8	330.8	 16
270	 12	3833.8	613.8	 16
271	 12	3335.5	452.3	 16
272	 12	1376.5	296.6	 16
273	 12	1420.5	168.1	 16
274	 12	4546.5	725.6	 16
275	 12	6126.3	585.9	 16
276	 12	1544.8	229.6	 16
277	 12	1630.5	263.3	 16
278	 12	3582.5	570.6	 16
279	 12	1961.3	246.7	 16
280	 12	2074.8	249.2	 16
281	 12	2770.3	262.6	 16
282	 12	3648.0	449.8	 16
283	 12	2198.5	313.0	 16
284	 12	1260.5	268.1	 16
285	 12	1236.8	125.8	 16
286	 12	2231.0	269.7	 16
287	 12	1882.5	286.6	 16
288	 12	3631.0	518.3	 16
289	 12	1770.0	227.8	 16
290	 12	1366.0	209.1	 16
291	 12	1109.3	190.9	 16
292	 12	2214.3	299.3	 16
293	 12	2085.8	266.5	 16
294	 12	1423.0	246.2	 16
295	 12	2456.3	354.0	 16
296	 12	3129.8	457.2	 16
297	 12	2350.3	577.3	 16
298	 12	1618.3	279.3	 16
299	 12	3639.8	431.6	 16
300	 12	2328.3	270.3	 16
301	 12	2842.8	317.0	 16
302	 12	3071.3	371.9	 16
303	 12	3137.3	266.4	 16
304	 12	5368.3	717.9	 16
305	 12	21358.3	2524.9	 16
306	 12	3537.3	366.7	 16
307	 12	1984.3	201.1	 16
308	 12	5923.8	454.3	 16
309	 12	13093.3	2052.6	 16
310	 12	1333.0	196.8	 16
311	 12	1764.5	286.0	 16
312	 12	1461.0	232.7	 16
313	 12	5439.5	981.6	 16
314	 12	1722.5	247.1	 16
315	 12	1355.0	183.9	 16
316	 12	1075.0	178.4	 16
317	 12	1245.8	175.6	 16
318	 12	1222.8	246.8	 16
319	 12	1236.5	226.4	 16
320	 12	1118.3	171.1	 16
321	 12	1288.8	178.7	 16
322	 12	1210.3	229.9	 16
323	 12	5617.0	1033.4	 16
324	 12	6453.0	1104.8	 16
325	 12	1258.5	172.8	 16
326	 12	1596.5	243.1	 16
327	 12	1395.5	177.6	 16
328	 12	1350.5	194.9	 16
329	 12	1781.3	302.2	 16
330	 12	2852.3	446.9	 16
331	 12	1535.0	232.0	 16
332	 12	1130.5	214.2	 16
333	 12	2115.3	315.5	 16
334	 12	1270.0	221.9	 16
335	 12	1850.3	243.4	 16
336	 12	1026.0	231.0	 16
337	 12	1270.3	159.6	 16
338	 12	1111.3	183.3	 16
339	 12	1035.3	126.6	 16
340	 12	1626.3	196.1	 16
341	 12	3016.8	355.7	 16
342	 12	2217.3	410.7	 16
343	 12	1120.5	172.3	 16
344	 12	1788.8	282.6	 16
345	 12	1603.8	251.2	 16
346	 12	1225.3	160.7	 16
347	 12	1114.5	219.8	 16
348	 12	1524.5	271.3	 16
349	 12	1132.0	143.1	 12
350	 12	11436.3	822.7	 16
351	 12	1282.0	188.4	 16
352	 12	1717.3	282.0	 16
353	 12	3292.5	331.9	 16
354	 12	3079.8	291.0	 16
355	 12	5773.3	446.9	 16
356	 12	5267.5	387.8	 16
357	 12	2670.3	519.4	 16
358	 12	1325.5	160.3	 16
359	 12	1352.5	234.5	 16
360	 12	2185.0	341.7	 16
361	 12	9534.3	682.2	 16
362	 12	1294.5	171.1	 16
363	 12	1061.5	179.5	 16
364	 12	1377.3	276.6	 16
365	 12	1032.0	136.3	 16
366	 12	1387.5	177.9	 16
367	 12	1406.0	199.3	 16
368	 12	1314.5	245.6	 16
369	 12	2353.8	305.4	 16
370	 12	2110.8	323.0	 16
371	 12	5931.5	674.9	 16
372	 12	4666.8	780.7	 16
373	 12	1713.8	232.1	 16
374	 12	1863.0	262.7	 16
375	 12	4539.0	779.3	 16
376	 12	1719.0	177.3	 16
377	 12	1985.8	241.8	 16
378	 12	1911.3	295.9	 16
379	 12	1376.0	170.7	 16
380	 12	1154.5	167.3	 16
381	 12	3383.8	537.7	 16
382	 12	2233.5	378.1	 16
383	 12	1498.5	415.5	 16
384	 12	2921.3	399.3	 16
385	 12	1032.0	152.4	 16
386	 12	1225.3	185.1	 16
387	 12	3258.0	825.9	 16
388	 12	1169.0	173.7	 16
389	 12	1227.8	236.7	 16
390	 12	1593.3	248.9	 16
391	 12	1231.5	211.2	 16
392	 12	1158.0	147.8	 16
393	 12	1967.5	292.4	 16
394	 12	1968.5	215.9	 16
395	 12	1469.0	252.0	 16
396	 12	3698.0	977.2	 16
397	 12	8808.8	1155.3	 16
398	 12	5731.3	1041.7	 16
399	 12	3267.3	510.0	 16
400	 12	2293.3	311.2	 16
401	 12	2094.3	365.7	 16
402	 12	1596.5	289.4	 16
403	 12	1148.3	196.3	 16
404	 12	1157.0	185.8	 16
405	 12	1203.3	191.3	 16
406	 12	1287.3	191.4	 16
407	 12	1258.5	160.4	 16
408	 12	1439.8	207.0	 16
409	 12	3846.5	404.7	 16
410	 12	7066.3	1092.3	 16
411	 12	2258.3	266.4	 16
412	 12	1474.8	228.0	 16
413	 12	1323.3	244.0	 16
414	 12	2058.0	580.4	 16
415	 12	2996.0	462.5	 16
416	 12	2707.8	358.3	 16
417	 12	3096.5	334.9	 16
418	 12	4532.8	351.6	 16
419	 12	1354.3	183.8	 16
420	 12	1121.5	184.5	 16
421	 12	3917.3	855.2	 16
422	 12	1634.0	201.2	 16
423	 12	3144.0	317.6	 16
424	 12	7101.3	521.1	 16
425	 12	5876.5	909.5	 16
426	 12	3921.5	692.2	 16
427	 12	1437.8	155.5	 16
428	 12	1373.0	226.0	 16
429	 12	1612.0	224.3	 16
430	 12	1960.0	273.1	 16
431	 12	1130.0	177.0	 16
432	 12	1486.0	244.1	 16
433	 12	1395.5	209.7	 16
434	 12	1094.5	142.0	 16
435	 12	1249.5	158.7	 16
436	 12	1890.3	277.5	 16
437	 12	1798.0	341.4	 16
438	 12	4696.5	337.4	 16
439	 12	2000.0	279.6	 16
440	 12	1752.0	264.8	 16
441	 12	10282.8	1460.2	 16
442	 12	1766.0	208.8	 16
443	 12	2340.8	238.0	 16
444	 12	1252.0	207.4	 16
445	 12	8500.3	905.8	 16
446	 12	1161.5	170.1	 16
447	 12	1442.5	188.7	 16
448	 12	1332.0	145.7	 16
449	 12	1307.5	208.6	 16
450	 12	1542.0	268.7	 16
451	 12	1917.3	327.9	 12
452	 12	1363.0	141.4	 16
453	 12	1098.5	186.7	 16
454	 12	2061.3	243.0	 16
455	 12	1114.5	154.1	 16
456	 12	1516.3	305.8	 16
457	 12	2670.3	297.6	 16
458	 12	3033.0	331.8	 16
459	 12	1731.0	180.1	 16
460	 12	1217.3	282.1	 16
461	 12	1464.5	245.6	 16
462	 12	4062.3	304.7	 16
463	 12	12252.3	713.8	 16
464	 12	3342.3	629.2	 16
465	 12	1111.5	145.5	 16
466	 12	1434.0	285.0	 16
467	 12	1065.8	151.1	 16
468	 12	1286.3	154.5	 16
469	 12	8831.3	1159.7	 16
470	 12	3485.8	303.6	 16
471	 12	6152.8	501.4	 16
472	 12	6677.8	576.8	 16
473	 12	1789.8	215.2	 16
474	 12	1250.8	217.7	 16
475	 12	1064.0	191.3	 16
476	 12	1159.5	159.4	 16
477	 12	1142.3	171.5	 16
478	 12	1481.3	168.7	 16
479	 12	1985.5	293.2	 16
480	 12	1614.3	182.4	 16
481	 12	6585.5	708.6	 16
482	 12	4905.0	661.4	 16
483	 12	1014.3	140.5	 16
484	 12	1283.5	277.9	 16
485	 12	989.5	151.0	 16
486	 12	3627.0	309.3	 16
487	 12	1600.8	184.3	 16
488	 12	1291.3	168.3	 16
489	 12	1267.3	215.8	 16
490	 12	1330.0	256.7	 16
491	 12	1420.5	219.9	 16
492	 12	2089.8	223.5	 16
493	 12	1494.5	232.0	 16
494	 12	11960.5	862.9	 16
495	 12	1633.8	323.0	 16
496	 12	46140.0	8.8	 16
497	 12	46140.0	0.0	 16
498	 12	46140.0	0.0	 16
499	 12	9655.8	929.4	 16
500	 12	1830.3	231.6	 16
501	 12	1306.5	186.8	 16
502	 12	1556.0	189.8	 16
503	 12	1200.8	193.6	 16
504	 12	2501.5	307.8	 16
505	 12	1152.8	153.2	 16
506	 12	1053.3	188.6	 16
507	 12	991.5	181.8	 16
508	 12	1222.8	177.3	 16
509	 12	1098.0	221.1	 16
510	 12	3504.5	466.2	 16
511	 12	7801.5	789.7	 16
512	 12	1425.3	157.0	 16
513	 12	2168.8	201.5	 16
514	 12	2167.8	272.1	 16
515	 12	1402.0	164.8	 16
516	 12	1990.8	214.5	 16
517	 12	1739.0	259.2	 16
518	 12	1463.0	174.7	 16
519	 12	1522.5	228.0	 16
520	 12	1662.0	244.7	 16
521	 12	4864.5	475.3	 16
522	 12	1328.0	166.0	 16
523	 12	1066.5	254.4	 16
524	 12	6841.5	1223.7	 16
525	 12	1095.8	192.3	 16
526	 12	994.3	126.3	 16
527	 12	1109.5	181.7	 16
528	 12	1216.5	215.3	 16
529	 12	3619.0	385.2	 16
530	 12	1529.5	254.1	 16
531	 12	1105.8	176.1	 16
532	 12	1497.5	291.8	 16
533	 12	1429.8	265.7	 16
534	 12	1068.8	133.2	 16
535	 12	1447.0	285.8	 16
536	 12	2068.0	270.8	 16
537	 12	2330.5	334.5	 16
538	 12	2390.5	280.1	 16
539	 12	7207.3	1031.7	 16
540	 12	10938.5	2580.6	 16
541	 12	3259.8	384.1	 16
542	 12	3556.5	415.6	 16
543	 12	1983.8	309.3	 16
544	 12	1159.8	141.8	 16
545	 12	2308.3	476.0	 16
546	 12	1880.5	232.0	 16
547	 12	2074.8	201.5	 16
548	 12	2917.8	472.1	 16
549	 12	1366.5	220.7	 16
550	 12	1698.3	310.0	 16
551	 12	1254.5	170.3	 16
552	 12	1196.3	192.3	 16
553	 12	2459.5	257.4	 12
554	 12	1495.5	263.9	 16
555	 12	1751.5	224.2	 16
556	 12	2117.3	329.0	 16
557	 12	1903.5	197.4	 16
558	 12	3344.3	566.8	 16
559	 12	2769.0	310.6	 16
560	 12	14431.3	1030.0	 16
561	 12	14019.5	1329.5	 16
562	 12	3670.0	355.2	 16
563	 12	2828.3	360.1	 16
564	 12	3447.8	289.4	 16
565	 12	3608.0	373.9	 16
566	 12	2067.5	319.9	 16
567	 12	3322.0	243.2	 16
568	 12	1897.0	281.8	 16
569	 12	1602.5	147.0	 16
570	 12	3794.0	648.6	 16
571	 12	5167.8	507.9	 16
572	 12	1165.8	192.8	 16
573	 12	1062.5	153.5	 16
574	 12	1305.3	162.4	 16
575	 12	1305.5	235.0	 16
576	 12	1754.8	205.9	 16
577	 12	1560.3	242.4	 16
578	 12	3183.3	327.6	 16
579	 12	8410.3	924.9	 16
580	 12	1755.0	363.5	 16
581	 12	2391.3	269.5	 16
582	 12	1248.3	196.5	 16
583	 12	4277.5	303.2	 16
584	 12	2203.8	356.7	 16
585	 12	8603.3	797.6	 16
586	 12	9535.0	992.4	 16
587	 12	1793.3	214.0	 16
588	 12	1712.8	399.1	 16
589	 12	4542.5	612.1	 16
590	 12	1858.0	348.9	 16
591	 12	1932.0	174.1	 16
592	 12	2138.5	324.4	 16
593	 12	1353.5	153.7	 16
594	 12	6143.3	529.4	 16
595	 12	2012.3	203.2	 16
596	 12	2252.3	296.6	 16
597	 12	4210.5	487.3	 16
598	 12	3909.8	363.0	 16
599	 12	2904.5	187.5	 16
600	 12	12705.5	796.4	 16
601	 12	2825.8	381.7	 16
602	 12	4115.3	514.2	 16
603	 12	1928.0	258.6	 16
604	 12	2079.0	272.7	 16
605	 12	1096.8	209.2	 16
606	 12	1527.8	180.8	 16
607	 12	1122.0	141.5	 16
608	 12	1126.5	173.3	 16
609	 12	994.3	140.3	 16
610	 12	1317.5	157.5	 16
611	 12	1813.3	248.7	 16
612	 12	2496.8	271.7	 16
613	 12	6565.3	600.7	 16
614	 12	4933.3	674.7	 16
615	 12	2313.8	262.3	 16
616	 12	1219.0	213.3	 16
617	 12	1725.3	230.8	 16
618	 12	1349.3	161.6	 16
619	 12	9419.8	749.8	 16
620	 12	1335.3	215.4	 16
621	 12	1098.3	169.0	 16
622	 12	1129.5	233.4	 16
623	 12	1032.0	135.1	 16
624	 12	1001.3	202.9	 16
625	 12	1205.0	214.8	 16
626	 12	1847.8	214.2	 16
627	 12	1525.0	205.1	 16
628	 12	1823.0	252.1	 16
629	 12	1069.3	171.1	 16
630	 12	1535.5	242.0	 16
631	 12	1740.5	199.1	 16
632	 12	1696.8	217.1	 16
633	 12	2229.3	212.3	 16
634	 12	4079.5	397.8	 16
635	 12	1677.3	267.9	 16
636	 12	1097.5	198.2	 16
637	 12	1105.3	207.6	 16
638	 12	2198.8	272.0	 16
639	 12	1321.3	193.4	 16
640	 12	7166.8	533.7	 16
641	 12	1919.0	321.8	 16
642	 12	1137.5	166.8	 16
643	 12	2354.8	303.0	 16
644	 12	2490.3	336.8	 16
645	 12	1341.5	225.9	 16
646	 12	1978.3	245.3	 16
647	 12	2921.0	277.1	 16
648	 12	2263.3	147.8	 16
649	 12	6647.8	629.4	 16
650	 12	2102.0	339.8	 16
651	 12	1163.8	172.6	 16
652	 12	1180.5	162.4	 16
653	 12	1091.3	308.0	 16
654	 12	1021.3	125.2	 16
655	 12	2968.0	482.9	 12
656	 12	1169.0	157.0	 16
657	 12	1136.3	171.7	 16
658	 12	1854.8	332.4	 16
659	 12	1098.5	138.2	 16
660	 12	1226.3	155.1	 16
661	 12	1247.3	242.3	 16
662	 12	2251.3	312.9	 16
663	 12	8160.3	1379.7	 16
664	 12	4536.3	799.2	 16
665	 12	2446.0	277.9	 16
666	 12	3205.0	361.5	 16
667	 12	1264.0	163.4	 16
668	 12	2076.3	275.3	 16
669	 12	2792.3	394.4	 16
670	 12	11706.3	1196.4	 16
671	 12	8644.8	719.1	 16
672	 12	10488.8	716.9	 16
673	 12	1176.5	205.4	 16
674	 12	2204.5	290.8	 16
675	 12	1127.3	162.9	 16
676	 12	1166.8	185.9	 16
677	 12	1708.8	265.1	 16
678	 12	7376.0	698.3	 16
679	 12	5607.5	566.8	 16
680	 12	6080.0	513.2	 16
681	 12	3877.3	424.6	 16
682	 12	4908.3	814.4	 16
683	 12	2956.3	268.6	 16
684	 12	2646.5	368.0	 16
685	 12	3807.0	349.7	 16
686	 12	2193.3	244.6	 16
687	 12	1320.0	229.2	 16
688	 12	1481.5	187.1	 16
689	 12	1183.3	144.8	 16
690	 12	1623.8	190.3	 16
691	 12	1036.3	147.8	 16
692	 12	1045.3	149.7	 16
693	 12	1439.5	190.0	 16
694	 12	2104.5	306.1	 16
695	 12	1578.5	206.2	 16
696	 12	1304.5	184.4	 16
697	 12	2539.0	304.7	 16
698	 12	1146.0	216.4	 16
699	 12	2792.0	279.4	 16
700	 12	4643.0	289.6	 16
701	 12	2901.0	261.6	 16
702	 12	1718.8	165.2	 16
703	 12	1511.0	149.8	 16
704	 12	1143.0	197.0	 16
705	 12	2759.5	353.6	 16
706	 12	3157.5	257.6	 16
707	 12	1928.3	149.3	 16
708	 12	4834.0	377.7	 16
709	 12	1925.0	283.2	 16
710	 12	2516.0	306.7	 16
711	 12	46140.0	0.0	 16
  0	 13	2159.3	141.0	 16
  1	 13	4610.3	444.3	 16
  2	 13	2409.0	311.8	 16
  3	 13	2139.5	295.4	 16
  4	 13	4558.0	375.5	 16
  5	 13	2858.3	402.1	 16
  6	 13	1126.0	195.7	 16
  7	 13	3122.0	601.3	 16
  8	 13	2552.0	362.6	 16
  9	 13	5340.0	724.8	 16
 10	 13	3123.3	616.5	 16
 11	 13	1132.0	133.5	 16
 12	 13	1138.8	177.9	 16
 13	 13	1890.8	342.0	 16
 14	 13	1089.3	192.7	 16
 15	 13	3654.5	427.9	 16
 16	 13	5084.8	748.7	 16
 17	 13	1562.3	218.8	 16
 18	 13	11944.0	3348.5	 16
 19	 13	1364.0	161.8	 16
 20	 13	2417.8	250.1	 16
 21	 13	5544.0	1067.8	 16
 22	 13	1171.0	182.1	 16
 23	 13	1705.5	301.4	 16
 24	 13	1258.5	161.3	 16
 25	 13	1489.8	254.6	 16
 26	 13	1777.3	281.7	 16
 27	 13	16624.8	5112.6	 16
 28	 13	5492.5	1487.5	 16
 29	 13	1444.8	250.5	 16
 30	 13	896.3	176.2	 16
 31	 13	1828.3	302.9	 16
 32	 13	1581.3	231.3	 16
 33	 13	2659.8	338.3	 16
 34	 13	20556.0	6228.5	 16
 35	 13	19946.8	6467.9	 16
 36	 13	3227.5	439.5	 16
 37	 13	7950.3	2296.9	 16
 38	 13	3112.5	580.9	 16
 39	 13	4481.5	1218.6	 16
 40	 13	2232.0	960.9	 16
 41	 13	18060.3	6345.2	 16
 42	 13	2348.5	597.1	 16
 43	 13	1246.3	194.8	 12
 44	 13	1433.0	244.4	 16
 45	 13	3833.5	373.2	 16
 46	 13	34484.3	5209.1	 16
 47	 13	30751.8	4399.6	 16
 48	 13	3847.5	487.3	 16
 49	 13	2075.8	385.4	 16
 50	 13	1721.5	155.9	 16
 51	 13	15506.8	3437.9	 16
 52	 13	4973.8	845.6	 16
 53	 13	1084.5	184.2	 16
 54	 13	1618.5	233.5	 16
 55	 13	1386.5	208.8	 16
 56	 13	1208.8	216.1	 16
 57	 13	1597.3	237.1	 16
 58	 13	970.5	178.1	 16
 59	 13	1264.8	135.9	 16
 60	 13	2574.3	429.5	 16
 61	 13	46140.0	9377.8	 16
 62	 13	3019.0	309.3	 16
 63	 13	3823.5	846.3	 16
 64	 13	46140.0	11484.9	 16
 65	 13	1998.3	245.9	 16
 66	 13	3341.0	438.1	 16
 67	 13	4978.3	925.6	 16
 68	 13	11104.0	3259.2	 16
 69	 13	1532.8	252.6	 16
 70	 13	974.5	163.0	 16
 71	 13	8609.3	1887.4	 16
 72	 13	1163.3	208.2	 16
 73	 13	1024.3	167.3	 16
 74	 13	1094.8	247.6	 16
 75	 13	1919.0	276.7	 16
 76	 13	2644.8	432.0	 16
 77	 13	17128.0	3563.7	 16
 78	 13	12060.8	3402.2	 16
 79	 13	1165.3	187.0	 16
 80	 13	4186.8	966.1	 16
 81	 13	1943.0	357.7	 16
 82	 13	5370.0	1309.3	 16
 83	 13	2564.0	575.2	 16
 84	 13	1139.5	126.5	 16
 85	 13	1552.8	350.0	 16
 86	 13	6021.3	751.2	 16
 87	 13	2881.0	1050.6	 16
 88	 13	10589.8	608.7	 16
 89	 13	20400.8	4103.1	 16
 90	 13	5101.5	343.6	 16
 91	 13	9884.3	2201.6	 16
 92	 13	1614.3	272.1	 16
 93	 13	1637.5	187.1	 16
 94	 13	2821.8	317.0	 16
 95	 13	1499.3	233.8	 16
 96	 13	1075.5	123.2	 16
 97	 13	934.0	174.9	 16
 98	 13	1665.5	368.3	 16
 99	 13	2531.8	499.1	 16
100	 13	1123.5	177.5	 16
101	 13	17102.8	4145.7	 16
102	 13	1563.8	230.5	 16
103	 13	2523.0	353.5	 16
104	 13	1066.5	112.2	 16
105	 13	1081.0	226.2	 16
106	 13	9692.5	2786.5	 16
107	 13	1097.8	126.4	 16
108	 13	1206.5	134.3	 16
109	 13	1279.0	177.9	 16
110	 13	2105.0	273.5	 16
111	 13	8427.3	2174.5	 16
112	 13	8074.8	1799.5	 16
113	 13	1960.0	254.1	 16
114	 13	1176.0	197.4	 16
115	 13	1875.5	249.7	 16
116	 13	1806.8	234.3	 16
117	 13	4205.5	909.7	 16
118	 13	4902.3	1147.1	 16
119	 13	2732.3	419.4	 16
120	 13	12539.8	3213.7	 16
121	 13	3401.5	489.7	 16
122	 13	1435.5	244.7	 16
123	 13	10033.0	2659.1	 16
124	 13	4036.5	531.4	 16
125	 13	2794.3	785.9	 16
126	 13	42570.8	12625.3	 16
127	 13	13805.8	6737.9	 16
128	 13	1622.5	197.4	 16
129	 13	7940.5	2133.6	 16
130	 13	1617.8	158.8	 16
131	 13	2112.8	234.6	 16
132	 13	5333.0	1574.2	 16
133	 13	1900.0	365.3	 16
134	 13	36258.8	12071.3	 16
135	 13	1958.3	250.2	 16
136	 13	1295.5	206.9	 16
137	 13	5962.8	1680.6	 16
138	 13	3854.0	840.0	 16
139	 13	3156.5	663.4	 16
140	 13	3447.8	919.3	 16
141	 13	1626.5	403.6	 16
142	 13	21173.8	7208.7	 16
143	 13	2810.3	335.3	 16
144	 13	7851.5	1832.3	 16
145	 13	4371.5	365.3	 12
146	 13	27753.5	2565.6	 16
147	 13	1649.0	279.0	 16
148	 13	10229.3	836.1	 16
149	 13	6259.5	674.3	 16
150	 13	3243.0	429.4	 16
151	 13	1088.5	112.5	 16
152	 13	1785.8	212.1	 16
153	 13	46140.0	0.0	 16
154	 13	7780.8	761.3	 16
155	 13	2574.8	329.9	 16
156	 13	2632.8	287.5	 16
157	 13	3146.3	405.7	 16
158	 13	2753.3	201.1	 16
159	 13	2832.5	321.7	 16
160	 13	1233.5	190.9	 16
161	 13	2428.5	392.3	 16
162	 13	1462.3	204.7	 16
163	 13	1239.5	167.0	 16
164	 13	4131.5	576.2	 16
165	 13	17665.3	2334.6	 16
166	 13	2315.8	217.6	 16
167	 13	3332.5	319.2	 16
168	 13	2127.3	231.4	 16
169	 13	3897.8	617.9	 16
170	 13	4766.5	733.6	 16
171	 13	1181.0	160.5	 16
172	 13	7720.0	774.2	 16
173	 13	1236.5	192.7	 16
174	 13	2618.3	301.8	 16
175	 13	4319.8	441.3	 16
176	 13	2530.0	266.2	 16
177	 13	1644.8	152.0	 16
178	 13	7471.0	769.7	 16
179	 13	6003.0	567.7	 16
180	 13	19960.8	2021.5	 16
181	 13	4165.5	449.3	 16
182	 13	6681.8	664.8	 16
183	 13	4112.5	557.7	 16
184	 13	3677.5	454.3	 16
185	 13	1347.0	200.0	 16
186	 13	37807.0	4763.5	 16
187	 13	11139.8	1379.2	 16
188	 13	8488.0	704.5	 16
189	 13	2811.3	306.0	 16
190	 13	20973.0	3245.8	 16
191	 13	2500.0	262.6	 16
192	 13	2792.3	308.6	 16
193	 13	3854.0	496.8	 16
194	 13	2082.5	375.0	 16
195	 13	5674.8	771.0	 16
196	 13	4057.8	655.6	 16
197	 13	1513.3	295.5	 16
198	 13	19414.0	3943.1	 16
199	 13	3032.8	381.1	 16
200	 13	2355.0	420.4	 16
201	 13	1362.8	194.2	 16
202	 13	10644.8	2264.4	 16
203	 13	1560.0	221.5	 16
204	 13	1513.3	156.2	 16
205	 13	2069.0	340.7	 16
206	 13	4206.5	808.4	 16
207	 13	1300.5	193.5	 16
208	 13	2599.5	448.3	 16
209	 13	1501.5	239.5	 16
210	 13	4989.0	1077.0	 16
211	 13	1707.3	269.9	 16
212	 13	25334.8	6872.2	 16
213	 13	2006.8	290.1	 16
214	 13	3150.3	649.2	 16
215	 13	1713.0	190.0	 16
216	 13	1618.8	367.0	 16
217	 13	1499.5	158.9	 16
218	 13	16692.8	5240.8	 16
219	 13	1246.5	281.1	 16
220	 13	6779.8	483.9	 16
221	 13	6424.5	528.8	 16
222	 13	5577.8	869.9	 16
223	 13	5743.3	889.7	 16
224	 13	1792.0	268.1	 16
225	 13	1751.5	260.4	 16
226	 13	4094.3	878.7	 16
227	 13	2444.3	338.2	 16
228	 13	3415.5	346.9	 16
229	 13	2470.8	247.8	 16
230	 13	2212.3	505.9	 16
231	 13	14056.3	777.7	 16
232	 13	13729.0	3554.9	 16
233	 13	4182.5	511.7	 16
234	 13	2124.3	697.3	 16
235	 13	7896.5	1399.7	 16
236	 13	8932.0	4512.8	 16
237	 13	45490.5	672.3	 16
238	 13	44136.5	7517.3	 16
239	 13	16183.3	4803.8	 16
240	 13	6339.0	3433.6	 16
241	 13	46140.0	0.0	 16
242	 13	46140.0	15077.8	 16
243	 13	4475.3	656.6	 16
244	 13	11288.5	3891.1	 16
245	 13	1525.3	383.7	 16
246	 13	6793.3	1877.7	 16
247	 13	3418.8	747.4	 12
248	 13	4503.3	555.7	 16
249	 13	12181.8	2204.3	 16
250	 13	1330.5	255.4	 16
251	 13	2144.0	280.7	 16
252	 13	1292.8	199.9	 16
253	 13	1298.3	182.0	 16
254	 13	1748.8	193.6	 16
255	 13	1883.5	271.5	 16
256	 13	6689.5	1074.2	 16
257	 13	2225.3	380.2	 16
258	 13	2642.5	358.9	 16
259	 13	5419.5	652.0	 16
260	 13	1130.8	223.6	 16
261	 13	1133.5	107.6	 16
262	 13	3319.3	452.4	 16
263	 13	5598.0	882.3	 16
264	 13	1523.3	211.2	 16
265	 13	2373.0	274.0	 16
266	 13	13841.0	2757.2	 16
267	 13	4457.3	505.4	 16
268	 13	1322.0	184.3	 16
269	 13	12947.8	2267.7	 16
270	 13	14656.5	3521.1	 16
271	 13	3486.3	456.9	 16
272	 13	3492.8	420.5	 16
273	 13	2097.8	327.6	 16
274	 13	1812.5	200.2	 16
275	 13	2284.5	458.4	 16
276	 13	20186.0	3856.6	 16
277	 13	1889.3	214.8	 16
278	 13	1867.3	191.4	 16
279	 13	1869.3	282.4	 16
280	 13	1729.8	245.5	 16
281	 13	1203.3	165.9	 16
282	 13	2805.5	462.8	 16
283	 13	5181.3	832.7	 16
284	 13	1143.8	233.7	 16
285	 13	3100.0	300.7	 16
286	 13	12386.0	1993.3	 16
287	 13	5900.3	976.6	 16
288	 13	2941.3	646.3	 16
289	 13	2286.5	350.6	 16
290	 13	1913.8	317.5	 16
291	 13	1561.8	322.4	 16
292	 13	6833.5	1154.9	 16
293	 13	1725.5	181.1	 16
294	 13	4170.3	537.0	 16
295	 13	5451.0	496.9	 16
296	 13	3172.0	219.2	 16
297	 13	3024.3	326.6	 16
298	 13	8372.8	1199.0	 16
299	 13	4065.5	344.6	 16
300	 13	5935.8	757.6	 16
301	 13	7369.3	1048.2	 16
302	 13	10427.3	1911.1	 16
303	 13	3420.8	681.5	 16
304	 13	10336.8	1495.8	 16
305	 13	5050.0	1027.5	 16
306	 13	2054.8	416.1	 16
307	 13	1969.8	267.0	 16
308	 13	1627.8	173.6	 16
309	 13	8982.5	1375.6	 16
310	 13	3713.5	458.4	 16
311	 13	3154.5	325.4	 16
312	 13	2211.0	478.7	 16
313	 13	1720.5	222.2	 16
314	 13	3228.0	638.5	 16
315	 13	1413.3	120.6	 16
316	 13	2963.5	464.3	 16
317	 13	2382.5	397.5	 16
318	 13	1222.8	192.0	 16
319	 13	1606.8	241.5	 16
320	 13	3079.5	937.6	 16
321	 13	3586.3	1167.1	 16
322	 13	5520.0	1181.9	 16
323	 13	21230.3	3552.3	 16
324	 13	4461.0	1409.3	 16
325	 13	4949.3	1258.4	 16
326	 13	3957.8	464.8	 16
327	 13	3290.3	410.3	 16
328	 13	1823.8	183.8	 16
329	 13	7382.5	799.8	 16
330	 13	5947.0	1465.2	 16
331	 13	7389.0	1839.8	 16
332	 13	2218.5	248.1	 16
333	 13	3280.5	687.8	 16
334	 13	1036.3	152.5	 16
335	 13	1057.0	140.2	 16
336	 13	1333.3	186.1	 16
337	 13	1517.8	364.2	 16
338	 13	5103.0	933.6	 16
339	 13	5496.0	724.6	 16
340	 13	6287.5	1049.1	 16
341	 13	5166.5	1036.7	 16
342	 13	1218.5	215.4	 16
343	 13	1476.5	253.2	 16
344	 13	1627.8	282.9	 16
345	 13	3536.5	744.5	 16
346	 13	4941.0	1082.2	 16
347	 13	8880.3	3131.9	 16
348	 13	1859.5	297.3	 16
349	 13	1576.3	157.6	 12
350	 13	46140.0	1112.7	 16
351	 13	11689.5	1363.4	 16
352	 13	11484.0	2027.0	 16
353	 13	16867.0	1727.1	 16
354	 13	3419.5	335.0	 16
355	 13	8932.5	803.1	 16
356	 13	8416.8	797.5	 16
357	 13	5362.0	492.4	 16
358	 13	1851.0	219.3	 16
359	 13	1333.0	168.5	 16
360	 13	1702.0	184.2	 16
361	 13	6632.5	366.8	 16
362	 13	2476.8	285.7	 16
363	 13	1680.0	185.9	 16
364	 13	1604.3	234.2	 16
365	 13	1211.8	184.0	 16
366	 13	1840.0	408.4	 16
367	 13	24512.5	3141.4	 16
368	 13	1344.5	241.0	 16
369	 13	1920.0	222.2	 16
370	 13	18136.0	3418.3	 16
371	 13	7971.5	1446.6	 16
372	 13	3218.3	401.0	 16
373	 13	1928.8	293.6	 16
374	 13	1128.8	178.0	 16
375	 13	2843.3	227.6	 16
376	 13	2701.5	229.7	 16
377	 13	4480.0	382.5	 16
378	 13	2754.5	232.1	 16
379	 13	5289.3	353.0	 16
380	 13	5103.0	1065.1	 16
381	 13	1464.5	262.7	 16
382	 13	2027.0	344.9	 16
383	 13	2986.8	854.8	 16
384	 13	8081.0	1761.3	 16
385	 13	1948.8	399.3	 16
386	 13	2055.5	380.7	 16
387	 13	1866.8	325.7	 16
388	 13	2920.0	623.0	 16
389	 13	2039.5	343.1	 16
390	 13	6093.8	453.0	 16
391	 13	6003.8	1354.0	 16
392	 13	1381.5	161.1	 16
393	 13	1719.0	746.5	 16
394	 13	20623.3	5269.8	 16
395	 13	2559.3	495.9	 16
396	 13	4303.8	533.7	 16
397	 13	4149.3	526.9	 16
398	 13	2316.5	293.4	 16
399	 13	2491.3	301.6	 16
400	 13	10514.0	2238.3	 16
401	 13	21588.8	6284.0	 16
402	 13	1923.3	295.6	 16
403	 13	1437.8	223.7	 16
404	 13	1784.5	225.2	 16
405	 13	1786.8	785.3	 16
406	 13	35285.3	10458.5	 16
407	 13	3355.3	628.6	 16
408	 13	2955.3	627.7	 16
409	 13	2013.8	325.4	 16
410	 13	16198.8	5205.7	 16
411	 13	2670.0	463.9	 16
412	 13	2118.0	209.2	 16
413	 13	8984.0	535.2	 16
414	 13	2051.8	494.5	 16
415	 13	6313.8	1026.1	 16
416	 13	4873.0	1455.1	 16
417	 13	3075.0	746.0	 16
418	 13	3968.0	515.0	 16
419	 13	3711.8	434.5	 16
420	 13	24849.0	6673.5	 16
421	 13	1481.3	220.2	 16
422	 13	3944.3	809.8	 16
423	 13	2099.5	325.3	 16
424	 13	2668.5	439.6	 16
425	 13	3634.5	598.3	 16
426	 13	1531.8	190.0	 16
427	 13	12230.5	3017.2	 16
428	 13	2464.8	314.9	 16
429	 13	3419.5	476.0	 16
430	 13	1692.0	224.3	 16
431	 13	6484.8	1082.3	 16
432	 13	8170.8	1492.9	 16
433	 13	26400.3	4254.8	 16
434	 13	21529.5	3816.2	 16
435	 13	2133.3	401.7	 16
436	 13	3134.0	473.9	 16
437	 13	6993.0	1299.3	 16
438	 13	4706.8	657.3	 16
439	 13	46140.0	3831.4	 16
440	 13	1669.8	257.8	 16
441	 13	4832.5	666.4	 16
442	 13	4588.8	517.1	 16
443	 13	2677.3	258.4	 16
444	 13	2574.8	318.9	 16
445	 13	2212.5	253.4	 16
446	 13	4211.0	640.9	 16
447	 13	3386.5	449.0	 16
448	 13	2234.8	363.8	 16
449	 13	1425.5	219.8	 16
450	 13	1037.0	107.4	 16
451	 13	1196.5	182.0	 12
452	 13	1278.3	274.5	 16
453	 13	1264.8	184.6	 16
454	 13	1529.8	227.9	 16
455	 13	6398.3	549.1	 16
456	 13	1104.0	159.6	 16
457	 13	1800.0	326.8	 16
458	 13	2174.5	277.6	 16
459	 13	3354.0	461.4	 16
460	 13	1889.0	317.6	 16
461	 13	3936.8	530.3	 16
462	 13	6330.3	558.5	 16
463	 13	6056.8	649.4	 16
464	 13	2138.0	254.6	 16
465	 13	7747.0	762.2	 16
466	 13	13314.0	1020.6	 16
467	 13	2835.0	273.2	 16
468	 13	1414.5	193.2	 16
469	 13	6094.3	667.7	 16
470	 13	4014.8	317.0	 16
471	 13	4172.5	599.1	 16
472	 13	1387.8	220.4	 16
473	 13	17074.3	2218.8	 16
474	 13	4945.5	448.8	 16
475	 13	1629.5	235.8	 16
476	 13	1931.8	215.2	 16
477	 13	2131.3	283.7	 16
478	 13	1176.8	176.1	 16
479	 13	1572.0	241.3	 16
480	 13	46140.0	0.0	 16
481	 13	9853.3	926.9	 16
482	 13	5509.0	475.9	 16
483	 13	3328.3	407.4	 16
484	 13	2718.8	264.3	 16
485	 13	27157.8	2839.1	 16
486	 13	27961.5	1821.9	 16
487	 13	27137.3	2295.6	 16
488	 13	8010.5	625.3	 16
489	 13	1833.0	257.9	 16
490	 13	1524.8	175.9	 16
491	 13	1339.5	228.3	 16
492	 13	1788.0	329.0	 16
493	 13	1379.5	272.7	 16
494	 13	1886.8	263.3	 16
495	 13	2840.0	299.4	 16
496	 13	1803.8	252.2	 16
497	 13	2825.0	354.5	 16
498	 13	1600.5	237.3	 16
499	 13	7641.3	594.1	 16
500	 13	5091.3	596.4	 16
501	 13	1666.8	267.8	 16
502	 13	3076.5	418.0	 16
503	 13	1115.5	178.4	 16
504	 13	4901.8	741.5	 16
505	 13	1264.8	177.4	 16
506	 13	2596.3	270.6	 16
507	 13	1956.8	309.7	 16
508	 13	24912.8	4541.2	 16
509	 13	8141.5	1366.6	 16
510	 13	3964.3	621.0	 16
511	 13	2531.3	296.4	 16
512	 13	3100.8	407.7	 16
513	 13	2715.5	297.2	 16
514	 13	10061.8	671.6	 16
515	 13	10777.8	1420.1	 16
516	 13	5094.3	360.2	 16
517	 13	5402.3	1201.7	 16
518	 13	1634.3	134.7	 16
519	 13	3960.0	622.3	 16
520	 13	5754.0	757.3	 16
521	 13	1948.5	194.9	 16
522	 13	4075.5	440.3	 16
523	 13	4304.0	430.4	 16
524	 13	18122.3	2794.1	 16
525	 13	1036.0	135.5	 16
526	 13	1964.0	238.6	 16
527	 13	3605.5	480.4	 16
528	 13	5191.3	534.8	 16
529	 13	3175.0	440.3	 16
530	 13	3835.8	663.1	 16
531	 13	1994.3	258.2	 16
532	 13	5250.0	678.9	 16
533	 13	1842.8	254.9	 16
534	 13	2181.0	254.8	 16
535	 13	24064.3	5877.6	 16
536	 13	1984.8	316.0	 16
537	 13	2141.8	222.5	 16
538	 13	2711.5	346.4	 16
539	 13	2555.5	276.1	 16
540	 13	5032.3	617.7	 16
541	 13	3263.5	410.7	 16
542	 13	1116.0	172.7	 16
543	 13	3614.8	796.8	 16
544	 13	1244.8	221.0	 16
545	 13	8653.5	2133.6	 16
546	 13	2004.0	644.3	 16
547	 13	18448.0	1863.0	 16
548	 13	15661.3	2066.7	 16
549	 13	3095.8	404.7	 16
550	 13	1737.3	269.3	 16
551	 13	2458.8	297.0	 16
552	 13	2346.5	228.2	 16
553	 13	46140.0	382.2	 12
554	 13	984.0	112.3	 16
555	 13	976.5	91.9	 16
556	 13	17271.8	1793.6	 16
557	 13	1686.3	259.6	 16
558	 13	1163.3	180.0	 16
559	 13	2300.0	231.9	 16
560	 13	2375.5	277.5	 16
561	 13	1932.3	299.0	 16
562	 13	3666.3	373.2	 16
563	 13	1477.3	222.5	 16
564	 13	3246.0	280.0	 16
565	 13	2995.8	259.6	 16
566	 13	22473.5	2091.5	 16
567	 13	7237.3	617.4	 16
568	 13	4664.5	461.8	 16
569	 13	7243.8	849.2	 16
570	 13	1383.3	226.6	 16
571	 13	918.5	155.5	 16
572	 13	3225.8	335.0	 16
573	 13	9136.5	934.1	 16
574	 13	2006.8	184.4	 16
575	 13	5086.5	1487.8	 16
576	 13	7125.0	591.0	 16
577	 13	3644.0	382.2	 16
578	 13	7183.3	559.0	 16
579	 13	13650.3	1071.5	 16
580	 13	4055.5	373.5	 16
581	 13	2559.0	307.0	 16
582	 13	2337.5	181.4	 16
583	 13	1100.3	184.8	 16
584	 13	5392.5	454.1	 16
585	 13	5931.3	584.4	 16
586	 13	5682.5	484.6	 16
587	 13	3080.5	329.6	 16
588	 13	1380.5	156.8	 16
589	 13	2414.0	360.1	 16
590	 13	2117.3	200.8	 16
591	 13	2537.0	259.2	 16
592	 13	19597.3	1910.5	 16
593	 13	1959.0	228.5	 16
594	 13	8043.5	653.4	 16
595	 13	3075.8	289.9	 16
596	 13	1627.5	320.8	 16
597	 13	46140.0	137.9	 16
598	 13	2366.5	426.0	 16
599	 13	4014.0	379.2	 16
600	 13	19020.0	1626.2	 16
601	 13	2691.8	354.2	 16
602	 13	5689.8	522.8	 16
603	 13	2215.5	331.0	 16
604	 13	2232.0	266.6	 16
605	 13	3490.5	223.9	 16
606	 13	3655.5	361.8	 16
607	 13	2441.0	387.8	 16
608	 13	4946.8	602.4	 16
609	 13	4222.5	590.5	 16
610	 13	1536.8	252.0	 16
611	 13	1231.5	249.9	 16
612	 13	1865.8	216.1	 16
613	 13	4209.8	534.2	 16
614	 13	6010.0	590.7	 16
615	 13	7423.0	624.4	 16
616	 13	6485.5	578.6	 16
617	 13	2113.8	273.5	 16
618	 13	2129.0	273.9	 16
619	 13	6648.0	773.8	 16
620	 13	1997.0	254.4	 16
621	 13	1270.0	137.5	 16
622	 13	4732.0	476.1	 16
623	 13	3717.3	399.0	 16
624	 13	2029.0	452.4	 16
625	 13	2147.0	241.3	 16
626	 13	1437.5	180.3	 16
627	 13	2022.5	311.1	 16
628	 13	2435.3	337.6	 16
629	 13	6624.0	969.6	 16
630	 13	22770.8	2027.9	 16
631	 13	34117.3	2931.6	 16
632	 13	3408.8	307.9	 16
633	 13	8711.5	534.8	 16
634	 13	12962.3	970.7	 16
635	 13	11042.3	1301.6	 16
636	 13	9578.8	1307.3	 16
637	 13	914.0	126.5	 16
638	 13	16361.8	1857.6	 16
639	 13	3307.5	464.5	 16
640	 13	3263.3	278.4	 16
641	 13	3730.3	421.2	 16
642	 13	2156.3	259.1	 16
643	 13	2113.5	310.8	 16
644	 13	1994.5	224.0	 16
645	 13	3431.0	635.4	 16
646	 13	2637.0	320.9	 16
647	 13	8329.3	1076.0	 16
648	 13	1629.5	355.4	 16
649	 13	3948.0	576.1	 16
650	 13	3886.3	596.3	 16
651	 13	2308.3	267.7	 16
652	 13	7519.5	835.7	 16
653	 13	1323.5	212.3	 16
654	 13	1490.5	215.3	 16
655	 13	1254.5	176.8	 12
656	 13	1007.5	167.8	 16
657	 13	1224.5	161.1	 16
658	 13	10934.3	995.0	 16
659	 13	13739.8	1999.3	 16
660	 13	12354.0	1200.9	 16
661	 13	9628.8	681.1	 16
662	 13	3366.8	340.1	 16
663	 13	6666.3	591.2	 16
664	 13	34325.5	5542.2	 16
665	 13	3434.8	294.0	 16
666	 13	42215.0	3829.2	 16
667	 13	1396.5	298.4	 16
668	 13	6210.8	697.1	 16
669	 13	1011.3	103.6	 16
670	 13	2014.8	210.2	 16
671	 13	1692.5	171.1	 16
672	 13	1706.0	302.8	 16
673	 13	3639.0	324.3	 16
674	 13	1079.3	141.1	 16
675	 13	927.5	163.5	 16
676	 13	3696.5	294.7	 16
677	 13	7487.5	827.2	 16
678	 13	1214.5	163.3	 16
679	 13	9802.5	492.2	 16
680	 13	3870.3	490.1	 16
681	 13	5981.3	771.5	 16
682	 13	4378.0	423.0	 16
683	 13	2092.3	313.1	 16
684	 13	4239.5	489.1	 16
685	 13	3377.8	329.4	 16
686	 13	1175.3	185.7	 16
687	 13	1220.8	146.9	 16
688	 13	2075.8	321.0	 16
689	 13	21536.5	1623.9	 16
690	 13	2767.8	222.5	 16
691	 13	5134.3	489.4	 16
692	 13	6151.8	599.5	 16
693	 13	10599.0	755.7	 16
694	 13	1901.0	224.8	 16
695	 13	1542.5	188.2	 16
696	 13	6038.0	733.4	 16
697	 13	2421.8	307.1	 16
698	 13	6197.8	662.0	 16
699	 13	7783.5	788.6	 16
700	 13	3471.3	355.4	 16
701	 13	6870.5	410.9	 16
702	 13	24623.5	1117.8	 16
703	 13	10599.8	889.4	 16
704	 13	3317.0	365.4	 16
705	 13	2793.3	300.3	 16
706	 13	2602.8	310.5	 16
707	 13	39434.5	3730.7	 16
708	 13	3265.3	226.4	 16
709	 13	2118.8	260.0	 16
710	 13	14346.8	995.1	 16
711	 13	2027.5	213.1	 16
  0	 14	46140.0	230.9	 16
  1	 14	5644.0	454.7	 16
  2	 14	1856.5	217.9	 16
  3	 14	2042.8	324.0	 16
  4	 14	2724.5	288.8	 16
  5	 14	2320.8	376.1	 16
  6	 14	1153.8	167.1	 16
  7	 14	1298.3	190.6	 16
  8	 14	4960.5	599.3	 16
  9	 14	3404.3	545.2	 16
 10	 14	1285.8	225.8	 16
 11	 14	1180.0	155.2	 16
 12	 14	1135.5	174.3	 16
 13	 14	1033.5	115.1	 16
 14	 14	1075.5	143.9	 16
 15	 14	5050.3	619.7	 16
 16	 14	5410.0	649.4	 16
 17	 14	1199.8	126.5	 16
 18	 14	3858.0	942.7	 16
 19	 14	961.5	141.6	 16
 20	 14	1880.8	213.7	 16
 21	 14	1957.3	300.6	 16
 22	 14	1112.8	226.5	 16
 23	 14	1005.8	218.4	 16
 24	 14	1186.8	173.5	 16
 25	 14	1027.5	149.9	 16
 26	 14	1311.0	250.9	 16
 27	 14	2027.8	353.4	 16
 28	 14	1047.3	131.5	 16
 29	 14	1052.3	124.5	 16
 30	 14	779.5	125.5	 16
 31	 14	1123.5	159.8	 16
 32	 14	1467.5	260.4	 16
 33	 14	1112.0	158.1	 16
 34	 14	1653.3	406.3	 16
 35	 14	1830.5	344.3	 16
 36	 14	2192.8	292.9	 16
 37	 14	2046.5	383.7	 16
 38	 14	1589.8	225.1	 16
 39	 14	2608.5	570.8	 16
 40	 14	1707.8	888.0	 16
 41	 14	10360.3	3444.2	 16
 42	 14	1188.8	187.0	 12
 43	 14	1164.5	219.1	 16
 44	 14	1156.5	108.6	 16
 45	 14	5709.0	372.2	 16
 46	 14	5308.5	749.4	 16
 47	 14	20989.0	2863.7	 16
 48	 14	5952.5	711.2	 16
 49	 14	1539.8	163.8	 16
 50	 14	1334.8	193.0	 16
 51	 14	5377.5	1094.3	 16
 52	 14	1500.8	216.3	 16
 53	 14	882.8	106.9	 16
 54	 14	1392.8	278.2	 16
 55	 14	1215.8	219.3	 16
 56	 14	1035.3	194.1	 16
 57	 14	1146.0	190.0	 16
 58	 14	996.3	135.7	 16
 59	 14	1121.8	152.0	 16
 60	 14	1532.5	129.0	 16
 61	 14	13938.5	3811.1	 16
 62	 14	4063.3	341.5	 16
 63	 14	3831.0	401.5	 16
 64	 14	8273.0	2270.9	 16
 65	 14	1201.3	192.6	 16
 66	 14	1808.3	321.0	 16
 67	 14	2781.3	416.6	 16
 68	 14	2141.5	415.8	 16
 69	 14	1126.8	202.4	 16
 70	 14	1061.0	152.0	 16
 71	 14	2471.0	339.6	 16
 72	 14	1335.0	167.3	 16
 73	 14	968.5	181.7	 16
 74	 14	1123.5	97.6	 16
 75	 14	1126.5	185.5	 16
 76	 14	1619.0	372.5	 16
 77	 14	4221.5	676.8	 16
 78	 14	1325.3	388.8	 16
 79	 14	981.3	196.6	 16
 80	 14	2323.3	329.5	 16
 81	 14	1392.3	246.4	 16
 82	 14	1330.3	234.1	 16
 83	 14	1371.5	189.7	 16
 84	 14	1120.3	168.1	 16
 85	 14	1365.5	302.6	 16
 86	 14	4904.5	435.6	 16
 87	 14	2315.3	1435.5	 16
 88	 14	8353.8	434.7	 16
 89	 14	15081.8	2725.9	 16
 90	 14	2687.8	627.6	 16
 91	 14	7652.8	1417.6	 16
 92	 14	1186.0	180.1	 16
 93	 14	3196.3	377.2	 16
 94	 14	5557.8	789.5	 16
 95	 14	1628.5	255.9	 16
 96	 14	1203.8	222.3	 16
 97	 14	1019.0	155.6	 16
 98	 14	993.8	200.8	 16
 99	 14	1222.3	169.8	 16
100	 14	1221.5	147.3	 16
101	 14	4890.8	1037.6	 16
102	 14	1208.8	295.5	 16
103	 14	2263.5	317.1	 16
104	 14	1320.8	204.5	 16
105	 14	1073.5	166.3	 16
106	 14	2542.8	493.6	 16
107	 14	1112.0	136.4	 16
108	 14	1273.8	192.4	 16
109	 14	1190.0	156.1	 16
110	 14	1557.8	210.8	 16
111	 14	2260.8	309.4	 16
112	 14	2931.8	575.5	 16
113	 14	2153.3	457.6	 16
114	 14	2003.0	361.9	 16
115	 14	1499.0	233.9	 16
116	 14	2094.3	293.6	 16
117	 14	1862.3	280.9	 16
118	 14	2171.0	249.7	 16
119	 14	3449.0	403.4	 16
120	 14	4385.8	1001.4	 16
121	 14	1943.8	287.0	 16
122	 14	1186.5	208.7	 16
123	 14	3099.0	724.6	 16
124	 14	2678.3	411.7	 16
125	 14	3387.5	560.5	 16
126	 14	7767.5	1772.8	 16
127	 14	4181.8	721.5	 16
128	 14	1629.3	206.8	 16
129	 14	4531.8	588.2	 16
130	 14	1999.5	184.3	 16
131	 14	1434.5	200.0	 16
132	 14	2347.3	420.1	 16
133	 14	1301.8	192.1	 16
134	 14	6840.3	2099.2	 16
135	 14	1617.0	240.7	 16
136	 14	1340.0	194.7	 16
137	 14	1647.5	596.9	 16
138	 14	12645.0	3293.1	 16
139	 14	1739.0	257.3	 16
140	 14	1516.3	235.8	 16
141	 14	1157.3	211.9	 16
142	 14	1364.5	246.3	 16
143	 14	1655.3	242.5	 16
144	 14	1977.0	320.1	 12
145	 14	3805.3	358.9	 16
146	 14	11816.8	1353.5	 16
147	 14	1369.3	236.6	 16
148	 14	3868.0	331.7	 16
149	 14	2953.5	300.5	 16
150	 14	2255.8	306.6	 16
151	 14	1318.0	196.7	 16
152	 14	1255.8	151.7	 16
153	 14	46066.5	2717.0	 16
154	 14	2609.8	456.6	 16
155	 14	1495.5	256.6	 16
156	 14	2265.8	240.4	 16
157	 14	3766.8	493.1	 16
158	 14	5530.3	559.6	 16
159	 14	2557.5	255.6	 16
160	 14	1004.0	113.2	 16
161	 14	1522.8	223.6	 16
162	 14	1893.0	242.0	 16
163	 14	1490.0	171.1	 16
164	 14	2395.0	309.8	 16
165	 14	1860.0	171.3	 16
166	 14	1783.8	263.0	 16
167	 14	2378.0	230.4	 16
168	 14	1679.3	299.3	 16
169	 14	1020.5	201.2	 16
170	 14	1365.3	139.5	 16
171	 14	1004.0	182.1	 16
172	 14	2687.5	356.7	 16
173	 14	1123.0	231.6	 16
174	 14	1322.0	227.6	 16
175	 14	2136.3	302.0	 16
176	 14	2066.5	224.9	 16
177	 14	2647.0	290.4	 16
178	 14	2615.3	326.3	 16
179	 14	2019.5	263.2	 16
180	 14	9972.8	1305.3	 16
181	 14	3104.8	303.7	 16
182	 14	7252.5	817.0	 16
183	 14	1588.8	216.0	 16
184	 14	3329.0	523.9	 16
185	 14	1345.0	145.9	 16
186	 14	9495.8	1285.1	 16
187	 14	2417.3	364.3	 16
188	 14	4746.8	460.8	 16
189	 14	4958.0	452.8	 16
190	 14	7038.5	1101.2	 16
191	 14	2837.5	334.7	 16
192	 14	1360.5	202.7	 16
193	 14	2078.3	272.8	 16
194	 14	2481.0	307.8	 16
195	 14	2045.5	278.5	 16
196	 14	5896.5	737.0	 16
197	 14	1733.0	239.2	 16
198	 14	4671.0	695.3	 16
199	 14	2555.3	320.1	 16
200	 14	2116.0	340.1	 16
201	 14	1057.5	158.6	 16
202	 14	2426.3	477.3	 16
203	 14	1515.0	221.0	 16
204	 14	1039.3	153.3	 16
205	 14	1133.0	128.2	 16
206	 14	1773.0	183.3	 16
207	 14	1066.0	155.1	 16
208	 14	1075.0	206.5	 16
209	 14	1109.8	152.7	 16
210	 14	2787.8	442.9	 16
211	 14	1434.0	255.2	 16
212	 14	8519.5	2129.6	 16
213	 14	1458.3	241.9	 16
214	 14	1176.0	231.1	 16
215	 14	1519.8	699.5	 16
216	 14	1186.3	146.6	 16
217	 14	1189.0	168.4	 16
218	 14	1982.0	475.8	 16
219	 14	1242.5	239.9	 16
220	 14	2893.0	419.7	 16
221	 14	2511.0	404.2	 16
222	 14	2942.0	847.5	 16
223	 14	7169.0	1112.5	 16
224	 14	2081.0	383.3	 16
225	 14	1904.3	266.0	 16
226	 14	1957.5	245.5	 16
227	 14	1639.0	209.2	 16
228	 14	3611.5	460.5	 16
229	 14	2021.8	366.5	 16
230	 14	1625.0	322.8	 16
231	 14	4485.3	524.0	 16
232	 14	4676.3	684.9	 16
233	 14	6703.5	704.3	 16
234	 14	3368.5	453.0	 16
235	 14	9861.8	1120.6	 16
236	 14	14226.3	8538.9	 16
237	 14	46140.0	0.0	 16
238	 14	46140.0	2926.1	 16
239	 14	14828.8	4037.4	 16
240	 14	3538.0	607.7	 16
241	 14	28742.8	3251.0	 16
242	 14	21682.8	7598.2	 16
243	 14	2835.8	341.5	 16
244	 14	1920.3	328.4	 16
245	 14	1190.3	186.8	 16
246	 14	2521.3	223.2	 12
247	 14	1274.0	160.1	 16
248	 14	1441.8	186.6	 16
249	 14	1535.8	311.9	 16
250	 14	1123.8	142.2	 16
251	 14	1330.5	201.7	 16
252	 14	1160.3	143.8	 16
253	 14	1392.5	218.6	 16
254	 14	2204.0	331.9	 16
255	 14	2069.0	304.9	 16
256	 14	2675.3	276.5	 16
257	 14	2499.0	382.3	 16
258	 14	2000.0	226.7	 16
259	 14	1386.8	192.4	 16
260	 14	1049.8	194.2	 16
261	 14	1233.5	220.7	 16
262	 14	1609.5	192.3	 16
263	 14	3087.5	418.3	 16
264	 14	1382.8	256.2	 16
265	 14	1732.8	263.8	 16
266	 14	2531.8	339.2	 16
267	 14	9032.5	1011.5	 16
268	 14	2069.5	184.5	 16
269	 14	6591.0	1060.6	 16
270	 14	4051.5	579.5	 16
271	 14	1706.3	272.3	 16
272	 14	2475.3	223.3	 16
273	 14	1564.0	186.0	 16
274	 14	1257.8	159.7	 16
275	 14	1598.0	216.1	 16
276	 14	3587.0	458.9	 16
277	 14	1138.0	149.9	 16
278	 14	1305.5	203.1	 16
279	 14	1285.8	248.1	 16
280	 14	1105.5	162.0	 16
281	 14	1166.0	218.5	 16
282	 14	4574.0	587.6	 16
283	 14	7310.3	1247.1	 16
284	 14	1131.8	194.9	 16
285	 14	2775.0	332.0	 16
286	 14	7924.5	811.6	 16
287	 14	1933.8	265.7	 16
288	 14	1567.8	234.0	 16
289	 14	2693.5	403.9	 16
290	 14	1203.3	140.0	 16
291	 14	1112.0	179.4	 16
292	 14	1741.0	270.1	 16
293	 14	1458.3	164.6	 16
294	 14	2185.8	223.2	 16
295	 14	3687.3	401.3	 16
296	 14	4396.5	481.5	 16
297	 14	1341.8	151.3	 16
298	 14	1918.8	216.1	 16
299	 14	3147.3	600.5	 16
300	 14	2897.5	293.0	 16
301	 14	4588.0	562.7	 16
302	 14	1856.5	289.3	 16
303	 14	1487.8	208.3	 16
304	 14	3437.5	315.8	 16
305	 14	1520.8	267.7	 16
306	 14	1304.5	208.3	 16
307	 14	2515.5	327.9	 16
308	 14	1487.8	176.9	 16
309	 14	4003.3	395.1	 16
310	 14	2905.8	301.1	 16
311	 14	3405.3	283.1	 16
312	 14	1546.0	181.1	 16
313	 14	1644.3	145.2	 16
314	 14	1875.5	309.7	 16
315	 14	1353.3	182.3	 16
316	 14	2288.0	278.1	 16
317	 14	2002.3	278.2	 16
318	 14	1191.5	204.2	 16
319	 14	1362.5	150.0	 16
320	 14	2208.3	445.0	 16
321	 14	2371.8	436.0	 16
322	 14	3216.8	868.5	 16
323	 14	6619.3	561.9	 16
324	 14	3650.3	1581.6	 16
325	 14	11043.5	503.3	 16
326	 14	2273.3	287.0	 16
327	 14	2108.5	210.8	 16
328	 14	1682.8	176.2	 16
329	 14	1520.8	259.8	 16
330	 14	1333.3	301.8	 16
331	 14	4658.0	841.9	 16
332	 14	2043.3	424.6	 16
333	 14	1680.0	344.7	 16
334	 14	1071.5	144.7	 16
335	 14	1028.3	160.4	 16
336	 14	1228.3	143.2	 16
337	 14	1703.5	293.8	 16
338	 14	2327.3	538.2	 16
339	 14	11779.8	1729.9	 16
340	 14	5190.3	828.9	 16
341	 14	3481.8	725.7	 16
342	 14	1342.8	225.0	 16
343	 14	1272.3	189.6	 16
344	 14	1327.0	174.1	 16
345	 14	1601.3	332.1	 16
346	 14	1738.5	293.3	 16
347	 14	1279.0	195.3	 16
348	 14	1951.3	311.5	 12
349	 14	1729.8	291.1	 16
350	 14	10953.0	1780.5	 16
351	 14	4577.3	460.7	 16
352	 14	1610.8	270.8	 16
353	 14	3323.5	391.0	 16
354	 14	1831.8	315.2	 16
355	 14	3423.0	381.1	 16
356	 14	9702.3	1040.9	 16
357	 14	7391.5	535.0	 16
358	 14	2229.5	232.1	 16
359	 14	1350.5	221.2	 16
360	 14	1574.8	239.7	 16
361	 14	3291.0	374.5	 16
362	 14	1914.5	217.3	 16
363	 14	1231.8	212.3	 16
364	 14	1310.0	140.0	 16
365	 14	1385.8	205.4	 16
366	 14	2313.5	208.2	 16
367	 14	3894.3	525.0	 16
368	 14	1209.8	99.2	 16
369	 14	1446.8	225.4	 16
370	 14	5892.8	965.3	 16
371	 14	4962.8	393.6	 16
372	 14	3610.0	314.3	 16
373	 14	2855.5	427.9	 16
374	 14	1229.0	184.3	 16
375	 14	2066.3	292.3	 16
376	 14	1505.5	236.6	 16
377	 14	6688.3	1126.9	 16
378	 14	2033.0	214.8	 16
379	 14	3277.8	277.6	 16
380	 14	2992.0	485.6	 16
381	 14	1305.0	186.4	 16
382	 14	2016.8	249.0	 16
383	 14	2277.3	412.7	 16
384	 14	3320.3	606.5	 16
385	 14	1684.5	302.1	 16
386	 14	1588.3	218.2	 16
387	 14	1629.8	154.7	 16
388	 14	1835.0	244.6	 16
389	 14	2095.8	262.5	 16
390	 14	2319.8	330.3	 16
391	 14	2029.5	491.1	 16
392	 14	1170.8	218.2	 16
393	 14	1694.8	679.8	 16
394	 14	16443.8	3808.3	 16
395	 14	2236.5	477.2	 16
396	 14	2835.0	374.0	 16
397	 14	5978.5	1080.0	 16
398	 14	2338.5	466.1	 16
399	 14	1867.3	237.7	 16
400	 14	2370.0	371.9	 16
401	 14	4541.3	1117.1	 16
402	 14	1558.8	197.8	 16
403	 14	1166.5	211.7	 16
404	 14	1396.5	176.9	 16
405	 14	2266.8	1276.2	 16
406	 14	17922.8	4232.0	 16
407	 14	5768.3	1693.4	 16
408	 14	1262.8	207.2	 16
409	 14	1580.3	175.6	 16
410	 14	1673.5	316.9	 16
411	 14	1750.8	288.0	 16
412	 14	1716.0	296.4	 16
413	 14	2384.0	499.3	 16
414	 14	1384.5	256.7	 16
415	 14	2965.0	401.8	 16
416	 14	1110.3	172.7	 16
417	 14	2210.3	737.4	 16
418	 14	3711.8	716.7	 16
419	 14	2284.3	392.9	 16
420	 14	4663.0	1215.1	 16
421	 14	1374.3	189.4	 16
422	 14	1686.5	256.0	 16
423	 14	1633.5	229.8	 16
424	 14	1959.0	278.3	 16
425	 14	2397.5	346.4	 16
426	 14	1241.0	216.9	 16
427	 14	2149.5	250.2	 16
428	 14	3387.8	290.9	 16
429	 14	3839.5	724.5	 16
430	 14	1819.5	324.3	 16
431	 14	3491.3	339.0	 16
432	 14	2613.8	387.5	 16
433	 14	5376.5	1039.4	 16
434	 14	5419.8	756.0	 16
435	 14	1602.5	220.3	 16
436	 14	1201.5	173.5	 16
437	 14	2478.8	389.3	 16
438	 14	5231.8	603.2	 16
439	 14	9958.3	3093.0	 16
440	 14	1133.3	137.4	 16
441	 14	1657.3	179.5	 16
442	 14	2871.5	386.2	 16
443	 14	1726.3	171.9	 16
444	 14	1796.5	330.3	 16
445	 14	1158.8	200.7	 16
446	 14	1815.5	250.6	 16
447	 14	1459.8	212.5	 16
448	 14	1484.8	247.2	 16
449	 14	1122.8	171.0	 16
450	 14	1064.8	260.1	 12
451	 14	1070.0	184.0	 16
452	 14	1113.8	199.3	 16
453	 14	1183.3	122.7	 16
454	 14	1635.8	215.4	 16
455	 14	1900.8	272.8	 16
456	 14	1074.0	99.8	 16
457	 14	1125.8	173.4	 16
458	 14	2165.8	245.3	 16
459	 14	1869.0	211.1	 16
460	 14	1983.5	273.7	 16
461	 14	1660.0	269.1	 16
462	 14	2420.0	243.6	 16
463	 14	1861.3	226.3	 16
464	 14	1316.3	186.2	 16
465	 14	2219.8	138.7	 16
466	 14	2023.8	347.2	 16
467	 14	1597.8	194.7	 16
468	 14	1291.3	165.4	 16
469	 14	1198.5	159.7	 16
470	 14	5581.5	517.0	 16
471	 14	1940.0	208.9	 16
472	 14	1223.5	208.3	 16
473	 14	3879.3	722.0	 16
474	 14	2530.3	290.9	 16
475	 14	1489.8	194.4	 16
476	 14	1384.0	213.0	 16
477	 14	1039.0	168.1	 16
478	 14	1039.5	129.1	 16
479	 14	1314.3	204.7	 16
480	 14	46140.0	467.7	 16
481	 14	2923.5	375.1	 16
482	 14	1280.0	259.6	 16
483	 14	1528.8	593.3	 16
484	 14	1382.5	182.2	 16
485	 14	6805.3	956.9	 16
486	 14	7493.0	1166.3	 16
487	 14	7219.0	861.7	 16
488	 14	3377.5	214.1	 16
489	 14	1786.3	186.5	 16
490	 14	1315.0	141.5	 16
491	 14	1559.0	206.9	 16
492	 14	1639.5	285.7	 16
493	 14	993.3	122.5	 16
494	 14	1309.8	256.6	 16
495	 14	2740.8	315.4	 16
496	 14	2139.0	299.1	 16
497	 14	1223.3	183.9	 16
498	 14	1343.0	202.1	 16
499	 14	3376.3	426.5	 16
500	 14	1424.0	156.1	 16
501	 14	1130.3	176.1	 16
502	 14	1201.5	313.5	 16
503	 14	1009.8	154.0	 16
504	 14	1433.0	293.1	 16
505	 14	1188.5	154.5	 16
506	 14	3681.3	373.1	 16
507	 14	1388.0	186.4	 16
508	 14	4534.3	845.0	 16
509	 14	2248.5	244.3	 16
510	 14	2438.0	369.5	 16
511	 14	2021.0	283.2	 16
512	 14	1766.8	218.0	 16
513	 14	2074.5	277.2	 16
514	 14	7151.8	932.4	 16
515	 14	3938.3	495.0	 16
516	 14	3040.3	379.1	 16
517	 14	1412.8	162.0	 16
518	 14	1333.0	215.2	 16
519	 14	2821.8	340.0	 16
520	 14	2357.3	320.8	 16
521	 14	2338.0	263.7	 16
522	 14	5488.3	767.3	 16
523	 14	4266.0	482.4	 16
524	 14	4444.0	787.1	 16
525	 14	1002.5	170.9	 16
526	 14	1641.0	269.2	 16
527	 14	1682.8	210.1	 16
528	 14	2992.3	402.7	 16
529	 14	2472.0	299.0	 16
530	 14	1387.3	159.3	 16
531	 14	1495.0	257.4	 16
532	 14	1830.5	222.4	 16
533	 14	1334.5	206.5	 16
534	 14	1703.8	298.4	 16
535	 14	3909.8	908.1	 16
536	 14	1884.8	281.8	 16
537	 14	2564.0	450.8	 16
538	 14	2758.5	363.0	 16
539	 14	2501.0	319.0	 16
540	 14	1870.8	293.1	 16
541	 14	2269.5	332.1	 16
542	 14	1243.8	151.0	 16
543	 14	2144.8	417.3	 16
544	 14	1219.0	124.4	 16
545	 14	1518.0	357.6	 16
546	 14	1232.3	239.0	 16
547	 14	11084.0	943.8	 16
548	 14	13249.0	2001.8	 16
549	 14	5742.0	853.0	 16
550	 14	1835.3	244.7	 16
551	 14	3036.5	365.3	 16
552	 14	2408.3	313.5	 12
553	 14	18958.5	2647.0	 16
554	 14	1082.5	117.2	 16
555	 14	1062.3	211.0	 16
556	 14	2815.0	319.9	 16
557	 14	2035.8	316.1	 16
558	 14	1267.5	179.9	 16
559	 14	4842.0	438.5	 16
560	 14	2157.8	215.9	 16
561	 14	1153.3	113.5	 16
562	 14	1457.5	181.6	 16
563	 14	1466.0	294.8	 16
564	 14	5571.8	537.7	 16
565	 14	1721.0	201.8	 16
566	 14	4122.8	439.6	 16
567	 14	9994.8	771.1	 16
568	 14	2344.3	339.0	 16
569	 14	2272.8	339.6	 16
570	 14	1096.0	206.8	 16
571	 14	1102.3	210.6	 16
572	 14	1506.0	210.6	 16
573	 14	2471.8	349.6	 16
574	 14	1897.8	279.6	 16
575	 14	4994.0	365.6	 16
576	 14	2013.0	251.8	 16
577	 14	1301.0	248.1	 16
578	 14	9318.3	620.0	 16
579	 14	11505.3	450.1	 16
580	 14	1842.8	262.2	 16
581	 14	1228.8	166.4	 16
582	 14	3555.5	290.1	 16
583	 14	1102.0	160.0	 16
584	 14	2483.0	351.8	 16
585	 14	2591.5	378.9	 16
586	 14	2778.0	373.8	 16
587	 14	3202.3	317.8	 16
588	 14	1054.3	191.9	 16
589	 14	1275.3	197.2	 16
590	 14	1508.3	198.4	 16
591	 14	1645.5	278.7	 16
592	 14	6172.3	800.8	 16
593	 14	1755.0	254.2	 16
594	 14	4076.3	321.9	 16
595	 14	1832.3	223.8	 16
596	 14	1187.3	157.0	 16
597	 14	13271.8	1558.2	 16
598	 14	1172.3	144.8	 16
599	 14	2300.8	234.9	 16
600	 14	2592.0	410.7	 16
601	 14	2200.3	243.3	 16
602	 14	3682.3	439.6	 16
603	 14	1271.3	220.0	 16
604	 14	3181.0	400.5	 16
605	 14	2238.5	220.3	 16
606	 14	1494.8	177.2	 16
607	 14	1396.5	195.1	 16
608	 14	1297.3	162.7	 16
609	 14	1312.8	180.8	 16
610	 14	1064.5	174.8	 16
611	 14	983.0	139.3	 16
612	 14	1136.5	164.0	 16
613	 14	1844.5	216.5	 16
614	 14	1801.5	122.6	 16
615	 14	2609.8	428.5	 16
616	 14	3935.5	495.2	 16
617	 14	2160.0	320.2	 16
618	 14	1655.5	261.8	 16
619	 14	3019.3	341.6	 16
620	 14	1205.5	174.3	 16
621	 14	1232.3	166.3	 16
622	 14	1616.0	259.1	 16
623	 14	1505.8	186.0	 16
624	 14	1406.5	204.1	 16
625	 14	1231.5	126.1	 16
626	 14	1077.8	160.8	 16
627	 14	1119.3	215.1	 16
628	 14	1141.3	175.2	 16
629	 14	1672.3	192.7	 16
630	 14	10825.8	718.7	 16
631	 14	7043.5	1045.2	 16
632	 14	2264.0	210.0	 16
633	 14	6955.8	526.1	 16
634	 14	13512.5	951.8	 16
635	 14	2875.5	442.9	 16
636	 14	2273.5	362.5	 16
637	 14	908.8	150.0	 16
638	 14	3523.5	400.4	 16
639	 14	2476.3	343.4	 16
640	 14	1737.8	225.5	 16
641	 14	2084.3	251.3	 16
642	 14	2247.3	252.8	 16
643	 14	2073.0	262.3	 16
644	 14	2489.3	263.7	 16
645	 14	2794.5	309.7	 16
646	 14	2059.0	273.4	 16
647	 14	2138.5	261.9	 16
648	 14	1504.5	260.3	 16
649	 14	1212.0	176.7	 16
650	 14	1144.3	141.1	 16
651	 14	1430.3	204.8	 16
652	 14	2423.8	254.9	 16
653	 14	1517.8	297.6	 16
654	 14	1470.0	173.4	 12
655	 14	1125.3	192.6	 16
656	 14	958.3	170.4	 16
657	 14	1256.8	227.9	 16
658	 14	5547.5	525.2	 16
659	 14	3263.8	464.8	 16
660	 14	25018.0	2445.6	 16
661	 14	8569.0	590.7	 16
662	 14	4854.0	481.6	 16
663	 14	3871.5	384.0	 16
664	 14	6229.8	1040.6	 16
665	 14	2175.8	333.4	 16
666	 14	12255.5	1446.4	 16
667	 14	1057.0	183.8	 16
668	 14	2080.0	333.2	 16
669	 14	1035.5	155.2	 16
670	 14	1881.3	215.7	 16
671	 14	1363.8	224.8	 16
672	 14	1427.5	185.1	 16
673	 14	1653.8	216.8	 16
674	 14	1327.0	182.6	 16
675	 14	1090.3	235.3	 16
676	 14	1315.0	163.4	 16
677	 14	2419.3	265.9	 16
678	 14	1409.5	158.9	 16
679	 14	3196.0	388.2	 16
680	 14	2190.8	305.1	 16
681	 14	1153.5	263.1	 16
682	 14	1761.8	194.1	 16
683	 14	1764.0	223.7	 16
684	 14	1879.3	198.8	 16
685	 14	1485.3	193.4	 16
686	 14	1381.8	162.6	 16
687	 14	1574.5	163.0	 16
688	 14	1907.3	248.5	 16
689	 14	3683.8	495.9	 16
690	 14	3057.5	288.9	 16
691	 14	3943.0	470.8	 16
692	 14	4554.8	468.5	 16
693	 14	5014.5	609.1	 16
694	 14	1645.8	255.9	 16
695	 14	1279.8	131.9	 16
696	 14	1266.3	190.3	 16
697	 14	2490.0	240.0	 16
698	 14	5942.8	653.6	 16
699	 14	17615.0	1465.3	 16
700	 14	2361.0	262.3	 16
701	 14	3131.3	365.7	 16
702	 14	11962.0	1135.1	 16
703	 14	3153.0	408.5	 16
704	 14	3244.0	321.8	 16
705	 14	4433.8	400.2	 16
706	 14	3792.3	453.0	 16
707	 14	18057.5	1016.0	 16
708	 14	2124.3	276.3	 16
709	 14	1661.5	250.3	 16
710	 14	3025.0	512.0	 16
711	 14	46140.0	0.0	 16
  0	 15	2191.5	307.8	 16
  1	 15	2945.0	434.6	 16
  2	 15	2680.3	406.8	 16
  3	 15	1358.3	246.0	 16
  4	 15	3247.5	356.3	 16
  5	 15	1730.0	212.0	 16
  6	 15	4770.5	696.8	 16
  7	 15	20759.0	4397.6	 16
  8	 15	1717.3	208.4	 16
  9	 15	3685.3	574.9	 16
 10	 15	4526.8	1009.7	 16
 11	 15	2348.5	506.4	 16
 12	 15	1942.8	320.6	 16
 13	 15	1583.0	198.4	 16
 14	 15	2154.0	375.0	 16
 15	 15	2776.5	298.8	 16
 16	 15	4628.8	610.4	 16
 17	 15	3808.5	708.6	 16
 18	 15	5627.8	1286.6	 16
 19	 15	8865.3	1940.4	 16
 20	 15	4465.5	1008.9	 16
 21	 15	1628.8	290.5	 16
 22	 15	8349.3	2605.2	 16
 23	 15	8786.3	2288.1	 16
 24	 15	5920.8	718.0	 16
 25	 15	3079.8	716.7	 16
 26	 15	3110.0	755.7	 16
 27	 15	1506.8	558.3	 16
 28	 15	8953.8	2479.5	 16
 29	 15	1877.8	334.3	 16
 30	 15	1506.0	214.6	 16
 31	 15	8721.8	2374.3	 16
 32	 15	1128.8	193.8	 16
 33	 15	3299.0	796.1	 16
 34	 15	2129.8	438.6	 16
 35	 15	2361.3	386.7	 16
 36	 15	15460.3	5910.3	 16
 37	 15	2161.8	299.0	 16
 38	 15	7764.8	1669.5	 16
 39	 15	31112.8	12437.1	 16
 40	 15	2105.0	411.7	 16
 41	 15	2669.3	690.2	 16
 42	 15	2088.3	407.1	 12
 43	 15	3900.3	633.3	 16
 44	 15	2981.8	341.4	 16
 45	 15	2556.8	314.6	 16
 46	 15	3830.3	651.2	 16
 47	 15	9122.5	1721.5	 16
 48	 15	29032.5	4797.9	 16
 49	 15	9057.5	1631.2	 16
 50	 15	11023.8	2591.8	 16
 51	 15	4608.0	501.6	 16
 52	 15	2903.3	456.7	 16
 53	 15	2286.0	297.4	 16
 54	 15	1598.8	296.2	 16
 55	 15	1253.5	223.3	 16
 56	 15	2312.0	388.8	 16
 57	 15	2617.5	353.6	 16
 58	 15	23325.3	6213.4	 16
 59	 15	1709.8	269.9	 16
 60	 15	2334.8	407.8	 16
 61	 15	3405.8	407.6	 16
 62	 15	9744.5	2486.5	 16
 63	 15	1759.3	174.2	 16
 64	 15	4764.8	632.5	 16
 65	 15	3156.5	810.7	 16
 66	 15	2673.8	674.6	 16
 67	 15	2581.0	414.2	 16
 68	 15	7813.0	1355.1	 16
 69	 15	2281.5	473.6	 16
 70	 15	7607.5	2034.6	 16
 71	 15	3886.0	640.0	 16
 72	 15	3932.5	663.3	 16
 73	 15	12544.5	2144.5	 16
 74	 15	22896.3	5780.4	 16
 75	 15	1208.8	211.2	 16
 76	 15	24180.8	6637.5	 16
 77	 15	1854.8	320.6	 16
 78	 15	1090.0	155.1	 16
 79	 15	4038.5	1026.1	 16
 80	 15	1621.8	295.7	 16
 81	 15	8026.3	2002.6	 16
 82	 15	1068.0	152.4	 16
 83	 15	1316.0	127.5	 16
 84	 15	1450.3	268.1	 16
 85	 15	1907.0	294.8	 16
 86	 15	9860.5	2459.8	 16
 87	 15	5837.0	1672.3	 16
 88	 15	1624.0	332.1	 16
 89	 15	9147.8	2779.7	 16
 90	 15	8603.3	4262.4	 16
 91	 15	8224.5	1829.8	 16
 92	 15	3336.3	790.3	 16
 93	 15	3968.8	676.6	 16
 94	 15	8541.0	1289.9	 16
 95	 15	5393.3	739.7	 16
 96	 15	3151.0	347.8	 16
 97	 15	1366.5	208.2	 16
 98	 15	4399.5	1047.3	 16
 99	 15	1364.3	273.5	 16
100	 15	1973.5	328.3	 16
101	 15	1619.0	339.8	 16
102	 15	4006.8	1134.4	 16
103	 15	2320.8	442.7	 16
104	 15	23289.5	6345.4	 16
105	 15	6839.0	1550.3	 16
106	 15	1905.8	380.5	 16
107	 15	1184.8	180.4	 16
108	 15	2636.8	478.3	 16
109	 15	5957.5	1685.2	 16
110	 15	1625.3	235.3	 16
111	 15	3552.3	514.4	 16
112	 15	2403.5	294.8	 16
113	 15	2203.0	333.3	 16
114	 15	4857.3	805.3	 16
115	 15	8686.5	1892.1	 16
116	 15	3809.8	537.4	 16
117	 15	2306.0	1112.7	 16
118	 15	8430.3	2288.5	 16
119	 15	1478.0	268.1	 16
120	 15	1861.8	389.4	 16
121	 15	5426.5	1142.7	 16
122	 15	1434.5	265.0	 16
123	 15	7724.3	2161.3	 16
124	 15	4175.0	964.8	 16
125	 15	2395.0	455.1	 16
126	 15	7865.8	2290.7	 16
127	 15	3281.0	929.8	 16
128	 15	2752.0	697.2	 16
129	 15	1157.3	283.5	 16
130	 15	1959.8	370.3	 16
131	 15	23190.8	7302.5	 16
132	 15	23999.3	7672.0	 16
133	 15	7041.3	1845.9	 16
134	 15	1489.8	205.2	 16
135	 15	1407.8	244.1	 16
136	 15	3540.3	634.2	 16
137	 15	31546.0	10503.9	 16
138	 15	44371.5	14486.2	 16
139	 15	7196.8	2276.8	 16
140	 15	4667.3	1275.0	 16
141	 15	2244.3	428.2	 16
142	 15	1916.5	232.4	 16
143	 15	9400.8	1908.5	 16
144	 15	12162.8	1616.6	 12
145	 15	11032.3	1297.3	 16
146	 15	5160.8	544.3	 16
147	 15	1131.0	161.7	 16
148	 15	11343.0	1393.4	 16
149	 15	3053.3	394.0	 16
150	 15	3923.0	338.1	 16
151	 15	5759.3	612.9	 16
152	 15	3742.3	507.1	 16
153	 15	2652.8	413.2	 16
154	 15	10908.8	1900.8	 16
155	 15	2196.8	468.2	 16
156	 15	1269.0	130.4	 16
157	 15	3096.3	455.2	 16
158	 15	2975.8	480.4	 16
159	 15	2387.8	247.3	 16
160	 15	7303.0	1414.6	 16
161	 15	16266.8	3063.1	 16
162	 15	2887.3	414.4	 16
163	 15	13081.5	2333.3	 16
164	 15	1266.8	156.1	 16
165	 15	1894.5	283.2	 16
166	 15	1748.5	211.4	 16
167	 15	3853.3	757.1	 16
168	 15	1571.0	242.0	 16
169	 15	6428.5	1065.6	 16
170	 15	2755.0	445.8	 16
171	 15	1725.5	250.3	 16
172	 15	2186.0	292.4	 16
173	 15	1441.0	231.4	 16
174	 15	1351.0	274.0	 16
175	 15	1769.3	221.2	 16
176	 15	1766.8	293.7	 16
177	 15	2967.3	408.8	 16
178	 15	13727.0	1835.0	 16
179	 15	2286.0	234.4	 16
180	 15	1979.5	215.6	 16
181	 15	1805.8	214.7	 16
182	 15	11756.8	909.0	 16
183	 15	3455.5	553.5	 16
184	 15	2040.3	281.3	 16
185	 15	1775.3	281.0	 16
186	 15	3082.5	498.6	 16
187	 15	2880.5	493.1	 16
188	 15	9234.0	1563.6	 16
189	 15	10392.5	1167.2	 16
190	 15	3852.3	543.1	 16
191	 15	1552.0	195.7	 16
192	 15	2877.8	305.2	 16
193	 15	3143.8	321.0	 16
194	 15	5786.5	1025.2	 16
195	 15	5213.8	780.1	 16
196	 15	3032.3	577.4	 16
197	 15	11290.0	1949.9	 16
198	 15	1712.3	531.3	 16
199	 15	1036.8	211.2	 16
200	 15	1159.3	233.5	 16
201	 15	14700.5	3400.5	 16
202	 15	4737.5	561.0	 16
203	 15	3616.5	718.4	 16
204	 15	1390.8	247.8	 16
205	 15	5795.0	1414.2	 16
206	 15	7761.8	1383.3	 16
207	 15	2548.0	484.8	 16
208	 15	3718.0	561.0	 16
209	 15	3565.0	503.0	 16
210	 15	3240.5	720.8	 16
211	 15	2429.8	631.6	 16
212	 15	4601.8	1063.4	 16
213	 15	3246.5	601.6	 16
214	 15	3392.5	735.7	 16
215	 15	3390.0	777.3	 16
216	 15	11676.8	3190.6	 16
217	 15	2639.3	448.3	 16
218	 15	12058.3	3508.1	 16
219	 15	9673.5	2722.3	 16
220	 15	7717.3	2419.7	 16
221	 15	3772.0	791.7	 16
222	 15	2307.8	415.2	 16
223	 15	2069.8	337.0	 16
224	 15	1585.8	247.4	 16
225	 15	2546.3	489.5	 16
226	 15	8160.3	2858.2	 16
227	 15	2093.8	410.9	 16
228	 15	6589.8	4406.6	 16
229	 15	13076.3	2963.3	 16
230	 15	5183.8	1360.7	 16
231	 15	1693.0	296.5	 16
232	 15	4694.3	1287.4	 16
233	 15	1315.8	227.1	 16
234	 15	3680.3	724.0	 16
235	 15	22468.5	5378.7	 16
236	 15	27090.0	5410.1	 16
237	 15	12135.5	3892.6	 16
238	 15	2494.0	438.9	 16
239	 15	3076.8	433.2	 16
240	 15	2287.5	329.6	 16
241	 15	7461.3	1813.6	 16
242	 15	14748.8	5312.2	 16
243	 15	1935.0	237.0	 16
244	 15	2262.8	291.7	 16
245	 15	1746.5	201.9	 16
246	 15	11470.8	2356.6	 12
247	 15	1456.0	289.3	 16
248	 15	15896.5	3767.9	 16
249	 15	3795.8	639.7	 16
250	 15	1179.3	204.1	 16
251	 15	6786.0	1267.6	 16
252	 15	2509.5	538.8	 16
253	 15	4206.5	732.8	 16
254	 15	46140.0	5.5	 16
255	 15	5104.3	591.9	 16
256	 15	5941.8	1017.6	 16
257	 15	10576.8	2044.3	 16
258	 15	1470.5	262.5	 16
259	 15	1119.5	162.5	 16
260	 15	4755.5	1170.3	 16
261	 15	2098.8	276.9	 16
262	 15	2678.3	267.7	 16
263	 15	4783.3	576.5	 16
264	 15	6719.8	1357.3	 16
265	 15	2704.5	475.1	 16
266	 15	1782.0	334.0	 16
267	 15	2498.5	327.7	 16
268	 15	2853.0	475.6	 16
269	 15	4287.5	914.1	 16
270	 15	2201.5	296.5	 16
271	 15	1797.8	264.3	 16
272	 15	5060.0	945.0	 16
273	 15	1833.3	302.0	 16
274	 15	6354.5	1096.8	 16
275	 15	5555.3	1022.4	 16
276	 15	3864.3	575.7	 16
277	 15	2237.8	438.9	 16
278	 15	1334.8	279.0	 16
279	 15	8022.8	2123.8	 16
280	 15	28902.8	6545.9	 16
281	 15	2194.3	362.0	 16
282	 15	4214.5	916.0	 16
283	 15	1587.3	192.9	 16
284	 15	1990.3	311.7	 16
285	 15	2855.8	326.6	 16
286	 15	2387.8	385.3	 16
287	 15	3991.3	391.9	 16
288	 15	16688.8	3778.0	 16
289	 15	2022.5	343.0	 16
290	 15	18094.0	4710.8	 16
291	 15	4218.0	877.6	 16
292	 15	7806.0	1554.6	 16
293	 15	16618.3	3642.3	 16
294	 15	3509.8	341.2	 16
295	 15	1903.8	256.8	 16
296	 15	3249.8	300.4	 16
297	 15	12904.5	2071.6	 16
298	 15	36544.8	7803.1	 16
299	 15	3423.5	551.1	 16
300	 15	1488.0	280.9	 16
301	 15	2849.5	354.9	 16
302	 15	1587.3	259.0	 16
303	 15	1205.8	225.2	 16
304	 15	12762.3	3548.7	 16
305	 15	1193.0	202.5	 16
306	 15	2756.5	373.1	 16
307	 15	2633.8	494.1	 16
308	 15	2033.3	289.0	 16
309	 15	4624.3	2192.5	 16
310	 15	44564.3	8259.8	 16
311	 15	7463.5	1003.4	 16
312	 15	3583.8	595.5	 16
313	 15	2065.5	439.3	 16
314	 15	5057.0	1290.4	 16
315	 15	2430.5	513.2	 16
316	 15	15869.3	3053.3	 16
317	 15	6284.8	1170.8	 16
318	 15	3449.0	553.4	 16
319	 15	3214.3	459.7	 16
320	 15	2193.0	301.9	 16
321	 15	2912.8	340.1	 16
322	 15	7094.5	1141.0	 16
323	 15	4529.0	1144.6	 16
324	 15	16565.5	1812.6	 16
325	 15	2443.8	261.6	 16
326	 15	3730.3	747.7	 16
327	 15	5412.3	1331.6	 16
328	 15	1380.0	184.5	 16
329	 15	1253.8	255.7	 16
330	 15	15815.0	4350.4	 16
331	 15	3705.3	645.6	 16
332	 15	11170.3	1499.1	 16
333	 15	18806.0	4694.2	 16
334	 15	1871.3	396.7	 16
335	 15	1098.5	177.2	 16
336	 15	1790.5	570.2	 16
337	 15	8257.3	1414.5	 16
338	 15	11377.3	1704.2	 16
339	 15	11430.3	2414.0	 16
340	 15	6734.5	1368.0	 16
341	 15	4271.8	920.8	 16
342	 15	5304.5	1516.5	 16
343	 15	1218.0	247.1	 16
344	 15	1461.5	195.6	 16
345	 15	2507.8	546.4	 16
346	 15	2421.8	498.2	 16
347	 15	1585.0	339.0	 16
348	 15	2697.0	349.0	 12
349	 15	1966.8	269.1	 16
350	 15	11908.3	2103.9	 16
351	 15	4621.8	798.6	 16
352	 15	1432.3	127.2	 16
353	 15	4656.5	615.5	 16
354	 15	1276.8	193.5	 16
355	 15	9790.8	1238.8	 16
356	 15	15513.0	2021.5	 16
357	 15	7051.3	616.9	 16
358	 15	6881.5	961.2	 16
359	 15	11863.8	2263.5	 16
360	 15	1350.8	273.6	 16
361	 15	2783.8	346.4	 16
362	 15	10598.3	2259.3	 16
363	 15	1530.0	248.2	 16
364	 15	4029.3	574.6	 16
365	 15	2045.5	318.9	 16
366	 15	7326.5	1906.0	 16
367	 15	4852.5	770.9	 16
368	 15	7182.3	1806.5	 16
369	 15	1877.5	344.0	 16
370	 15	1953.3	267.1	 16
371	 15	2186.8	343.4	 16
372	 15	4701.0	707.3	 16
373	 15	14703.8	3323.8	 16
374	 15	1755.3	386.4	 16
375	 15	5640.8	1015.8	 16
376	 15	5745.3	1157.4	 16
377	 15	2002.0	336.2	 16
378	 15	1866.0	176.5	 16
379	 15	8815.3	2147.0	 16
380	 15	1901.3	271.5	 16
381	 15	1280.0	213.1	 16
382	 15	1064.5	157.5	 16
383	 15	2633.3	377.9	 16
384	 15	1933.8	330.9	 16
385	 15	15915.0	4998.8	 16
386	 15	2895.0	955.4	 16
387	 15	13893.8	2447.5	 16
388	 15	18807.5	3439.9	 16
389	 15	6226.3	1475.1	 16
390	 15	1696.8	402.1	 16
391	 15	1756.0	254.2	 16
392	 15	2457.8	502.4	 16
393	 15	24630.8	7942.6	 16
394	 15	10715.3	2450.7	 16
395	 15	3573.0	758.4	 16
396	 15	1707.0	275.8	 16
397	 15	2724.5	350.5	 16
398	 15	4114.3	1308.9	 16
399	 15	2244.5	394.9	 16
400	 15	3816.3	517.9	 16
401	 15	3784.3	507.5	 16
402	 15	3163.0	493.0	 16
403	 15	2611.0	451.9	 16
404	 15	3589.8	456.6	 16
405	 15	9131.8	1702.1	 16
406	 15	2821.3	486.8	 16
407	 15	11147.5	3913.4	 16
408	 15	8390.5	2143.0	 16
409	 15	2443.5	217.8	 16
410	 15	6225.5	1321.0	 16
411	 15	2705.5	572.5	 16
412	 15	1367.0	191.0	 16
413	 15	1806.5	299.1	 16
414	 15	2419.8	282.5	 16
415	 15	9957.5	2480.6	 16
416	 15	4594.8	863.0	 16
417	 15	6088.3	1423.1	 16
418	 15	3335.8	534.4	 16
419	 15	3314.8	692.0	 16
420	 15	2366.5	447.2	 16
421	 15	4556.8	1208.4	 16
422	 15	2838.3	759.8	 16
423	 15	8138.5	1728.9	 16
424	 15	2062.5	326.2	 16
425	 15	1323.5	160.6	 16
426	 15	1286.0	161.6	 16
427	 15	3726.0	670.4	 16
428	 15	1430.0	295.9	 16
429	 15	46140.0	3960.4	 16
430	 15	46140.0	10069.9	 16
431	 15	46140.0	2403.5	 16
432	 15	1889.3	343.8	 16
433	 15	2067.8	342.3	 16
434	 15	5136.5	557.7	 16
435	 15	11455.3	2235.2	 16
436	 15	3424.3	559.5	 16
437	 15	10461.5	1492.6	 16
438	 15	4126.3	587.0	 16
439	 15	3061.0	420.3	 16
440	 15	46140.0	658.0	 16
441	 15	45762.3	9509.6	 16
442	 15	1315.5	199.0	 16
443	 15	3104.5	567.4	 16
444	 15	5345.0	626.8	 16
445	 15	9259.8	1371.0	 16
446	 15	7327.8	799.9	 16
447	 15	7367.8	991.8	 16
448	 15	6643.5	812.1	 16
449	 15	13088.3	2478.4	 16
450	 15	11962.8	2116.0	 12
451	 15	9004.5	1675.0	 16
452	 15	1340.5	181.9	 16
453	 15	4495.8	762.9	 16
454	 15	4416.0	837.5	 16
455	 15	2088.5	173.8	 16
456	 15	1005.8	156.0	 16
457	 15	7177.0	1467.7	 16
458	 15	14312.0	2509.6	 16
459	 15	1764.3	224.6	 16
460	 15	1782.8	207.2	 16
461	 15	3188.3	455.4	 16
462	 15	1439.0	248.0	 16
463	 15	1104.0	173.8	 16
464	 15	2092.3	321.3	 16
465	 15	1396.8	266.1	 16
466	 15	2055.3	337.9	 16
467	 15	2057.5	256.6	 16
468	 15	15304.0	2446.3	 16
469	 15	13444.5	2918.0	 16
470	 15	2209.0	198.5	 16
471	 15	7145.8	1469.5	 16
472	 15	4372.8	2707.5	 16
473	 15	3677.3	570.3	 16
474	 15	5033.5	351.2	 16
475	 15	3646.5	447.7	 16
476	 15	1778.5	217.5	 16
477	 15	3853.5	502.5	 16
478	 15	46140.0	5571.1	 16
479	 15	3742.8	297.3	 16
480	 15	1566.0	317.7	 16
481	 15	7385.8	1458.1	 16
482	 15	1430.3	277.0	 16
483	 15	1802.5	398.4	 16
484	 15	1965.8	270.2	 16
485	 15	1238.0	190.8	 16
486	 15	2887.5	432.6	 16
487	 15	1864.5	199.6	 16
488	 15	4743.8	605.2	 16
489	 15	5610.0	894.4	 16
490	 15	3026.3	765.5	 16
491	 15	1613.8	244.1	 16
492	 15	4068.8	629.7	 16
493	 15	5330.3	746.8	 16
494	 15	1195.0	167.8	 16
495	 15	1689.0	243.6	 16
496	 15	5289.0	1312.0	 16
497	 15	1023.5	181.6	 16
498	 15	1081.5	175.6	 16
499	 15	1341.0	207.6	 16
500	 15	1231.5	199.6	 16
501	 15	1933.3	248.6	 16
502	 15	2756.0	394.7	 16
503	 15	13228.3	2723.4	 16
504	 15	8814.0	1799.5	 16
505	 15	8077.8	1462.8	 16
506	 15	1943.8	182.8	 16
507	 15	2306.5	390.3	 16
508	 15	6501.0	818.3	 16
509	 15	1694.8	295.2	 16
510	 15	2012.5	284.7	 16
511	 15	3542.8	707.4	 16
512	 15	1391.3	222.3	 16
513	 15	1864.3	290.0	 16
514	 15	1986.0	203.7	 16
515	 15	6104.5	1222.1	 16
516	 15	3297.8	432.3	 16
517	 15	1639.8	258.7	 16
518	 15	2203.5	390.0	 16
519	 15	7069.0	1880.2	 16
520	 15	1373.5	214.5	 16
521	 15	2892.0	633.7	 16
522	 15	3440.5	624.5	 16
523	 15	1507.5	226.5	 16
524	 15	2005.3	359.8	 16
525	 15	3800.5	485.8	 16
526	 15	24555.0	6305.9	 16
527	 15	2570.8	516.5	 16
528	 15	2130.3	319.8	 16
529	 15	2536.0	447.9	 16
530	 15	3471.5	489.0	 16
531	 15	7038.3	1426.7	 16
532	 15	1281.5	191.6	 16
533	 15	1354.8	186.7	 16
534	 15	1557.8	211.7	 16
535	 15	33017.3	9107.9	 16
536	 15	3056.3	562.7	 16
537	 15	11900.3	2139.6	 16
538	 15	8792.3	1538.8	 16
539	 15	2612.0	479.2	 16
540	 15	18599.8	5047.3	 16
541	 15	1551.0	271.1	 16
542	 15	4172.5	907.7	 16
543	 15	2276.5	310.1	 16
544	 15	32462.0	9715.7	 16
545	 15	3990.0	872.4	 16
546	 15	1549.5	209.7	 16
547	 15	7854.3	1034.4	 16
548	 15	4930.3	894.3	 16
549	 15	1354.8	168.2	 16
550	 15	1014.0	112.2	 16
551	 15	1257.0	183.0	 16
552	 15	2968.5	411.0	 12
553	 15	11545.3	2089.0	 16
554	 15	4579.5	815.5	 16
555	 15	3233.8	528.5	 16
556	 15	17174.3	2243.6	 16
557	 15	10248.3	970.6	 16
558	 15	1486.5	210.4	 16
559	 15	6894.0	955.7	 16
560	 15	1203.8	226.5	 16
561	 15	1173.0	236.7	 16
562	 15	3626.3	346.6	 16
563	 15	3892.3	471.5	 16
564	 15	3045.8	382.3	 16
565	 15	2418.0	362.1	 16
566	 15	1438.3	237.0	 16
567	 15	3935.3	506.9	 16
568	 15	3720.5	527.1	 16
569	 15	3012.5	296.5	 16
570	 15	7381.3	938.6	 16
571	 15	3156.3	434.0	 16
572	 15	6457.8	986.8	 16
573	 15	29699.8	5638.0	 16
574	 15	1120.8	160.0	 16
575	 15	1273.5	247.9	 16
576	 15	2523.3	304.8	 16
577	 15	3663.5	466.8	 16
578	 15	2670.5	661.9	 16
579	 15	2710.0	260.2	 16
580	 15	5161.8	507.4	 16
581	 15	2483.0	373.6	 16
582	 15	2316.0	361.7	 16
583	 15	1676.8	288.4	 16
584	 15	2772.3	382.8	 16
585	 15	2711.0	457.2	 16
586	 15	11702.8	1982.5	 16
587	 15	42232.3	6727.7	 16
588	 15	4785.8	840.9	 16
589	 15	1530.0	206.2	 16
590	 15	980.8	132.0	 16
591	 15	2489.8	271.0	 16
592	 15	2757.8	403.2	 16
593	 15	5206.5	536.3	 16
594	 15	2939.5	380.5	 16
595	 15	4922.3	768.8	 16
596	 15	3161.0	593.2	 16
597	 15	7828.3	1373.9	 16
598	 15	1671.3	192.4	 16
599	 15	3956.5	470.3	 16
600	 15	14171.5	2486.3	 16
601	 15	5565.3	618.9	 16
602	 15	5448.0	567.1	 16
603	 15	1626.5	330.3	 16
604	 15	6339.3	1243.4	 16
605	 15	5618.8	662.6	 16
606	 15	5449.0	879.1	 16
607	 15	23223.0	4902.5	 16
608	 15	11833.0	2383.6	 16
609	 15	7320.8	1613.2	 16
610	 15	1166.3	134.9	 16
611	 15	1237.8	170.1	 16
612	 15	3417.8	736.2	 16
613	 15	5856.0	914.1	 16
614	 15	4802.0	933.5	 16
615	 15	2416.8	340.7	 16
616	 15	4865.0	439.1	 16
617	 15	4636.8	806.1	 16
618	 15	1728.8	261.3	 16
619	 15	5566.3	592.8	 16
620	 15	3964.8	591.4	 16
621	 15	6039.8	1179.0	 16
622	 15	46140.0	2943.8	 16
623	 15	19290.8	3689.9	 16
624	 15	8938.0	1874.8	 16
625	 15	2043.3	290.6	 16
626	 15	1802.8	262.9	 16
627	 15	2287.3	313.3	 16
628	 15	3757.3	534.6	 16
629	 15	2548.5	396.8	 16
630	 15	5030.5	388.2	 16
631	 15	2336.0	244.2	 16
632	 15	3291.3	393.1	 16
633	 15	20232.8	2749.0	 16
634	 15	18765.3	2552.4	 16
635	 15	9719.8	1173.3	 16
636	 15	12742.5	2167.8	 16
637	 15	7896.3	1513.8	 16
638	 15	6371.0	862.9	 16
639	 15	6897.5	747.3	 16
640	 15	4438.3	750.9	 16
641	 15	4302.0	663.2	 16
642	 15	2121.0	295.2	 16
643	 15	5774.5	1028.2	 16
644	 15	5748.5	952.1	 16
645	 15	3984.0	551.4	 16
646	 15	2989.0	480.3	 16
647	 15	2146.5	382.2	 16
648	 15	19357.0	3458.8	 16
649	 15	14361.8	3173.8	 16
650	 15	1201.8	197.9	 16
651	 15	1044.8	178.8	 16
652	 15	1683.3	258.4	 16
653	 15	3392.3	604.9	 16
654	 15	3815.0	676.0	 12
655	 15	958.3	133.0	 16
656	 15	1395.3	233.7	 16
657	 15	1511.5	261.3	 16
658	 15	1937.5	268.8	 16
659	 15	3714.3	642.0	 16
660	 15	7959.8	904.9	 16
661	 15	2210.5	342.7	 16
662	 15	3778.3	440.0	 16
663	 15	2157.3	234.3	 16
664	 15	2568.5	283.7	 16
665	 15	6573.5	1080.6	 16
666	 15	1213.3	270.0	 16
667	 15	1729.5	336.5	 16
668	 15	1440.3	246.4	 16
669	 15	1753.0	318.2	 16
670	 15	3685.5	748.4	 16
671	 15	9715.3	2108.8	 16
672	 15	2880.5	379.7	 16
673	 15	6877.8	1236.6	 16
674	 15	2984.0	409.6	 16
675	 15	45968.5	5528.3	 16
676	 15	2928.8	445.0	 16
677	 15	2742.3	380.3	 16
678	 15	8637.0	1630.1	 16
679	 15	3280.8	435.2	 16
680	 15	1340.0	241.0	 16
681	 15	2217.0	361.6	 16
682	 15	1876.3	349.0	 16
683	 15	6756.0	1031.1	 16
684	 15	24222.5	5409.5	 16
685	 15	5702.8	793.8	 16
686	 15	13199.5	2263.1	 16
687	 15	2837.8	457.0	 16
688	 15	3829.0	575.1	 16
689	 15	1556.0	218.5	 16
690	 15	9137.3	1383.1	 16
691	 15	3186.3	396.0	 16
692	 15	46140.0	0.0	 16
693	 15	1390.8	131.5	 16
694	 15	14970.3	3225.8	 16
695	 15	1628.5	360.2	 16
696	 15	1727.8	289.0	 16
697	 15	1426.5	267.9	 16
698	 15	1690.3	210.7	 16
699	 15	5311.8	1165.5	 16
700	 15	1801.0	245.5	 16
701	 15	4844.8	860.2	 16
702	 15	6172.0	540.0	 16
703	 15	1574.5	202.0	 16
704	 15	8359.5	819.0	 16
705	 15	7815.8	855.7	 16
706	 15	2504.3	325.6	 16
707	 15	2536.8	275.9	 16
708	 15	17009.0	2645.5	 16
709	 15	1357.0	276.0	 16
710	 15	45926.5	7196.1	 16
711	 15	2389.5	292.1	 16
  0	 16	46140.0	609.8	 16
  1	 16	1415.3	195.7	 16
  2	 16	1185.5	176.5	 16
  3	 16	1245.0	222.6	 16
  4	 16	1787.8	210.9	 16
  5	 16	2402.5	406.7	 16
  6	 16	2646.3	318.5	 16
  7	 16	2608.8	507.6	 16
  8	 16	1295.3	219.4	 16
  9	 16	1715.3	210.3	 16
 10	 16	1007.0	157.6	 16
 11	 16	1139.8	212.6	 16
 12	 16	1932.3	388.0	 16
 13	 16	1144.8	147.6	 16
 14	 16	1141.5	191.5	 16
 15	 16	1503.0	251.4	 16
 16	 16	3836.3	541.7	 16
 17	 16	2938.5	478.7	 16
 18	 16	1957.0	380.5	 16
 19	 16	3803.0	601.3	 16
 20	 16	2727.8	633.4	 16
 21	 16	1023.0	142.2	 16
 22	 16	2873.8	742.0	 16
 23	 16	1422.0	264.0	 16
 24	 16	3519.0	573.3	 16
 25	 16	1671.5	252.2	 16
 26	 16	1648.3	277.8	 16
 27	 16	1211.5	241.2	 16
 28	 16	2876.0	525.2	 16
 29	 16	2149.3	472.3	 16
 30	 16	1779.0	233.4	 16
 31	 16	3817.8	847.8	 16
 32	 16	1197.5	231.3	 16
 33	 16	1067.5	150.0	 16
 34	 16	1518.0	281.9	 16
 35	 16	2714.5	507.3	 16
 36	 16	2380.8	533.2	 16
 37	 16	1015.8	143.3	 16
 38	 16	1194.5	131.1	 16
 39	 16	5481.0	1828.4	 16
 40	 16	1105.3	178.0	 16
 41	 16	1758.8	250.2	 12
 42	 16	2392.0	406.2	 16
 43	 16	2303.3	405.4	 16
 44	 16	3188.5	414.1	 16
 45	 16	2757.0	455.8	 16
 46	 16	1853.3	216.6	 16
 47	 16	3754.0	318.0	 16
 48	 16	17592.0	2665.2	 16
 49	 16	5543.3	952.3	 16
 50	 16	2630.5	510.6	 16
 51	 16	4660.0	371.8	 16
 52	 16	4077.8	586.2	 16
 53	 16	1845.0	281.9	 16
 54	 16	1331.3	173.9	 16
 55	 16	1243.8	169.1	 16
 56	 16	2565.8	403.8	 16
 57	 16	2461.0	253.6	 16
 58	 16	10723.3	2059.9	 16
 59	 16	2530.0	460.9	 16
 60	 16	1662.5	323.7	 16
 61	 16	1817.8	369.5	 16
 62	 16	3041.8	584.6	 16
 63	 16	1224.8	259.7	 16
 64	 16	5645.8	617.3	 16
 65	 16	1487.3	255.9	 16
 66	 16	1372.8	225.3	 16
 67	 16	4167.5	484.7	 16
 68	 16	4060.0	410.8	 16
 69	 16	7306.8	1544.6	 16
 70	 16	4515.0	825.2	 16
 71	 16	4428.3	1541.8	 16
 72	 16	18946.8	2248.9	 16
 73	 16	14825.3	3718.7	 16
 74	 16	45105.3	9022.0	 16
 75	 16	1004.5	99.0	 16
 76	 16	10259.8	2609.8	 16
 77	 16	2434.0	500.6	 16
 78	 16	998.0	144.5	 16
 79	 16	1273.3	142.2	 16
 80	 16	1151.5	157.8	 16
 81	 16	3326.5	686.7	 16
 82	 16	1193.0	219.8	 16
 83	 16	1305.0	250.7	 16
 84	 16	1388.8	149.1	 16
 85	 16	1304.8	284.1	 16
 86	 16	2185.3	434.8	 16
 87	 16	1192.5	187.0	 16
 88	 16	1677.8	276.6	 16
 89	 16	2249.8	339.7	 16
 90	 16	3100.5	582.2	 16
 91	 16	2695.3	449.7	 16
 92	 16	2001.3	386.9	 16
 93	 16	1510.0	247.6	 16
 94	 16	1916.8	352.6	 16
 95	 16	5278.0	1095.8	 16
 96	 16	3280.8	572.3	 16
 97	 16	1271.0	161.4	 16
 98	 16	2702.0	433.6	 16
 99	 16	1446.8	197.0	 16
100	 16	1469.3	271.7	 16
101	 16	1335.3	311.4	 16
102	 16	1293.8	298.9	 16
103	 16	1102.0	244.7	 16
104	 16	3048.0	520.7	 16
105	 16	6323.0	588.9	 16
106	 16	1765.0	372.5	 16
107	 16	1082.3	233.5	 16
108	 16	2161.8	324.0	 16
109	 16	1618.5	213.9	 16
110	 16	1336.8	142.5	 16
111	 16	3421.5	343.5	 16
112	 16	2731.5	482.9	 16
113	 16	2624.8	330.1	 16
114	 16	4666.5	659.0	 16
115	 16	6578.3	1043.5	 16
116	 16	2058.8	212.7	 16
117	 16	3294.5	920.5	 16
118	 16	5496.0	1168.8	 16
119	 16	1293.0	191.5	 16
120	 16	1517.8	244.6	 16
121	 16	3602.0	643.7	 16
122	 16	1233.8	163.6	 16
123	 16	1548.0	304.9	 16
124	 16	2265.0	350.1	 16
125	 16	1622.8	246.3	 16
126	 16	2335.8	383.6	 16
127	 16	1178.3	201.6	 16
128	 16	1438.8	205.3	 16
129	 16	974.0	166.5	 16
130	 16	1363.5	212.2	 16
131	 16	3985.8	896.9	 16
132	 16	5506.3	1498.5	 16
133	 16	1616.0	193.0	 16
134	 16	1132.8	209.6	 16
135	 16	1275.5	239.2	 16
136	 16	1395.3	172.6	 16
137	 16	11317.8	3452.3	 16
138	 16	6562.0	2061.2	 16
139	 16	2790.5	671.9	 16
140	 16	1344.8	247.8	 16
141	 16	1420.0	185.1	 16
142	 16	1463.5	411.9	 16
143	 16	7028.3	550.0	 12
144	 16	12474.0	1303.8	 16
145	 16	5734.3	674.8	 16
146	 16	1940.3	338.5	 16
147	 16	1833.0	488.5	 16
148	 16	33549.0	3148.3	 16
149	 16	4217.3	368.8	 16
150	 16	3068.3	280.9	 16
151	 16	3633.0	466.7	 16
152	 16	1171.3	186.2	 16
153	 16	1647.8	237.6	 16
154	 16	3508.0	370.5	 16
155	 16	1094.0	173.2	 16
156	 16	1157.0	182.2	 16
157	 16	4803.5	669.8	 16
158	 16	3710.5	414.8	 16
159	 16	6389.5	677.7	 16
160	 16	6254.8	535.7	 16
161	 16	6017.8	503.3	 16
162	 16	2295.8	234.2	 16
163	 16	2698.0	358.9	 16
164	 16	1002.8	115.1	 16
165	 16	1369.8	223.6	 16
166	 16	1213.0	159.8	 16
167	 16	1693.8	235.5	 16
168	 16	1918.5	294.6	 16
169	 16	2109.0	315.6	 16
170	 16	1196.5	175.9	 16
171	 16	1284.8	252.9	 16
172	 16	2477.3	241.2	 16
173	 16	1908.5	170.7	 16
174	 16	1208.5	193.8	 16
175	 16	1380.0	173.7	 16
176	 16	1272.5	232.2	 16
177	 16	4080.0	610.9	 16
178	 16	43525.5	2327.5	 16
179	 16	2880.0	345.1	 16
180	 16	1776.8	275.3	 16
181	 16	8810.3	896.5	 16
182	 16	4743.0	447.5	 16
183	 16	5458.8	834.3	 16
184	 16	2862.8	295.0	 16
185	 16	1487.5	202.0	 16
186	 16	1512.8	182.7	 16
187	 16	1683.3	217.7	 16
188	 16	2957.3	403.2	 16
189	 16	4703.5	376.1	 16
190	 16	3904.8	563.5	 16
191	 16	1938.5	257.9	 16
192	 16	2733.0	412.9	 16
193	 16	2161.0	211.2	 16
194	 16	6503.5	676.5	 16
195	 16	3209.0	391.2	 16
196	 16	1452.8	228.8	 16
197	 16	2244.0	416.8	 16
198	 16	1150.8	167.5	 16
199	 16	888.0	103.9	 16
200	 16	1070.3	170.1	 16
201	 16	2746.5	394.8	 16
202	 16	6120.8	485.9	 16
203	 16	2142.8	309.0	 16
204	 16	1587.5	182.1	 16
205	 16	4552.0	852.6	 16
206	 16	2479.5	467.4	 16
207	 16	1955.0	213.3	 16
208	 16	2991.8	388.9	 16
209	 16	3102.8	483.6	 16
210	 16	1462.3	249.6	 16
211	 16	1232.5	235.0	 16
212	 16	1451.5	141.1	 16
213	 16	1340.3	200.8	 16
214	 16	1180.3	202.5	 16
215	 16	1201.5	121.1	 16
216	 16	3035.5	468.9	 16
217	 16	3433.3	400.5	 16
218	 16	4004.3	667.0	 16
219	 16	3862.8	906.7	 16
220	 16	3562.5	788.9	 16
221	 16	2257.5	258.0	 16
222	 16	3274.5	536.4	 16
223	 16	1639.8	215.9	 16
224	 16	1278.0	143.9	 16
225	 16	1667.0	257.8	 16
226	 16	1876.8	287.0	 16
227	 16	1605.5	311.4	 16
228	 16	2694.5	1670.6	 16
229	 16	16932.3	4684.2	 16
230	 16	2382.3	200.4	 16
231	 16	1343.3	127.5	 16
232	 16	1180.3	198.8	 16
233	 16	1068.3	149.4	 16
234	 16	3107.5	865.4	 16
235	 16	23124.3	6754.3	 16
236	 16	22231.5	4103.7	 16
237	 16	5668.5	1563.3	 16
238	 16	1537.3	287.5	 16
239	 16	3149.8	419.1	 16
240	 16	2456.0	333.1	 16
241	 16	2334.3	412.9	 16
242	 16	2786.5	523.0	 16
243	 16	2099.0	309.5	 16
244	 16	2128.5	283.9	 16
245	 16	2214.8	290.6	 12
246	 16	3076.3	489.0	 16
247	 16	2054.3	191.6	 16
248	 16	2076.3	316.5	 16
249	 16	3148.3	459.0	 16
250	 16	1550.0	240.9	 16
251	 16	1741.3	223.7	 16
252	 16	1132.5	185.4	 16
253	 16	3140.8	699.1	 16
254	 16	46140.0	1403.9	 16
255	 16	7743.0	754.8	 16
256	 16	3038.3	304.6	 16
257	 16	5791.8	722.5	 16
258	 16	1035.5	138.2	 16
259	 16	1162.0	201.7	 16
260	 16	1329.0	182.5	 16
261	 16	2240.0	291.3	 16
262	 16	2311.0	326.9	 16
263	 16	2369.8	309.1	 16
264	 16	3466.0	465.2	 16
265	 16	2577.5	314.1	 16
266	 16	1560.0	189.4	 16
267	 16	2458.8	337.1	 16
268	 16	2736.5	388.5	 16
269	 16	2203.8	343.1	 16
270	 16	1202.3	190.5	 16
271	 16	1748.3	295.7	 16
272	 16	2790.5	279.6	 16
273	 16	1990.8	267.7	 16
274	 16	4754.5	353.1	 16
275	 16	4976.8	626.6	 16
276	 16	3757.0	424.6	 16
277	 16	1539.5	332.2	 16
278	 16	1402.3	285.8	 16
279	 16	2297.8	328.6	 16
280	 16	12123.0	2206.7	 16
281	 16	3239.8	480.9	 16
282	 16	2308.3	316.3	 16
283	 16	1467.8	250.6	 16
284	 16	1477.3	141.2	 16
285	 16	2349.8	465.6	 16
286	 16	2132.0	315.6	 16
287	 16	2749.3	319.5	 16
288	 16	9299.3	1445.4	 16
289	 16	3384.5	593.7	 16
290	 16	3235.5	506.9	 16
291	 16	2156.8	276.8	 16
292	 16	5673.3	866.4	 16
293	 16	4891.3	756.2	 16
294	 16	2026.5	203.7	 16
295	 16	2008.8	322.9	 16
296	 16	2091.0	220.6	 16
297	 16	6105.3	491.5	 16
298	 16	7682.8	1314.5	 16
299	 16	1904.8	239.7	 16
300	 16	1105.8	172.3	 16
301	 16	1673.0	325.2	 16
302	 16	1210.5	169.7	 16
303	 16	1183.0	204.6	 16
304	 16	2282.5	277.8	 16
305	 16	1152.0	192.6	 16
306	 16	1738.3	177.4	 16
307	 16	1579.8	217.5	 16
308	 16	2216.8	290.2	 16
309	 16	2424.3	1287.5	 16
310	 16	21861.8	2035.0	 16
311	 16	6081.3	437.6	 16
312	 16	3820.0	520.4	 16
313	 16	1382.5	224.4	 16
314	 16	1473.0	273.5	 16
315	 16	2889.3	526.5	 16
316	 16	16249.8	1185.8	 16
317	 16	5486.8	914.6	 16
318	 16	2484.0	451.8	 16
319	 16	3663.5	411.2	 16
320	 16	2513.0	369.9	 16
321	 16	3199.3	466.7	 16
322	 16	5253.8	710.4	 16
323	 16	1647.0	208.0	 16
324	 16	3157.3	709.9	 16
325	 16	6324.3	1048.1	 16
326	 16	2942.0	336.6	 16
327	 16	3519.0	746.4	 16
328	 16	1114.3	146.1	 16
329	 16	1100.5	139.5	 16
330	 16	5514.3	1169.0	 16
331	 16	1915.5	618.3	 16
332	 16	4286.0	1130.8	 16
333	 16	12404.0	2802.3	 16
334	 16	1473.5	236.0	 16
335	 16	1194.0	240.6	 16
336	 16	2125.8	748.6	 16
337	 16	7639.8	1379.3	 16
338	 16	2749.5	373.2	 16
339	 16	2466.0	294.1	 16
340	 16	1389.8	148.3	 16
341	 16	1402.3	245.0	 16
342	 16	2377.0	525.6	 16
343	 16	1202.0	197.7	 16
344	 16	1139.3	158.9	 16
345	 16	1538.3	191.7	 16
346	 16	2581.0	635.1	 16
347	 16	947.5	160.4	 12
348	 16	1278.0	209.4	 16
349	 16	1713.3	230.8	 16
350	 16	3317.3	537.7	 16
351	 16	3585.3	350.2	 16
352	 16	1192.0	220.6	 16
353	 16	2062.3	170.0	 16
354	 16	1602.5	247.9	 16
355	 16	2051.3	220.0	 16
356	 16	8650.3	603.8	 16
357	 16	3332.0	380.9	 16
358	 16	3129.3	278.3	 16
359	 16	4184.5	595.4	 16
360	 16	1284.3	249.6	 16
361	 16	2185.3	276.4	 16
362	 16	2433.0	303.8	 16
363	 16	1084.5	91.2	 16
364	 16	1798.8	199.8	 16
365	 16	1456.0	192.4	 16
366	 16	4032.5	710.6	 16
367	 16	5057.8	702.8	 16
368	 16	1070.3	227.7	 16
369	 16	1260.5	183.1	 16
370	 16	1222.3	231.4	 16
371	 16	1456.8	215.7	 16
372	 16	3224.5	324.6	 16
373	 16	3537.5	557.4	 16
374	 16	1849.0	555.9	 16
375	 16	6864.5	1051.2	 16
376	 16	2514.0	313.0	 16
377	 16	1433.8	254.2	 16
378	 16	1463.0	199.0	 16
379	 16	4743.5	734.9	 16
380	 16	1568.3	330.3	 16
381	 16	1150.8	173.2	 16
382	 16	1013.8	204.3	 16
383	 16	1162.8	190.2	 16
384	 16	1769.0	245.7	 16
385	 16	3840.3	870.7	 16
386	 16	3686.8	752.5	 16
387	 16	9193.3	893.3	 16
388	 16	16932.3	3263.8	 16
389	 16	3554.8	579.5	 16
390	 16	1610.0	199.0	 16
391	 16	1553.3	181.9	 16
392	 16	2137.5	228.6	 16
393	 16	4560.5	770.1	 16
394	 16	4977.8	1030.7	 16
395	 16	2588.5	337.8	 16
396	 16	1218.0	160.2	 16
397	 16	1747.3	252.1	 16
398	 16	1706.5	259.2	 16
399	 16	1670.3	258.6	 16
400	 16	3512.3	676.8	 16
401	 16	1944.0	263.6	 16
402	 16	2859.3	256.9	 16
403	 16	2770.8	671.4	 16
404	 16	5618.0	1028.6	 16
405	 16	8568.0	966.8	 16
406	 16	2552.0	364.3	 16
407	 16	2229.8	362.1	 16
408	 16	4112.3	860.8	 16
409	 16	1643.0	285.6	 16
410	 16	2439.3	265.8	 16
411	 16	1262.8	205.4	 16
412	 16	1435.0	260.8	 16
413	 16	1164.0	155.3	 16
414	 16	1618.0	153.8	 16
415	 16	2412.5	276.0	 16
416	 16	3641.3	515.8	 16
417	 16	2304.8	263.1	 16
418	 16	2614.0	257.8	 16
419	 16	2458.3	289.0	 16
420	 16	1360.8	172.5	 16
421	 16	1074.3	170.0	 16
422	 16	1136.3	154.0	 16
423	 16	4473.0	877.6	 16
424	 16	1568.8	232.4	 16
425	 16	1407.8	225.3	 16
426	 16	1564.8	236.7	 16
427	 16	3893.5	782.4	 16
428	 16	1101.0	165.2	 16
429	 16	13899.0	1672.9	 16
430	 16	11671.0	2859.3	 16
431	 16	44898.3	8440.7	 16
432	 16	1217.5	150.7	 16
433	 16	1281.5	172.0	 16
434	 16	8199.5	912.8	 16
435	 16	5717.3	703.6	 16
436	 16	2216.3	244.5	 16
437	 16	6995.3	503.9	 16
438	 16	5579.5	530.0	 16
439	 16	4814.3	636.5	 16
440	 16	46140.0	5945.2	 16
441	 16	25408.0	4228.1	 16
442	 16	1373.5	210.3	 16
443	 16	1693.3	242.1	 16
444	 16	2915.0	390.4	 16
445	 16	10454.8	726.1	 16
446	 16	3818.3	460.3	 16
447	 16	3289.8	205.5	 16
448	 16	3793.0	420.9	 16
449	 16	3543.8	314.4	 12
450	 16	3358.0	224.0	 16
451	 16	4370.3	578.9	 16
452	 16	2581.0	366.6	 16
453	 16	5271.3	748.4	 16
454	 16	3983.0	304.2	 16
455	 16	1449.3	159.6	 16
456	 16	808.5	119.5	 16
457	 16	2772.0	424.4	 16
458	 16	8360.0	1180.2	 16
459	 16	1660.8	292.6	 16
460	 16	1996.5	293.5	 16
461	 16	3236.3	290.2	 16
462	 16	1665.3	203.2	 16
463	 16	1003.5	154.0	 16
464	 16	1546.3	237.8	 16
465	 16	1469.3	288.7	 16
466	 16	1453.0	219.6	 16
467	 16	1331.5	193.5	 16
468	 16	5003.5	609.2	 16
469	 16	5063.0	618.5	 16
470	 16	11157.5	1347.9	 16
471	 16	2460.0	262.8	 16
472	 16	2473.8	315.2	 16
473	 16	1744.5	271.2	 16
474	 16	3213.3	250.7	 16
475	 16	5514.3	429.1	 16
476	 16	1299.3	310.8	 16
477	 16	2388.0	264.9	 16
478	 16	13076.5	1323.8	 16
479	 16	3049.3	282.4	 16
480	 16	1231.8	167.4	 16
481	 16	2121.5	536.8	 16
482	 16	1274.3	182.3	 16
483	 16	1113.3	232.3	 16
484	 16	1968.3	270.6	 16
485	 16	1061.3	155.0	 16
486	 16	2163.5	330.1	 16
487	 16	1652.0	221.0	 16
488	 16	1869.5	191.1	 16
489	 16	3123.5	573.7	 16
490	 16	2087.0	268.1	 16
491	 16	1014.5	185.9	 16
492	 16	3875.0	390.3	 16
493	 16	7242.8	576.2	 16
494	 16	1236.3	226.7	 16
495	 16	1489.8	196.4	 16
496	 16	1218.0	171.6	 16
497	 16	1095.0	232.8	 16
498	 16	1079.0	212.2	 16
499	 16	1148.5	218.4	 16
500	 16	1308.3	173.6	 16
501	 16	3632.8	435.1	 16
502	 16	1404.5	161.0	 16
503	 16	2720.5	427.7	 16
504	 16	1336.5	220.9	 16
505	 16	2711.8	307.5	 16
506	 16	1626.5	423.7	 16
507	 16	1301.8	200.2	 16
508	 16	3825.0	403.5	 16
509	 16	3722.8	395.1	 16
510	 16	1925.5	335.7	 16
511	 16	1599.0	300.8	 16
512	 16	1260.8	183.8	 16
513	 16	1480.3	226.1	 16
514	 16	2439.0	352.1	 16
515	 16	1747.8	226.8	 16
516	 16	2344.0	280.9	 16
517	 16	1180.3	188.9	 16
518	 16	1359.0	223.8	 16
519	 16	1348.3	136.5	 16
520	 16	1525.5	271.7	 16
521	 16	1336.8	234.2	 16
522	 16	1696.5	308.1	 16
523	 16	1526.8	175.1	 16
524	 16	1201.0	181.0	 16
525	 16	2277.3	370.4	 16
526	 16	3483.5	637.4	 16
527	 16	5119.0	492.2	 16
528	 16	1442.8	194.3	 16
529	 16	1210.5	276.8	 16
530	 16	8376.8	825.4	 16
531	 16	7752.5	1506.1	 16
532	 16	932.8	162.8	 16
533	 16	1357.8	149.4	 16
534	 16	2100.0	412.5	 16
535	 16	7080.0	1247.1	 16
536	 16	1819.0	290.4	 16
537	 16	4076.5	392.9	 16
538	 16	11788.5	1674.5	 16
539	 16	3624.0	358.1	 16
540	 16	7914.3	1759.3	 16
541	 16	1205.0	163.8	 16
542	 16	2321.3	362.7	 16
543	 16	1637.3	158.7	 16
544	 16	3843.8	674.4	 16
545	 16	2329.3	385.0	 16
546	 16	1250.0	191.2	 16
547	 16	3748.8	664.2	 16
548	 16	2788.0	332.2	 16
549	 16	1083.5	144.3	 16
550	 16	1730.0	338.5	 16
551	 16	1473.8	299.1	 12
552	 16	1490.3	203.7	 16
553	 16	1896.0	217.2	 16
554	 16	17857.8	1414.3	 16
555	 16	3836.0	326.2	 16
556	 16	15186.8	1069.4	 16
557	 16	5497.3	782.1	 16
558	 16	1341.5	174.0	 16
559	 16	2379.8	227.3	 16
560	 16	1135.8	174.0	 16
561	 16	1439.0	214.2	 16
562	 16	3155.5	465.9	 16
563	 16	1863.0	287.9	 16
564	 16	1596.8	226.4	 16
565	 16	2469.0	312.3	 16
566	 16	1363.0	157.5	 16
567	 16	4007.8	343.1	 16
568	 16	3312.3	425.9	 16
569	 16	3469.8	333.1	 16
570	 16	3709.5	368.1	 16
571	 16	1990.5	227.4	 16
572	 16	3257.0	315.2	 16
573	 16	2196.0	323.4	 16
574	 16	1067.0	158.6	 16
575	 16	1204.0	200.9	 16
576	 16	1695.3	266.5	 16
577	 16	5187.3	499.9	 16
578	 16	1406.3	174.9	 16
579	 16	1933.3	240.7	 16
580	 16	4361.5	394.8	 16
581	 16	2354.0	362.8	 16
582	 16	1735.8	226.9	 16
583	 16	2016.0	235.6	 16
584	 16	2706.8	222.1	 16
585	 16	2730.8	259.7	 16
586	 16	4171.3	344.0	 16
587	 16	6484.5	831.9	 16
588	 16	2861.5	319.3	 16
589	 16	1041.5	139.0	 16
590	 16	1078.3	152.7	 16
591	 16	1803.0	260.9	 16
592	 16	1514.8	179.1	 16
593	 16	4440.5	454.7	 16
594	 16	3310.8	339.8	 16
595	 16	7230.5	669.2	 16
596	 16	2738.5	294.8	 16
597	 16	2396.0	256.6	 16
598	 16	1119.5	125.1	 16
599	 16	2271.0	289.0	 16
600	 16	3822.3	321.3	 16
601	 16	4266.3	412.2	 16
602	 16	3723.5	540.8	 16
603	 16	929.8	136.2	 16
604	 16	1648.0	170.2	 16
605	 16	3672.5	315.5	 16
606	 16	1889.0	225.1	 16
607	 16	2967.8	442.0	 16
608	 16	2617.8	290.1	 16
609	 16	2366.8	297.9	 16
610	 16	1325.0	219.6	 16
611	 16	1680.8	190.8	 16
612	 16	1290.8	178.0	 16
613	 16	2187.8	222.5	 16
614	 16	1761.3	252.4	 16
615	 16	1445.3	131.4	 16
616	 16	2446.3	294.9	 16
617	 16	4296.8	433.7	 16
618	 16	1564.8	174.8	 16
619	 16	3844.5	394.9	 16
620	 16	2469.3	221.6	 16
621	 16	1717.0	265.4	 16
622	 16	8726.0	1007.1	 16
623	 16	18568.8	2299.6	 16
624	 16	3491.8	376.6	 16
625	 16	3482.5	303.8	 16
626	 16	2500.0	328.9	 16
627	 16	1574.0	197.6	 16
628	 16	5346.5	326.1	 16
629	 16	2561.5	355.3	 16
630	 16	4917.3	352.2	 16
631	 16	2603.3	303.3	 16
632	 16	1769.8	215.3	 16
633	 16	6206.8	705.5	 16
634	 16	5386.0	298.9	 16
635	 16	9275.8	687.7	 16
636	 16	3054.8	360.4	 16
637	 16	2390.0	228.4	 16
638	 16	5903.3	540.8	 16
639	 16	3041.0	287.2	 16
640	 16	3303.3	396.2	 16
641	 16	11684.8	1210.6	 16
642	 16	3363.0	304.0	 16
643	 16	1183.5	163.5	 16
644	 16	4448.0	544.5	 16
645	 16	1683.8	310.5	 16
646	 16	1387.8	129.0	 16
647	 16	1869.8	288.9	 16
648	 16	5422.0	768.2	 16
649	 16	2957.5	458.1	 16
650	 16	1224.5	219.8	 16
651	 16	1163.5	235.8	 16
652	 16	1460.3	320.9	 16
653	 16	3744.8	441.2	 12
654	 16	2076.0	250.7	 16
655	 16	1154.3	168.6	 16
656	 16	1158.0	175.3	 16
657	 16	2248.5	284.4	 16
658	 16	1733.8	246.9	 16
659	 16	1635.0	249.1	 16
660	 16	4125.0	497.8	 16
661	 16	1837.5	224.1	 16
662	 16	2358.5	350.8	 16
663	 16	2424.3	297.1	 16
664	 16	2789.8	346.1	 16
665	 16	6868.0	649.2	 16
666	 16	1287.3	196.8	 16
667	 16	764.0	83.4	 16
668	 16	1142.3	161.4	 16
669	 16	1167.8	141.1	 16
670	 16	1315.0	204.7	 16
671	 16	2759.0	279.7	 16
672	 16	2057.0	222.2	 16
673	 16	1702.5	273.6	 16
674	 16	4562.0	468.2	 16
675	 16	9991.0	1038.2	 16
676	 16	2382.0	263.1	 16
677	 16	1975.0	185.5	 16
678	 16	3417.0	473.2	 16
679	 16	2187.5	246.5	 16
680	 16	1391.8	150.9	 16
681	 16	1623.5	287.0	 16
682	 16	1155.5	163.7	 16
683	 16	3580.8	352.0	 16
684	 16	2751.0	251.5	 16
685	 16	1963.0	327.3	 16
686	 16	4584.0	298.1	 16
687	 16	3277.0	274.8	 16
688	 16	1580.8	147.6	 16
689	 16	1099.0	138.1	 16
690	 16	2067.8	331.9	 16
691	 16	2448.0	273.7	 16
692	 16	34226.0	3942.0	 16
693	 16	1444.5	228.5	 16
694	 16	3759.3	366.5	 16
695	 16	1191.0	184.1	 16
696	 16	2411.8	310.7	 16
697	 16	1622.3	241.1	 16
698	 16	1721.0	199.2	 16
699	 16	1679.8	204.7	 16
700	 16	2187.0	286.0	 16
701	 16	3042.0	412.8	 16
702	 16	11445.8	813.2	 16
703	 16	2145.8	275.7	 16
704	 16	11850.3	805.9	 16
705	 16	12126.5	1565.3	 16
706	 16	3285.0	289.0	 16
707	 16	2190.3	296.0	 16
708	 16	6399.5	676.0	 16
709	 16	1345.3	220.7	 16
710	 16	9607.0	1233.9	 16
711	 16	46140.0	0.0	 16
  0	 17	2286.8	285.1	 16
  1	 17	1990.8	289.3	 16
  2	 17	1463.0	329.4	 16
  3	 17	46140.0	1725.6	 16
  4	 17	7140.5	963.1	 16
  5	 17	4237.3	360.5	 16
  6	 17	2715.3	319.8	 16
  7	 17	1582.8	206.5	 16
  8	 17	1553.8	199.5	 16
  9	 17	4051.8	652.7	 16
 10	 17	1165.5	207.2	 16
 11	 17	941.8	168.3	 16
 12	 17	2106.5	377.7	 16
 13	 17	1160.3	197.4	 16
 14	 17	4151.8	1004.5	 16
 15	 17	1253.5	260.3	 16
 16	 17	3295.8	410.7	 16
 17	 17	1716.3	246.6	 16
 18	 17	15515.3	4294.8	 16
 19	 17	2106.5	245.1	 16
 20	 17	10093.8	2768.2	 16
 21	 17	1558.0	210.7	 16
 22	 17	1434.3	276.8	 16
 23	 17	1565.5	337.5	 16
 24	 17	4606.3	1133.6	 16
 25	 17	2349.0	615.8	 16
 26	 17	1768.3	286.0	 16
 27	 17	1128.3	233.3	 16
 28	 17	5917.3	1622.7	 16
 29	 17	1235.5	157.8	 16
 30	 17	1239.3	206.2	 16
 31	 17	1157.5	118.2	 16
 32	 17	1063.8	218.7	 16
 33	 17	1351.3	940.4	 16
 34	 17	45388.3	14035.6	 16
 35	 17	8419.0	1808.5	 16
 36	 17	16547.0	5889.4	 16
 37	 17	2176.3	356.7	 16
 38	 17	1843.8	294.5	 16
 39	 17	2424.3	460.6	 16
 40	 17	1265.0	179.3	 16
 41	 17	1663.5	180.5	 12
 42	 17	1197.3	183.5	 16
 43	 17	5703.3	1066.8	 16
 44	 17	8281.3	1247.0	 16
 45	 17	9511.5	711.6	 16
 46	 17	5685.3	615.1	 16
 47	 17	19098.3	3846.1	 16
 48	 17	2245.5	280.1	 16
 49	 17	2915.8	557.5	 16
 50	 17	9653.3	1477.4	 16
 51	 17	2618.3	416.6	 16
 52	 17	3315.0	534.3	 16
 53	 17	1037.0	210.6	 16
 54	 17	1571.5	188.2	 16
 55	 17	1669.8	172.5	 16
 56	 17	8901.0	1766.3	 16
 57	 17	1176.0	181.6	 16
 58	 17	1522.3	283.0	 16
 59	 17	2253.8	333.3	 16
 60	 17	5323.0	919.5	 16
 61	 17	5264.3	874.2	 16
 62	 17	1534.3	208.5	 16
 63	 17	3077.0	590.4	 16
 64	 17	2664.3	300.8	 16
 65	 17	1500.3	266.4	 16
 66	 17	1582.8	183.0	 16
 67	 17	5422.5	461.4	 16
 68	 17	9799.5	1352.1	 16
 69	 17	12927.5	875.6	 16
 70	 17	12890.3	1153.3	 16
 71	 17	7936.3	894.3	 16
 72	 17	5630.8	603.2	 16
 73	 17	2087.8	375.1	 16
 74	 17	5891.5	821.9	 16
 75	 17	3425.5	703.4	 16
 76	 17	10074.3	2598.0	 16
 77	 17	3389.3	686.9	 16
 78	 17	1535.0	162.1	 16
 79	 17	2568.0	406.2	 16
 80	 17	1856.8	406.0	 16
 81	 17	1190.8	259.1	 16
 82	 17	1691.3	215.5	 16
 83	 17	33694.8	10438.0	 16
 84	 17	1092.8	195.8	 16
 85	 17	1259.0	177.8	 16
 86	 17	1676.8	291.3	 16
 87	 17	2562.3	283.1	 16
 88	 17	17233.8	4107.8	 16
 89	 17	16140.0	4389.4	 16
 90	 17	1937.0	315.9	 16
 91	 17	9754.5	1165.3	 16
 92	 17	2536.8	261.2	 16
 93	 17	2542.5	264.7	 16
 94	 17	1527.0	308.4	 16
 95	 17	25274.3	6925.0	 16
 96	 17	8579.0	643.2	 16
 97	 17	24831.5	6183.6	 16
 98	 17	4906.8	789.0	 16
 99	 17	16775.0	3650.4	 16
100	 17	24233.0	4670.3	 16
101	 17	4261.8	741.3	 16
102	 17	1758.0	295.8	 16
103	 17	1106.0	161.4	 16
104	 17	1679.8	326.0	 16
105	 17	5189.5	939.7	 16
106	 17	1125.3	154.4	 16
107	 17	1423.0	183.6	 16
108	 17	2907.8	364.6	 16
109	 17	4180.5	564.2	 16
110	 17	4286.0	1065.3	 16
111	 17	8537.8	2199.8	 16
112	 17	3693.5	604.6	 16
113	 17	12261.0	3777.9	 16
114	 17	2906.3	392.2	 16
115	 17	9334.5	2213.7	 16
116	 17	4239.5	689.5	 16
117	 17	4253.8	864.9	 16
118	 17	5779.5	1279.0	 16
119	 17	4718.5	1080.0	 16
120	 17	1519.3	237.0	 16
121	 17	1114.3	118.3	 16
122	 17	1454.3	267.5	 16
123	 17	1990.3	250.6	 16
124	 17	6851.5	970.8	 16
125	 17	4686.8	1194.0	 16
126	 17	9817.8	2325.3	 16
127	 17	1944.8	284.3	 16
128	 17	1280.8	166.6	 16
129	 17	9343.5	3096.5	 16
130	 17	1542.5	239.3	 16
131	 17	5156.0	689.4	 16
132	 17	2763.8	464.9	 16
133	 17	2093.5	150.5	 16
134	 17	2282.0	324.4	 16
135	 17	2593.8	403.1	 16
136	 17	2480.8	342.1	 16
137	 17	10028.3	3036.2	 16
138	 17	1601.3	210.9	 16
139	 17	4135.0	1100.6	 16
140	 17	1196.8	174.8	 16
141	 17	1409.8	393.0	 16
142	 17	12337.8	4120.9	 16
143	 17	3133.8	500.2	 12
144	 17	2295.0	161.7	 16
145	 17	1783.0	327.1	 16
146	 17	8604.5	1221.8	 16
147	 17	1369.5	235.1	 16
148	 17	27641.5	3696.0	 16
149	 17	1892.5	266.9	 16
150	 17	1444.5	225.9	 16
151	 17	1925.0	284.0	 16
152	 17	2766.3	358.3	 16
153	 17	2486.5	248.5	 16
154	 17	3224.5	368.5	 16
155	 17	1496.3	224.0	 16
156	 17	2978.0	457.5	 16
157	 17	19342.8	1805.4	 16
158	 17	4127.5	470.4	 16
159	 17	4530.5	410.1	 16
160	 17	11541.3	1134.4	 16
161	 17	2430.5	243.4	 16
162	 17	3494.8	326.8	 16
163	 17	2411.3	301.6	 16
164	 17	2897.8	289.7	 16
165	 17	1343.5	228.4	 16
166	 17	1548.3	158.6	 16
167	 17	2386.3	307.0	 16
168	 17	1611.8	205.0	 16
169	 17	7458.3	954.4	 16
170	 17	29847.5	3832.4	 16
171	 17	8154.3	1002.4	 16
172	 17	10398.8	1333.2	 16
173	 17	5574.5	598.8	 16
174	 17	2744.3	242.6	 16
175	 17	5451.0	665.3	 16
176	 17	13083.0	1183.1	 16
177	 17	9213.5	837.2	 16
178	 17	16111.8	800.0	 16
179	 17	10314.3	940.1	 16
180	 17	3927.5	529.3	 16
181	 17	2933.3	354.3	 16
182	 17	3755.8	507.5	 16
183	 17	2084.8	296.3	 16
184	 17	1409.5	271.8	 16
185	 17	1400.3	234.3	 16
186	 17	6523.0	1363.5	 16
187	 17	46140.0	2995.9	 16
188	 17	1229.8	228.5	 16
189	 17	2305.3	208.0	 16
190	 17	1719.0	244.2	 16
191	 17	8340.5	1200.9	 16
192	 17	2823.5	376.4	 16
193	 17	10496.0	978.0	 16
194	 17	46140.0	948.1	 16
195	 17	4759.0	502.7	 16
196	 17	2331.8	333.3	 16
197	 17	1294.5	125.9	 16
198	 17	43831.8	5851.7	 16
199	 17	19432.0	3497.2	 16
200	 17	10815.8	2097.1	 16
201	 17	2387.3	352.5	 16
202	 17	2728.3	419.4	 16
203	 17	5141.3	653.1	 16
204	 17	1932.3	216.7	 16
205	 17	1458.3	215.1	 16
206	 17	1900.8	262.5	 16
207	 17	3442.8	749.1	 16
208	 17	4222.8	944.8	 16
209	 17	1407.8	329.1	 16
210	 17	3023.5	301.9	 16
211	 17	1395.5	232.7	 16
212	 17	5450.8	897.3	 16
213	 17	3899.3	768.3	 16
214	 17	3266.0	464.4	 16
215	 17	1342.8	208.6	 16
216	 17	8225.5	2447.0	 16
217	 17	8211.0	2177.4	 16
218	 17	1064.8	150.8	 16
219	 17	1227.0	221.1	 16
220	 17	1799.0	247.1	 16
221	 17	1350.5	220.4	 16
222	 17	1190.0	172.9	 16
223	 17	1144.5	189.5	 16
224	 17	6797.8	1970.7	 16
225	 17	1377.0	201.8	 16
226	 17	1568.0	242.6	 16
227	 17	1395.8	483.5	 16
228	 17	7369.3	864.9	 16
229	 17	6803.3	1555.9	 16
230	 17	2898.3	2064.1	 16
231	 17	14664.0	4402.8	 16
232	 17	3019.8	311.5	 16
233	 17	7929.5	1395.2	 16
234	 17	12333.5	2711.8	 16
235	 17	4783.3	1139.4	 16
236	 17	1663.5	479.2	 16
237	 17	4164.0	1212.2	 16
238	 17	1319.8	370.7	 16
239	 17	5555.3	1410.9	 16
240	 17	2278.8	369.4	 16
241	 17	1786.3	561.7	 16
242	 17	5441.0	1476.2	 16
243	 17	35949.8	12092.2	 16
244	 17	1960.8	405.9	 16
245	 17	8477.0	1534.6	 12
246	 17	24758.8	4391.2	 16
247	 17	3873.3	740.7	 16
248	 17	1725.5	272.3	 16
249	 17	2736.3	473.7	 16
250	 17	10396.3	1183.2	 16
251	 17	8924.0	1447.1	 16
252	 17	2443.0	349.8	 16
253	 17	10582.5	1971.4	 16
254	 17	5008.8	648.9	 16
255	 17	1555.3	249.0	 16
256	 17	5333.3	694.5	 16
257	 17	2247.0	322.1	 16
258	 17	7335.3	1034.6	 16
259	 17	3263.5	471.6	 16
260	 17	6553.8	941.3	 16
261	 17	7812.0	764.1	 16
262	 17	2421.8	199.0	 16
263	 17	1579.5	283.1	 16
264	 17	1480.8	178.1	 16
265	 17	3784.3	758.4	 16
266	 17	2823.0	369.4	 16
267	 17	1510.8	213.3	 16
268	 17	6283.5	904.1	 16
269	 17	16981.8	2384.5	 16
270	 17	4543.5	553.3	 16
271	 17	9844.0	1288.8	 16
272	 17	8130.0	1863.8	 16
273	 17	2218.3	551.5	 16
274	 17	1303.8	226.6	 16
275	 17	25490.3	6805.9	 16
276	 17	2904.5	344.5	 16
277	 17	5862.3	909.8	 16
278	 17	6144.5	1214.9	 16
279	 17	7685.0	1593.7	 16
280	 17	1686.5	276.3	 16
281	 17	1699.0	301.7	 16
282	 17	3564.8	516.5	 16
283	 17	2111.3	342.1	 16
284	 17	2049.5	341.9	 16
285	 17	1275.3	277.8	 16
286	 17	1464.0	243.9	 16
287	 17	2048.8	298.6	 16
288	 17	2538.0	258.0	 16
289	 17	2301.3	379.5	 16
290	 17	6387.5	962.8	 16
291	 17	1667.5	201.2	 16
292	 17	2232.8	354.5	 16
293	 17	2460.8	400.9	 16
294	 17	1011.8	167.2	 16
295	 17	2433.3	368.5	 16
296	 17	1513.5	169.5	 16
297	 17	1268.5	215.4	 16
298	 17	2633.0	532.6	 16
299	 17	1769.8	186.9	 16
300	 17	3659.3	479.3	 16
301	 17	3431.0	453.8	 16
302	 17	4409.0	808.4	 16
303	 17	2993.5	435.1	 16
304	 17	3171.8	281.0	 16
305	 17	8101.3	1021.9	 16
306	 17	5797.0	461.9	 16
307	 17	46140.0	0.0	 16
308	 17	46140.0	0.0	 16
309	 17	46140.0	849.8	 16
310	 17	2766.3	352.9	 16
311	 17	11918.5	2752.8	 16
312	 17	2768.3	323.6	 16
313	 17	4556.5	743.7	 16
314	 17	2760.3	464.8	 16
315	 17	6037.3	1741.1	 16
316	 17	46140.0	3399.0	 16
317	 17	2078.8	354.1	 16
318	 17	2627.5	399.5	 16
319	 17	1156.3	158.3	 16
320	 17	5552.0	1440.9	 16
321	 17	1865.5	272.3	 16
322	 17	2827.3	530.5	 16
323	 17	1546.3	212.6	 16
324	 17	1806.3	294.3	 16
325	 17	1448.0	252.8	 16
326	 17	1431.8	241.7	 16
327	 17	1645.3	264.9	 16
328	 17	1993.0	295.3	 16
329	 17	1655.3	220.0	 16
330	 17	8826.0	2219.4	 16
331	 17	2605.0	380.0	 16
332	 17	6755.8	2066.0	 16
333	 17	6714.3	1405.0	 16
334	 17	13519.8	4189.4	 16
335	 17	10673.0	2650.6	 16
336	 17	4447.3	970.0	 16
337	 17	4680.0	840.7	 16
338	 17	5639.3	743.5	 16
339	 17	31090.5	9675.4	 16
340	 17	1882.3	257.0	 16
341	 17	1840.8	332.2	 16
342	 17	8769.3	2192.5	 16
343	 17	2419.0	395.4	 16
344	 17	4724.5	604.8	 16
345	 17	4443.3	416.0	 16
346	 17	4161.5	677.7	 16
347	 17	2345.0	266.0	 12
348	 17	4358.0	464.5	 16
349	 17	3693.5	327.4	 16
350	 17	1643.5	211.7	 16
351	 17	1906.3	378.6	 16
352	 17	46132.5	2377.9	 16
353	 17	1083.5	153.3	 16
354	 17	3431.5	647.6	 16
355	 17	2373.5	393.4	 16
356	 17	2098.0	285.6	 16
357	 17	3673.8	422.7	 16
358	 17	2851.5	365.8	 16
359	 17	2145.0	327.4	 16
360	 17	4064.5	711.2	 16
361	 17	5116.0	796.4	 16
362	 17	4214.5	523.2	 16
363	 17	4080.8	459.0	 16
364	 17	3687.5	690.7	 16
365	 17	21078.0	4018.5	 16
366	 17	2700.5	417.9	 16
367	 17	15505.0	3428.8	 16
368	 17	1459.3	232.8	 16
369	 17	4380.5	613.9	 16
370	 17	2254.5	324.9	 16
371	 17	1459.3	207.4	 16
372	 17	2739.3	560.4	 16
373	 17	3300.0	882.4	 16
374	 17	1608.5	295.6	 16
375	 17	2775.3	332.6	 16
376	 17	11637.3	3179.1	 16
377	 17	5470.5	1216.8	 16
378	 17	17986.0	5219.3	 16
379	 17	1415.5	215.0	 16
380	 17	1883.5	284.9	 16
381	 17	3091.5	360.4	 16
382	 17	1298.0	185.5	 16
383	 17	3804.0	622.9	 16
384	 17	4360.5	2406.4	 16
385	 17	12958.3	1767.7	 16
386	 17	4768.3	490.9	 16
387	 17	29303.0	9153.3	 16
388	 17	1056.0	120.5	 16
389	 17	3399.3	601.2	 16
390	 17	1603.8	172.2	 16
391	 17	1784.3	414.1	 16
392	 17	2415.5	574.0	 16
393	 17	1801.8	244.2	 16
394	 17	2955.3	506.8	 16
395	 17	6500.5	1244.1	 16
396	 17	6481.5	1704.4	 16
397	 17	1319.8	174.2	 16
398	 17	1881.3	327.9	 16
399	 17	1387.0	167.8	 16
400	 17	5330.0	1591.4	 16
401	 17	2235.0	269.2	 16
402	 17	3893.8	322.1	 16
403	 17	3500.3	334.0	 16
404	 17	2824.5	358.7	 16
405	 17	1635.8	171.4	 16
406	 17	1421.3	195.9	 16
407	 17	8906.5	2500.7	 16
408	 17	1060.3	187.6	 16
409	 17	1274.3	213.4	 16
410	 17	1127.3	179.4	 16
411	 17	3255.3	815.3	 16
412	 17	2530.5	399.2	 16
413	 17	2172.0	391.1	 16
414	 17	4008.8	926.2	 16
415	 17	3297.8	843.1	 16
416	 17	1493.8	301.8	 16
417	 17	3496.0	734.4	 16
418	 17	23977.8	7482.4	 16
419	 17	1143.5	159.1	 16
420	 17	5389.8	1201.5	 16
421	 17	1948.5	256.1	 16
422	 17	6977.0	1306.3	 16
423	 17	6797.0	1338.7	 16
424	 17	5431.3	599.9	 16
425	 17	5142.3	779.4	 16
426	 17	5161.0	422.3	 16
427	 17	9773.8	1963.1	 16
428	 17	1507.8	257.4	 16
429	 17	1217.3	189.5	 16
430	 17	11052.5	1603.2	 16
431	 17	6082.3	636.7	 16
432	 17	4490.0	793.6	 16
433	 17	1586.3	242.9	 16
434	 17	1538.3	183.4	 16
435	 17	1603.3	191.3	 16
436	 17	22621.0	3539.4	 16
437	 17	19205.3	4994.7	 16
438	 17	7207.8	940.1	 16
439	 17	1260.8	214.2	 16
440	 17	5609.3	1129.4	 16
441	 17	17033.3	4087.4	 16
442	 17	3745.3	404.2	 16
443	 17	6052.0	603.1	 16
444	 17	7849.0	1482.9	 16
445	 17	2185.0	261.8	 16
446	 17	2072.8	258.2	 16
447	 17	1678.0	254.7	 16
448	 17	5974.3	1130.5	 16
449	 17	1748.5	221.5	 12
450	 17	2401.5	366.3	 16
451	 17	1579.3	216.5	 16
452	 17	9453.3	921.1	 16
453	 17	6133.0	969.1	 16
454	 17	2366.8	203.6	 16
455	 17	2947.5	464.9	 16
456	 17	9011.0	1528.8	 16
457	 17	1203.8	203.4	 16
458	 17	1352.3	180.9	 16
459	 17	3688.5	345.0	 16
460	 17	3275.0	572.0	 16
461	 17	1368.5	138.0	 16
462	 17	2895.5	327.0	 16
463	 17	18294.0	2579.3	 16
464	 17	41600.5	7331.6	 16
465	 17	8920.8	1599.7	 16
466	 17	1216.5	138.9	 16
467	 17	6196.5	941.5	 16
468	 17	5759.8	720.7	 16
469	 17	2264.8	384.6	 16
470	 17	4741.3	615.9	 16
471	 17	1633.5	241.7	 16
472	 17	4437.0	454.5	 16
473	 17	1064.3	219.9	 16
474	 17	4232.3	502.3	 16
475	 17	10307.8	779.2	 16
476	 17	2043.0	292.6	 16
477	 17	1388.0	225.1	 16
478	 17	6393.3	746.9	 16
479	 17	16065.8	1499.2	 16
480	 17	3388.0	494.1	 16
481	 17	1709.3	207.8	 16
482	 17	3436.5	344.8	 16
483	 17	3574.3	478.7	 16
484	 17	2409.5	431.4	 16
485	 17	10136.0	1152.0	 16
486	 17	1597.3	208.7	 16
487	 17	6253.5	616.6	 16
488	 17	1307.8	244.8	 16
489	 17	2731.8	372.6	 16
490	 17	1180.8	142.6	 16
491	 17	3318.0	550.2	 16
492	 17	1202.3	215.2	 16
493	 17	4645.3	641.3	 16
494	 17	6032.5	565.0	 16
495	 17	9429.5	1033.2	 16
496	 17	5305.5	643.1	 16
497	 17	1832.3	320.6	 16
498	 17	2857.0	421.2	 16
499	 17	1361.0	199.4	 16
500	 17	2761.8	552.4	 16
501	 17	15638.8	3157.3	 16
502	 17	2059.3	357.2	 16
503	 17	4332.8	517.4	 16
504	 17	1928.8	298.5	 16
505	 17	1387.5	185.7	 16
506	 17	1220.5	258.1	 16
507	 17	1010.5	164.8	 16
508	 17	1257.8	211.6	 16
509	 17	1609.3	133.9	 16
510	 17	4956.8	624.3	 16
511	 17	5182.5	870.8	 16
512	 17	1389.0	309.2	 16
513	 17	1256.8	142.2	 16
514	 17	1497.8	223.8	 16
515	 17	1458.0	143.8	 16
516	 17	2775.8	386.7	 16
517	 17	2339.3	473.0	 16
518	 17	9020.0	1716.6	 16
519	 17	1489.5	203.9	 16
520	 17	2030.5	342.3	 16
521	 17	1812.0	303.5	 16
522	 17	1717.8	244.7	 16
523	 17	5877.0	1136.5	 16
524	 17	1705.0	259.3	 16
525	 17	2663.0	369.2	 16
526	 17	4269.3	774.5	 16
527	 17	3934.5	840.1	 16
528	 17	5118.5	773.5	 16
529	 17	2474.3	435.8	 16
530	 17	2662.5	441.7	 16
531	 17	3303.0	539.5	 16
532	 17	1105.3	206.0	 16
533	 17	2435.8	412.5	 16
534	 17	2126.5	354.8	 16
535	 17	1031.8	123.5	 16
536	 17	3449.5	887.9	 16
537	 17	1889.8	354.8	 16
538	 17	1575.5	248.2	 16
539	 17	34020.3	9700.1	 16
540	 17	2120.3	259.7	 16
541	 17	3577.3	467.4	 16
542	 17	3979.5	501.5	 16
543	 17	3505.3	493.4	 16
544	 17	5916.3	1738.3	 16
545	 17	2668.0	260.9	 16
546	 17	2246.3	280.3	 16
547	 17	2135.3	263.5	 16
548	 17	2171.8	252.8	 16
549	 17	2127.8	308.4	 16
550	 17	5956.3	1130.7	 16
551	 17	44787.5	3668.4	 12
552	 17	41817.5	5206.4	 16
553	 17	11254.3	1711.4	 16
554	 17	11885.3	1656.8	 16
555	 17	10621.3	876.9	 16
556	 17	3259.8	448.5	 16
557	 17	1884.3	308.0	 16
558	 17	5613.5	607.3	 16
559	 17	30406.3	3496.6	 16
560	 17	2778.8	387.2	 16
561	 17	1251.5	197.6	 16
562	 17	2122.3	307.6	 16
563	 17	4933.5	658.2	 16
564	 17	38037.8	3808.6	 16
565	 17	1481.0	256.1	 16
566	 17	1760.0	320.7	 16
567	 17	7028.5	904.0	 16
568	 17	1772.3	278.0	 16
569	 17	19038.5	2804.3	 16
570	 17	1333.5	224.6	 16
571	 17	1815.0	210.2	 16
572	 17	1506.0	344.3	 16
573	 17	7357.5	1142.0	 16
574	 17	2730.0	253.3	 16
575	 17	20127.8	2392.8	 16
576	 17	9154.5	1439.9	 16
577	 17	2747.3	305.0	 16
578	 17	3948.0	562.5	 16
579	 17	5197.3	572.8	 16
580	 17	20634.3	1457.1	 16
581	 17	10946.3	1334.8	 16
582	 17	5322.5	497.2	 16
583	 17	1892.8	286.8	 16
584	 17	5622.8	384.2	 16
585	 17	7473.5	520.2	 16
586	 17	2812.8	370.8	 16
587	 17	4890.8	1028.3	 16
588	 17	1234.5	189.1	 16
589	 17	3439.3	642.0	 16
590	 17	4264.8	485.3	 16
591	 17	1857.3	302.1	 16
592	 17	1515.8	149.9	 16
593	 17	4000.0	478.6	 16
594	 17	1636.0	245.7	 16
595	 17	3181.0	444.6	 16
596	 17	10639.0	923.8	 16
597	 17	13360.3	1799.0	 16
598	 17	1900.8	328.3	 16
599	 17	2810.3	344.8	 16
600	 17	4027.8	512.5	 16
601	 17	10881.8	1156.0	 16
602	 17	25717.3	2830.1	 16
603	 17	4006.0	591.9	 16
604	 17	5548.5	917.8	 16
605	 17	4377.3	559.8	 16
606	 17	3752.0	494.6	 16
607	 17	2065.3	247.9	 16
608	 17	5211.5	815.0	 16
609	 17	1349.3	147.0	 16
610	 17	2460.5	438.7	 16
611	 17	8094.0	952.0	 16
612	 17	1297.8	172.7	 16
613	 17	1027.0	116.5	 16
614	 17	1407.5	196.4	 16
615	 17	32192.3	5523.2	 16
616	 17	2401.0	225.5	 16
617	 17	4314.0	462.6	 16
618	 17	6313.5	648.7	 16
619	 17	11887.0	2191.3	 16
620	 17	4045.8	453.5	 16
621	 17	9691.0	1494.4	 16
622	 17	9104.5	633.0	 16
623	 17	4090.5	658.8	 16
624	 17	15590.5	2250.7	 16
625	 17	4091.5	412.7	 16
626	 17	1517.3	162.6	 16
627	 17	2798.0	362.4	 16
628	 17	3785.8	508.9	 16
629	 17	2916.3	350.5	 16
630	 17	2899.0	340.7	 16
631	 17	1749.3	237.5	 16
632	 17	1271.0	199.0	 16
633	 17	10838.3	1626.6	 16
634	 17	9897.5	1523.0	 16
635	 17	18765.0	2496.2	 16
636	 17	1495.5	270.7	 16
637	 17	1500.8	220.2	 16
638	 17	4250.8	698.3	 16
639	 17	16082.8	1446.4	 16
640	 17	2955.3	345.8	 16
641	 17	6011.5	454.4	 16
642	 17	10072.8	1309.1	 16
643	 17	2307.0	464.5	 16
644	 17	1350.5	232.9	 16
645	 17	1427.8	236.0	 16
646	 17	5951.3	1028.3	 16
647	 17	22102.5	3238.8	 16
648	 17	21691.5	3273.9	 16
649	 17	17455.5	3301.5	 16
650	 17	2379.5	245.9	 16
651	 17	1249.5	229.4	 16
652	 17	5199.0	721.9	 16
653	 17	2423.5	273.6	 12
654	 17	2112.8	277.7	 16
655	 17	7339.5	1246.1	 16
656	 17	1029.8	218.7	 16
657	 17	2374.0	315.8	 16
658	 17	2842.8	546.6	 16
659	 17	10172.8	1815.2	 16
660	 17	1796.5	199.2	 16
661	 17	7539.0	1094.0	 16
662	 17	4472.8	490.5	 16
663	 17	2801.8	301.1	 16
664	 17	1787.3	162.7	 16
665	 17	1424.0	279.4	 16
666	 17	12224.0	1682.7	 16
667	 17	9908.5	1466.4	 16
668	 17	957.3	174.6	 16
669	 17	1255.0	184.0	 16
670	 17	1270.5	228.4	 16
671	 17	31368.0	4817.3	 16
672	 17	31593.3	4847.0	 16
673	 17	2015.8	272.7	 16
674	 17	10031.3	1407.9	 16
675	 17	6513.5	979.4	 16
676	 17	3780.3	383.3	 16
677	 17	46140.0	3.3	 16
678	 17	2651.8	404.7	 16
679	 17	3054.5	393.6	 16
680	 17	4133.3	391.2	 16
681	 17	3793.3	315.8	 16
682	 17	3071.3	480.9	 16
683	 17	2992.5	283.0	 16
684	 17	5285.8	395.8	 16
685	 17	6435.8	641.7	 16
686	 17	2048.0	258.0	 16
687	 17	5833.3	733.7	 16
688	 17	15653.5	2116.7	 16
689	 17	1155.3	142.0	 16
690	 17	1629.8	184.8	 16
691	 17	3638.0	400.0	 16
692	 17	4170.8	437.9	 16
693	 17	3321.5	335.9	 16
694	 17	11733.3	1464.1	 16
695	 17	1982.8	185.4	 16
696	 17	3967.0	505.0	 16
697	 17	4961.5	611.7	 16
698	 17	8636.0	763.1	 16
699	 17	1742.3	233.9	 16
700	 17	8531.8	1586.0	 16
701	 17	2884.8	343.1	 16
702	 17	6694.0	638.7	 16
703	 17	4005.0	555.1	 16
704	 17	2991.5	294.3	 16
705	 17	2614.3	298.0	 16
706	 17	2668.8	280.7	 16
707	 17	3109.3	256.0	 16
708	 17	10651.5	1867.6	 16
709	 17	2584.0	292.5	 16
710	 17	2472.5	323.6	 16
711	 17	2135.3	264.5	 16
  0	 18	46140.0	626.6	 16
  1	 18	1644.0	233.4	 16
  2	 18	1069.8	168.0	 16
  3	 18	15159.5	2744.6	 16
  4	 18	1672.3	188.0	 16
  5	 18	3121.0	339.1	 16
  6	 18	3383.5	392.1	 16
  7	 18	1770.0	273.4	 16
  8	 18	1514.0	239.7	 16
  9	 18	1280.0	179.1	 16
 10	 18	1329.8	150.1	 16
 11	 18	1106.0	201.2	 16
 12	 18	1635.0	374.5	 16
 13	 18	1907.8	370.2	 16
 14	 18	1717.5	303.2	 16
 15	 18	1247.3	127.0	 16
 16	 18	2994.5	362.0	 16
 17	 18	1364.3	235.5	 16
 18	 18	3381.3	743.6	 16
 19	 18	2813.0	406.2	 16
 20	 18	3067.3	607.8	 16
 21	 18	1712.0	230.3	 16
 22	 18	1164.0	170.6	 16
 23	 18	1100.8	265.7	 16
 24	 18	3011.5	567.4	 16
 25	 18	1253.5	194.9	 16
 26	 18	1575.8	305.8	 16
 27	 18	958.3	127.9	 16
 28	 18	1253.8	231.5	 16
 29	 18	1014.3	144.6	 16
 30	 18	1155.5	241.0	 16
 31	 18	1359.5	228.6	 16
 32	 18	1141.3	144.1	 16
 33	 18	1091.3	203.9	 16
 34	 18	11494.5	3059.6	 16
 35	 18	5726.3	1279.6	 16
 36	 18	1912.0	222.9	 16
 37	 18	2345.3	480.5	 16
 38	 18	1777.8	262.7	 16
 39	 18	1759.8	378.3	 16
 40	 18	1322.5	201.7	 12
 41	 18	2045.8	360.8	 16
 42	 18	944.3	118.2	 16
 43	 18	2322.3	354.5	 16
 44	 18	2681.3	273.9	 16
 45	 18	7485.5	576.6	 16
 46	 18	2693.0	368.4	 16
 47	 18	4403.3	345.9	 16
 48	 18	1464.5	384.2	 16
 49	 18	1405.8	177.6	 16
 50	 18	1758.0	188.8	 16
 51	 18	2052.8	322.5	 16
 52	 18	2387.5	348.6	 16
 53	 18	1128.3	147.9	 16
 54	 18	1450.3	196.6	 16
 55	 18	1616.0	210.5	 16
 56	 18	2871.5	509.6	 16
 57	 18	1025.5	212.6	 16
 58	 18	1441.5	216.4	 16
 59	 18	1323.0	240.9	 16
 60	 18	2273.0	247.2	 16
 61	 18	1774.3	256.0	 16
 62	 18	1185.8	272.3	 16
 63	 18	2154.5	458.2	 16
 64	 18	1936.0	316.8	 16
 65	 18	1471.0	236.4	 16
 66	 18	2126.0	379.0	 16
 67	 18	1789.5	210.2	 16
 68	 18	2011.3	859.5	 16
 69	 18	8833.3	602.2	 16
 70	 18	8205.5	682.0	 16
 71	 18	3385.8	450.2	 16
 72	 18	2848.3	574.2	 16
 73	 18	2110.0	211.0	 16
 74	 18	2968.0	381.9	 16
 75	 18	1509.5	236.5	 16
 76	 18	1852.8	276.4	 16
 77	 18	1656.5	151.6	 16
 78	 18	1435.0	169.7	 16
 79	 18	3261.5	517.7	 16
 80	 18	1562.3	275.9	 16
 81	 18	1530.0	275.7	 16
 82	 18	1074.0	174.0	 16
 83	 18	2580.8	388.8	 16
 84	 18	1109.0	213.0	 16
 85	 18	1556.8	211.5	 16
 86	 18	1407.8	212.9	 16
 87	 18	2527.8	409.8	 16
 88	 18	5359.8	519.2	 16
 89	 18	5180.8	1239.4	 16
 90	 18	1689.5	149.6	 16
 91	 18	5565.3	1929.8	 16
 92	 18	3808.0	387.1	 16
 93	 18	3935.8	505.8	 16
 94	 18	1356.3	150.9	 16
 95	 18	6811.0	1192.6	 16
 96	 18	8782.3	880.1	 16
 97	 18	4404.8	494.4	 16
 98	 18	5159.5	747.6	 16
 99	 18	4715.5	361.8	 16
100	 18	4711.5	536.5	 16
101	 18	3181.8	364.5	 16
102	 18	2620.8	538.3	 16
103	 18	1566.8	273.3	 16
104	 18	1504.5	300.9	 16
105	 18	3078.8	482.3	 16
106	 18	1161.3	169.5	 16
107	 18	1280.5	268.4	 16
108	 18	2100.8	210.8	 16
109	 18	2828.3	233.8	 16
110	 18	1783.5	268.4	 16
111	 18	5610.8	851.1	 16
112	 18	7248.3	2225.2	 16
113	 18	1699.0	280.5	 16
114	 18	1433.8	324.6	 16
115	 18	5611.5	956.0	 16
116	 18	5111.5	852.1	 16
117	 18	4270.5	816.7	 16
118	 18	2063.5	280.5	 16
119	 18	3860.3	835.5	 16
120	 18	1838.5	289.5	 16
121	 18	1385.8	259.4	 16
122	 18	1281.3	245.9	 16
123	 18	2048.5	233.1	 16
124	 18	4578.8	564.5	 16
125	 18	4540.5	1608.2	 16
126	 18	10945.3	2302.1	 16
127	 18	1844.8	367.6	 16
128	 18	1433.8	241.9	 16
129	 18	1532.0	298.7	 16
130	 18	1335.8	205.7	 16
131	 18	5064.5	1118.8	 16
132	 18	1375.8	185.0	 16
133	 18	1543.5	197.9	 16
134	 18	1826.3	249.9	 16
135	 18	1774.8	222.2	 16
136	 18	1883.0	311.8	 16
137	 18	1959.3	297.6	 16
138	 18	1749.3	227.9	 16
139	 18	1349.0	241.5	 16
140	 18	1534.3	278.4	 16
141	 18	1343.8	208.0	 16
142	 18	2508.3	444.3	 12
143	 18	1124.8	167.2	 16
144	 18	1593.8	182.9	 16
145	 18	1020.3	227.5	 16
146	 18	1706.0	190.8	 16
147	 18	1627.0	181.3	 16
148	 18	7401.3	983.0	 16
149	 18	1365.5	163.9	 16
150	 18	1533.0	252.7	 16
151	 18	1800.3	330.4	 16
152	 18	2058.8	214.7	 16
153	 18	2332.8	299.1	 16
154	 18	1912.0	307.2	 16
155	 18	1417.0	176.0	 16
156	 18	1563.5	239.5	 16
157	 18	5838.3	766.2	 16
158	 18	2079.8	290.5	 16
159	 18	2177.5	344.2	 16
160	 18	17433.8	2160.2	 16
161	 18	2412.3	359.3	 16
162	 18	2285.3	298.9	 16
163	 18	1516.8	161.9	 16
164	 18	2031.8	268.6	 16
165	 18	1316.0	206.9	 16
166	 18	1552.3	176.8	 16
167	 18	1690.3	192.2	 16
168	 18	1219.5	142.3	 16
169	 18	1872.3	247.0	 16
170	 18	4591.0	469.0	 16
171	 18	1956.8	248.5	 16
172	 18	11337.0	940.5	 16
173	 18	4288.8	353.8	 16
174	 18	2315.0	215.6	 16
175	 18	4714.3	587.6	 16
176	 18	22306.5	834.4	 16
177	 18	11544.0	996.6	 16
178	 18	20077.3	1846.0	 16
179	 18	9402.3	687.3	 16
180	 18	3667.0	469.7	 16
181	 18	2898.5	425.5	 16
182	 18	4638.3	410.7	 16
183	 18	2876.3	383.3	 16
184	 18	2023.5	288.1	 16
185	 18	1044.0	156.6	 16
186	 18	1952.0	240.1	 16
187	 18	2608.5	303.0	 16
188	 18	1158.3	199.3	 16
189	 18	2406.3	362.4	 16
190	 18	1369.5	178.2	 16
191	 18	2693.3	380.3	 16
192	 18	2222.5	272.5	 16
193	 18	5190.5	428.5	 16
194	 18	42301.5	4744.2	 16
195	 18	6481.3	555.0	 16
196	 18	1571.3	201.0	 16
197	 18	1111.8	126.8	 16
198	 18	8867.5	1238.0	 16
199	 18	7046.3	1163.3	 16
200	 18	5334.8	622.4	 16
201	 18	2860.8	310.0	 16
202	 18	3121.5	411.0	 16
203	 18	4370.0	523.4	 16
204	 18	1598.3	350.8	 16
205	 18	2355.3	387.3	 16
206	 18	4208.5	982.9	 16
207	 18	1390.0	265.1	 16
208	 18	1241.8	209.7	 16
209	 18	1234.3	249.8	 16
210	 18	3171.8	558.1	 16
211	 18	1271.0	176.6	 16
212	 18	2969.8	455.8	 16
213	 18	1806.5	288.5	 16
214	 18	1866.3	308.9	 16
215	 18	1229.3	169.6	 16
216	 18	1371.8	206.2	 16
217	 18	2159.3	322.8	 16
218	 18	1303.8	183.1	 16
219	 18	1051.0	119.8	 16
220	 18	1613.0	279.5	 16
221	 18	1003.3	124.8	 16
222	 18	1192.5	203.3	 16
223	 18	1101.0	220.1	 16
224	 18	1479.5	323.2	 16
225	 18	1257.8	191.7	 16
226	 18	1275.8	143.1	 16
227	 18	1228.8	293.0	 16
228	 18	2918.0	287.8	 16
229	 18	2687.8	507.2	 16
230	 18	2964.3	1856.6	 16
231	 18	19935.8	5010.5	 16
232	 18	4186.5	391.6	 16
233	 18	9946.3	1435.1	 16
234	 18	10771.3	2578.6	 16
235	 18	2318.0	409.2	 16
236	 18	2041.5	862.4	 16
237	 18	6417.0	1854.7	 16
238	 18	1029.0	338.0	 16
239	 18	3500.5	578.0	 16
240	 18	1723.3	306.3	 16
241	 18	1963.0	804.3	 16
242	 18	7225.3	990.0	 16
243	 18	16652.5	4898.1	 16
244	 18	2333.5	254.9	 12
245	 18	3019.5	367.6	 16
246	 18	4943.3	711.0	 16
247	 18	1271.5	183.2	 16
248	 18	2154.3	283.3	 16
249	 18	1711.8	283.4	 16
250	 18	1488.0	245.6	 16
251	 18	1451.5	197.5	 16
252	 18	1915.8	232.9	 16
253	 18	1402.8	177.7	 16
254	 18	2330.3	404.5	 16
255	 18	1546.0	236.7	 16
256	 18	3531.8	403.6	 16
257	 18	1464.5	226.5	 16
258	 18	6258.0	627.7	 16
259	 18	1735.5	218.9	 16
260	 18	3129.5	272.5	 16
261	 18	14967.3	1240.6	 16
262	 18	4239.0	483.8	 16
263	 18	1631.0	254.3	 16
264	 18	1181.8	140.3	 16
265	 18	3199.8	423.5	 16
266	 18	1729.8	186.3	 16
267	 18	1434.3	260.5	 16
268	 18	2662.5	630.0	 16
269	 18	8950.0	1039.6	 16
270	 18	3746.3	476.2	 16
271	 18	2484.0	286.7	 16
272	 18	2602.5	302.5	 16
273	 18	1215.8	205.7	 16
274	 18	1243.3	206.2	 16
275	 18	4989.0	954.2	 16
276	 18	3673.5	611.9	 16
277	 18	3475.8	413.6	 16
278	 18	2673.8	375.4	 16
279	 18	2351.8	325.3	 16
280	 18	1197.3	189.2	 16
281	 18	1660.3	312.4	 16
282	 18	2530.3	289.9	 16
283	 18	1218.0	211.6	 16
284	 18	1356.8	180.2	 16
285	 18	1234.8	259.8	 16
286	 18	1209.0	135.9	 16
287	 18	1593.0	160.0	 16
288	 18	2147.3	292.2	 16
289	 18	1932.5	282.5	 16
290	 18	4404.3	496.0	 16
291	 18	3111.8	451.4	 16
292	 18	1816.0	208.9	 16
293	 18	1528.3	270.5	 16
294	 18	933.3	149.4	 16
295	 18	1380.5	163.2	 16
296	 18	1103.5	149.5	 16
297	 18	1061.3	139.4	 16
298	 18	1076.5	187.3	 16
299	 18	1639.8	229.3	 16
300	 18	1516.0	185.7	 16
301	 18	2103.8	249.1	 16
302	 18	1616.3	203.7	 16
303	 18	3262.8	457.1	 16
304	 18	3255.5	270.7	 16
305	 18	1413.0	225.9	 16
306	 18	2650.0	321.3	 16
307	 18	28575.5	1731.0	 16
308	 18	27750.0	2250.6	 16
309	 18	20399.3	4749.1	 16
310	 18	1737.3	194.3	 16
311	 18	3894.5	761.7	 16
312	 18	3099.8	440.7	 16
313	 18	4803.3	944.4	 16
314	 18	3352.3	674.7	 16
315	 18	6244.8	2728.9	 16
316	 18	44573.5	8801.0	 16
317	 18	1704.0	230.4	 16
318	 18	1284.3	170.3	 16
319	 18	1224.5	201.0	 16
320	 18	1384.5	223.3	 16
321	 18	1658.0	275.2	 16
322	 18	2015.3	255.5	 16
323	 18	1719.3	189.8	 16
324	 18	1204.3	165.4	 16
325	 18	1036.3	227.0	 16
326	 18	1450.0	169.7	 16
327	 18	1280.0	135.9	 16
328	 18	1524.3	216.8	 16
329	 18	1524.5	183.6	 16
330	 18	2784.8	350.0	 16
331	 18	2881.0	425.4	 16
332	 18	1584.8	268.3	 16
333	 18	3325.8	570.4	 16
334	 18	1586.8	240.5	 16
335	 18	4040.8	524.3	 16
336	 18	3643.0	498.8	 16
337	 18	1558.5	343.4	 16
338	 18	3482.5	636.5	 16
339	 18	11994.5	3219.9	 16
340	 18	2429.8	441.4	 16
341	 18	1152.5	173.4	 16
342	 18	4416.3	531.8	 16
343	 18	1748.8	296.8	 16
344	 18	2081.8	187.0	 16
345	 18	2175.3	196.2	 16
346	 18	2243.5	362.3	 12
347	 18	5666.3	607.2	 16
348	 18	3500.0	401.5	 16
349	 18	7273.5	744.9	 16
350	 18	1345.3	138.2	 16
351	 18	1545.3	216.3	 16
352	 18	29138.5	2700.1	 16
353	 18	1205.3	248.0	 16
354	 18	4893.8	446.2	 16
355	 18	1647.0	183.5	 16
356	 18	1504.8	181.7	 16
357	 18	2078.3	135.2	 16
358	 18	1697.3	274.0	 16
359	 18	1463.5	300.2	 16
360	 18	1495.5	256.0	 16
361	 18	2964.8	322.5	 16
362	 18	1921.0	250.7	 16
363	 18	6615.3	658.7	 16
364	 18	5611.3	793.9	 16
365	 18	3179.8	309.4	 16
366	 18	2572.8	287.2	 16
367	 18	2043.5	246.4	 16
368	 18	1388.5	241.0	 16
369	 18	2640.0	308.3	 16
370	 18	1287.0	186.8	 16
371	 18	1051.8	140.9	 16
372	 18	2060.5	350.5	 16
373	 18	1599.5	252.4	 16
374	 18	1165.8	186.2	 16
375	 18	1517.0	275.3	 16
376	 18	1336.3	208.0	 16
377	 18	3051.0	614.2	 16
378	 18	1199.3	182.2	 16
379	 18	1233.8	273.7	 16
380	 18	1970.3	260.7	 16
381	 18	6377.0	514.1	 16
382	 18	1660.5	545.0	 16
383	 18	3703.5	461.8	 16
384	 18	3660.3	2019.3	 16
385	 18	25573.0	1874.9	 16
386	 18	5524.8	840.7	 16
387	 18	6287.8	1730.7	 16
388	 18	1055.8	157.3	 16
389	 18	3262.0	619.2	 16
390	 18	2235.3	334.2	 16
391	 18	2310.3	318.1	 16
392	 18	1157.0	150.1	 16
393	 18	1627.3	234.2	 16
394	 18	2562.3	375.3	 16
395	 18	7520.3	1532.7	 16
396	 18	2586.0	493.2	 16
397	 18	1172.5	200.7	 16
398	 18	1529.5	243.2	 16
399	 18	1137.0	154.7	 16
400	 18	1510.3	249.2	 16
401	 18	1765.3	228.7	 16
402	 18	4930.0	294.9	 16
403	 18	2947.0	538.9	 16
404	 18	10886.3	3064.2	 16
405	 18	1364.5	210.1	 16
406	 18	1280.5	197.1	 16
407	 18	2262.0	420.8	 16
408	 18	1066.8	160.6	 16
409	 18	1045.3	118.4	 16
410	 18	1029.5	212.0	 16
411	 18	1911.3	300.1	 16
412	 18	2109.3	385.4	 16
413	 18	2722.8	284.3	 16
414	 18	3110.5	361.5	 16
415	 18	1234.8	220.5	 16
416	 18	1084.3	145.0	 16
417	 18	1199.3	187.4	 16
418	 18	2823.5	564.2	 16
419	 18	1213.8	240.6	 16
420	 18	1460.5	192.7	 16
421	 18	1780.0	211.8	 16
422	 18	4922.5	383.9	 16
423	 18	5496.0	1055.4	 16
424	 18	4458.0	456.5	 16
425	 18	2675.3	302.0	 16
426	 18	3797.8	635.2	 16
427	 18	3454.5	514.4	 16
428	 18	1335.8	207.9	 16
429	 18	1288.8	201.6	 16
430	 18	6834.8	801.5	 16
431	 18	6367.5	515.3	 16
432	 18	3632.0	581.1	 16
433	 18	1202.0	216.3	 16
434	 18	1854.0	271.5	 16
435	 18	1994.0	290.8	 16
436	 18	4275.8	479.5	 16
437	 18	3839.8	584.8	 16
438	 18	2414.5	394.5	 16
439	 18	1110.3	163.8	 16
440	 18	1905.8	322.8	 16
441	 18	2773.3	486.6	 16
442	 18	3635.5	479.8	 16
443	 18	5472.8	461.9	 16
444	 18	3309.8	446.0	 16
445	 18	1853.5	305.2	 16
446	 18	2038.0	352.0	 16
447	 18	1303.0	205.6	 16
448	 18	3089.5	314.9	 12
449	 18	1364.3	294.5	 16
450	 18	1494.3	186.0	 16
451	 18	2149.8	262.2	 16
452	 18	4382.5	352.2	 16
453	 18	2619.3	276.7	 16
454	 18	1434.8	189.2	 16
455	 18	1754.3	344.1	 16
456	 18	2031.0	217.9	 16
457	 18	1110.8	182.2	 16
458	 18	1519.8	299.4	 16
459	 18	1457.3	265.4	 16
460	 18	2426.0	277.4	 16
461	 18	1947.3	298.6	 16
462	 18	3353.5	289.2	 16
463	 18	9394.8	548.7	 16
464	 18	6699.3	909.9	 16
465	 18	3157.0	451.2	 16
466	 18	1457.3	199.2	 16
467	 18	6457.0	704.7	 16
468	 18	3560.3	318.2	 16
469	 18	1387.3	218.4	 16
470	 18	2841.0	336.2	 16
471	 18	1778.8	205.7	 16
472	 18	2404.3	307.3	 16
473	 18	1260.5	186.2	 16
474	 18	1896.0	214.1	 16
475	 18	13500.0	1188.4	 16
476	 18	1641.5	439.5	 16
477	 18	1278.0	179.1	 16
478	 18	4679.8	479.7	 16
479	 18	4410.8	505.0	 16
480	 18	3087.8	384.0	 16
481	 18	1972.3	284.7	 16
482	 18	4986.3	414.6	 16
483	 18	3061.3	471.6	 16
484	 18	1244.0	186.0	 16
485	 18	6409.5	1099.3	 16
486	 18	1415.5	349.2	 16
487	 18	7297.8	726.2	 16
488	 18	1309.0	196.7	 16
489	 18	1571.0	232.4	 16
490	 18	2168.5	232.9	 16
491	 18	1408.3	172.5	 16
492	 18	1079.0	216.5	 16
493	 18	2494.0	354.1	 16
494	 18	3323.8	324.3	 16
495	 18	5961.5	368.1	 16
496	 18	2604.5	300.5	 16
497	 18	1233.3	149.1	 16
498	 18	3116.3	466.5	 16
499	 18	1306.5	136.4	 16
500	 18	1667.3	281.7	 16
501	 18	1708.5	295.4	 16
502	 18	1756.3	231.7	 16
503	 18	1595.8	175.1	 16
504	 18	1556.5	224.8	 16
505	 18	957.0	168.2	 16
506	 18	1036.8	165.9	 16
507	 18	1184.8	191.5	 16
508	 18	1168.8	142.7	 16
509	 18	1201.8	157.3	 16
510	 18	1786.3	382.9	 16
511	 18	3807.3	464.8	 16
512	 18	1075.0	195.2	 16
513	 18	1261.5	234.9	 16
514	 18	1331.3	247.3	 16
515	 18	1878.8	204.9	 16
516	 18	2357.5	350.0	 16
517	 18	1292.8	275.3	 16
518	 18	2855.8	366.8	 16
519	 18	1171.5	162.8	 16
520	 18	1503.8	274.8	 16
521	 18	1131.8	173.0	 16
522	 18	1637.8	371.1	 16
523	 18	4542.5	812.2	 16
524	 18	1149.8	123.1	 16
525	 18	1841.5	233.6	 16
526	 18	1190.5	192.3	 16
527	 18	1383.5	156.0	 16
528	 18	3651.3	694.7	 16
529	 18	1180.3	119.1	 16
530	 18	1221.8	221.7	 16
531	 18	1469.8	140.1	 16
532	 18	1160.8	222.7	 16
533	 18	2292.0	374.6	 16
534	 18	3551.0	641.6	 16
535	 18	1107.0	165.4	 16
536	 18	1837.3	191.9	 16
537	 18	1241.5	186.6	 16
538	 18	1112.0	158.4	 16
539	 18	5124.8	1044.6	 16
540	 18	2307.5	338.2	 16
541	 18	6711.3	936.6	 16
542	 18	4219.5	433.3	 16
543	 18	2557.5	482.9	 16
544	 18	1425.3	224.0	 16
545	 18	2756.8	376.1	 16
546	 18	5066.8	548.3	 16
547	 18	5455.3	826.9	 16
548	 18	2389.5	278.0	 16
549	 18	2619.3	351.9	 16
550	 18	10405.3	769.7	 12
551	 18	8595.3	807.7	 16
552	 18	5605.8	542.0	 16
553	 18	1821.0	196.0	 16
554	 18	2186.8	282.5	 16
555	 18	2986.3	353.8	 16
556	 18	4154.3	320.7	 16
557	 18	1384.5	213.5	 16
558	 18	1841.5	209.6	 16
559	 18	12116.3	648.5	 16
560	 18	2041.3	291.4	 16
561	 18	1027.8	172.2	 16
562	 18	1733.0	223.6	 16
563	 18	5600.8	587.3	 16
564	 18	6301.0	382.2	 16
565	 18	1374.5	182.3	 16
566	 18	1643.8	294.5	 16
567	 18	3153.5	299.9	 16
568	 18	1411.8	196.5	 16
569	 18	2597.5	357.3	 16
570	 18	1250.3	204.7	 16
571	 18	1380.3	202.6	 16
572	 18	1756.8	245.8	 16
573	 18	3158.0	227.1	 16
574	 18	2841.5	373.1	 16
575	 18	19146.3	1028.9	 16
576	 18	10416.3	1101.0	 16
577	 18	3491.5	407.0	 16
578	 18	2726.8	247.7	 16
579	 18	1718.8	260.5	 16
580	 18	14576.0	953.7	 16
581	 18	5952.5	461.2	 16
582	 18	4619.0	438.3	 16
583	 18	1321.3	207.9	 16
584	 18	4998.5	414.7	 16
585	 18	7564.8	702.4	 16
586	 18	4917.0	351.0	 16
587	 18	1449.8	172.9	 16
588	 18	1214.8	189.5	 16
589	 18	1978.5	246.6	 16
590	 18	2588.5	257.1	 16
591	 18	1319.3	194.6	 16
592	 18	1558.5	282.0	 16
593	 18	1248.5	152.5	 16
594	 18	1390.3	254.3	 16
595	 18	2272.0	244.9	 16
596	 18	11540.0	858.2	 16
597	 18	4046.5	444.2	 16
598	 18	1610.3	240.4	 16
599	 18	2802.3	362.4	 16
600	 18	2183.3	196.9	 16
601	 18	10288.8	810.2	 16
602	 18	21345.3	1649.9	 16
603	 18	5226.3	835.5	 16
604	 18	5113.3	355.9	 16
605	 18	3595.8	362.7	 16
606	 18	3139.0	290.2	 16
607	 18	1619.3	168.2	 16
608	 18	4771.3	445.3	 16
609	 18	1469.8	244.0	 16
610	 18	1277.8	141.6	 16
611	 18	5287.0	660.5	 16
612	 18	1220.8	186.5	 16
613	 18	1060.0	120.2	 16
614	 18	1435.8	216.3	 16
615	 18	9767.8	977.1	 16
616	 18	3570.0	323.7	 16
617	 18	4145.0	516.1	 16
618	 18	2925.5	378.4	 16
619	 18	2070.0	241.7	 16
620	 18	17771.3	2220.0	 16
621	 18	3263.5	790.1	 16
622	 18	11615.5	1346.2	 16
623	 18	1990.0	169.0	 16
624	 18	8165.8	780.8	 16
625	 18	11418.3	561.6	 16
626	 18	2521.0	332.3	 16
627	 18	1414.0	183.9	 16
628	 18	6019.8	520.2	 16
629	 18	3151.0	363.3	 16
630	 18	2764.0	355.3	 16
631	 18	1953.3	227.8	 16
632	 18	1110.5	172.1	 16
633	 18	2127.5	290.2	 16
634	 18	2045.0	265.1	 16
635	 18	6002.5	595.3	 16
636	 18	1324.0	245.9	 16
637	 18	1215.3	185.2	 16
638	 18	2148.5	291.7	 16
639	 18	6932.0	479.8	 16
640	 18	2094.8	304.2	 16
641	 18	1885.0	242.7	 16
642	 18	4415.0	325.0	 16
643	 18	2175.3	302.4	 16
644	 18	1234.5	180.2	 16
645	 18	1002.0	127.9	 16
646	 18	2185.8	241.2	 16
647	 18	5714.5	549.5	 16
648	 18	5600.3	589.4	 16
649	 18	4848.5	429.9	 16
650	 18	2901.8	460.8	 16
651	 18	1053.5	149.1	 16
652	 18	4071.8	375.9	 12
653	 18	2611.0	263.1	 16
654	 18	2027.3	198.7	 16
655	 18	1476.0	170.7	 16
656	 18	915.5	156.4	 16
657	 18	4631.3	475.4	 16
658	 18	993.5	122.7	 16
659	 18	2902.3	496.1	 16
660	 18	1262.0	266.7	 16
661	 18	1540.3	212.5	 16
662	 18	1803.5	224.0	 16
663	 18	2176.8	430.1	 16
664	 18	1612.0	244.6	 16
665	 18	1531.3	203.3	 16
666	 18	2900.5	290.3	 16
667	 18	1365.3	210.1	 16
668	 18	1167.0	150.5	 16
669	 18	1513.8	194.8	 16
670	 18	1048.8	181.4	 16
671	 18	8296.3	759.0	 16
672	 18	7673.0	845.5	 16
673	 18	1416.0	154.3	 16
674	 18	3094.8	270.9	 16
675	 18	5994.8	567.1	 16
676	 18	2415.5	232.2	 16
677	 18	46140.0	40.0	 16
678	 18	1730.3	176.9	 16
679	 18	2255.5	311.7	 16
680	 18	2194.5	302.8	 16
681	 18	3770.5	481.6	 16
682	 18	2146.0	301.4	 16
683	 18	2068.8	258.6	 16
684	 18	3809.0	415.2	 16
685	 18	3433.5	358.8	 16
686	 18	2549.0	345.4	 16
687	 18	3466.0	445.0	 16
688	 18	12971.5	1500.6	 16
689	 18	1343.8	237.0	 16
690	 18	1881.3	292.3	 16
691	 18	1666.0	330.4	 16
692	 18	2042.3	328.2	 16
693	 18	3129.5	359.9	 16
694	 18	1968.8	240.1	 16
695	 18	1865.0	262.0	 16
696	 18	38376.3	1629.7	 16
697	 18	3440.5	386.1	 16
698	 18	3440.3	341.2	 16
699	 18	1470.5	205.7	 16
700	 18	1658.5	254.8	 16
701	 18	1794.8	228.0	 16
702	 18	4340.8	421.3	 16
703	 18	1460.0	190.4	 16
704	 18	4743.3	395.5	 16
705	 18	5048.5	475.2	 16
706	 18	2647.0	300.0	 16
707	 18	3761.0	431.8	 16
708	 18	1983.8	270.7	 16
709	 18	2024.0	413.1	 16
710	 18	28089.0	2323.7	 16
711	 18	46140.0	0.0	 16
  0	 19	2298.0	161.5	 16
  1	 19	3002.0	311.2	 16
  2	 19	4619.3	376.0	 16
  3	 19	6505.8	481.8	 16
  4	 19	4753.0	317.7	 16
  5	 19	1679.8	318.4	 16
  6	 19	2303.5	242.0	 16
  7	 19	2095.3	220.0	 16
  8	 19	2283.8	411.0	 16
  9	 19	1867.3	270.1	 16
 10	 19	1596.3	269.3	 16
 11	 19	2982.8	372.6	 16
 12	 19	2669.3	244.4	 16
 13	 19	5472.0	973.6	 16
 14	 19	6849.3	1227.9	 16
 15	 19	10426.0	1992.3	 16
 16	 19	5548.5	685.3	 16
 17	 19	3724.3	397.9	 16
 18	 19	4125.8	607.5	 16
 19	 19	3361.5	417.8	 16
 20	 19	1580.8	233.6	 16
 21	 19	4921.5	764.2	 16
 22	 19	8167.3	2191.5	 16
 23	 19	1089.5	191.2	 16
 24	 19	20176.8	6177.2	 16
 25	 19	2390.8	358.4	 16
 26	 19	2145.3	352.7	 16
 27	 19	23006.3	7622.0	 16
 28	 19	2039.3	481.7	 16
 29	 19	1163.3	234.4	 16
 30	 19	1941.5	383.5	 16
 31	 19	10156.5	3130.1	 16
 32	 19	1874.8	283.6	 16
 33	 19	2324.3	299.6	 16
 34	 19	8898.0	2419.1	 16
 35	 19	6328.8	1095.3	 16
 36	 19	5529.8	1377.0	 16
 37	 19	3573.3	792.4	 16
 38	 19	13770.0	1891.9	 16
 39	 19	22818.3	2303.6	 12
 40	 19	3535.8	424.3	 16
 41	 19	1216.0	158.9	 16
 42	 19	1325.8	178.3	 16
 43	 19	1240.0	140.8	 16
 44	 19	4931.8	991.7	 16
 45	 19	1845.8	300.8	 16
 46	 19	8055.0	1171.2	 16
 47	 19	13691.8	1783.6	 16
 48	 19	5411.3	676.3	 16
 49	 19	17061.8	3125.3	 16
 50	 19	3585.8	391.9	 16
 51	 19	8788.5	1242.8	 16
 52	 19	2277.0	962.5	 16
 53	 19	8010.8	1660.0	 16
 54	 19	1464.0	212.1	 16
 55	 19	5514.3	936.5	 16
 56	 19	5237.5	924.9	 16
 57	 19	2015.8	333.1	 16
 58	 19	5646.3	494.0	 16
 59	 19	31437.0	8450.1	 16
 60	 19	4779.3	780.6	 16
 61	 19	1604.8	245.7	 16
 62	 19	3889.3	355.4	 16
 63	 19	11676.3	1965.7	 16
 64	 19	3419.0	493.8	 16
 65	 19	3826.3	736.0	 16
 66	 19	2441.5	550.7	 16
 67	 19	4587.8	1165.9	 16
 68	 19	3011.5	1009.0	 16
 69	 19	5543.5	588.6	 16
 70	 19	9374.5	1307.5	 16
 71	 19	20955.5	2359.8	 16
 72	 19	9136.3	637.5	 16
 73	 19	7132.3	1309.7	 16
 74	 19	14787.5	4017.0	 16
 75	 19	2233.8	273.0	 16
 76	 19	2893.8	335.0	 16
 77	 19	13039.3	3083.5	 16
 78	 19	3410.5	699.5	 16
 79	 19	1727.8	233.9	 16
 80	 19	1274.8	174.0	 16
 81	 19	2399.0	375.2	 16
 82	 19	2893.3	460.0	 16
 83	 19	17808.0	3439.4	 16
 84	 19	3245.3	434.9	 16
 85	 19	15429.3	4241.8	 16
 86	 19	1874.5	236.9	 16
 87	 19	34255.8	9704.1	 16
 88	 19	5816.5	1555.0	 16
 89	 19	2681.0	469.1	 16
 90	 19	10900.5	2597.8	 16
 91	 19	3742.3	641.3	 16
 92	 19	2527.5	670.3	 16
 93	 19	2298.8	197.6	 16
 94	 19	5657.8	1038.9	 16
 95	 19	20495.3	5104.8	 16
 96	 19	15995.5	3280.3	 16
 97	 19	2255.8	264.3	 16
 98	 19	2550.5	296.2	 16
 99	 19	1523.8	267.4	 16
100	 19	3212.8	541.0	 16
101	 19	6643.3	474.6	 16
102	 19	16310.5	867.4	 16
103	 19	8137.8	553.7	 16
104	 19	5656.3	998.4	 16
105	 19	6042.3	1055.6	 16
106	 19	6446.3	540.6	 16
107	 19	6312.8	1818.3	 16
108	 19	3554.8	890.4	 16
109	 19	2408.8	291.4	 16
110	 19	3688.5	867.4	 16
111	 19	6383.3	1025.5	 16
112	 19	5804.8	1439.0	 16
113	 19	3226.0	497.4	 16
114	 19	4670.5	375.0	 16
115	 19	5022.3	467.0	 16
116	 19	4531.3	1159.7	 16
117	 19	1433.0	269.7	 16
118	 19	1750.8	312.9	 16
119	 19	2347.0	444.9	 16
120	 19	1325.3	168.7	 16
121	 19	1250.0	238.7	 16
122	 19	2763.0	742.9	 16
123	 19	2300.3	323.4	 16
124	 19	2238.3	355.0	 16
125	 19	2291.8	354.1	 16
126	 19	5183.3	929.7	 16
127	 19	11303.0	605.8	 16
128	 19	3102.5	615.5	 16
129	 19	2826.0	609.6	 16
130	 19	1809.0	304.7	 16
131	 19	22841.0	5582.8	 16
132	 19	4841.8	1068.2	 16
133	 19	1286.8	184.6	 16
134	 19	1742.5	378.1	 16
135	 19	1424.5	339.2	 16
136	 19	1957.8	470.0	 16
137	 19	12515.3	3648.2	 16
138	 19	2785.5	1092.6	 16
139	 19	13764.5	3464.4	 16
140	 19	2974.5	828.0	 16
141	 19	24189.5	2332.2	 12
142	 19	1356.3	319.2	 16
143	 19	6383.0	639.1	 16
144	 19	1630.0	285.7	 16
145	 19	11363.3	1135.6	 16
146	 19	5738.5	772.2	 16
147	 19	2297.3	213.4	 16
148	 19	3185.3	380.1	 16
149	 19	2274.0	222.7	 16
150	 19	4327.5	486.5	 16
151	 19	39960.3	2836.7	 16
152	 19	4936.0	528.8	 16
153	 19	20710.0	3209.4	 16
154	 19	8256.8	568.0	 16
155	 19	4297.3	353.6	 16
156	 19	2367.3	468.2	 16
157	 19	9885.0	1011.1	 16
158	 19	26600.0	3410.4	 16
159	 19	3107.5	328.7	 16
160	 19	27710.8	2910.0	 16
161	 19	2154.5	266.8	 16
162	 19	5893.3	528.1	 16
163	 19	9322.5	819.4	 16
164	 19	3726.0	434.9	 16
165	 19	1585.0	358.8	 16
166	 19	3047.3	336.5	 16
167	 19	1257.3	250.5	 16
168	 19	12919.5	2346.6	 16
169	 19	1599.3	161.4	 16
170	 19	2619.3	216.6	 16
171	 19	3792.3	463.6	 16
172	 19	5409.3	543.4	 16
173	 19	20533.3	1458.4	 16
174	 19	3603.3	397.0	 16
175	 19	1593.8	209.6	 16
176	 19	3018.0	340.9	 16
177	 19	1307.0	177.8	 16
178	 19	7688.8	510.3	 16
179	 19	4524.0	578.7	 16
180	 19	8990.0	552.5	 16
181	 19	2500.3	332.6	 16
182	 19	1804.8	236.2	 16
183	 19	41708.8	3663.8	 16
184	 19	2429.8	210.7	 16
185	 19	2542.8	355.4	 16
186	 19	7222.8	556.3	 16
187	 19	22441.5	2294.7	 16
188	 19	1765.3	252.5	 16
189	 19	1408.8	186.8	 16
190	 19	3580.8	574.8	 16
191	 19	12385.0	2062.7	 16
192	 19	8556.3	1020.6	 16
193	 19	6727.8	1517.9	 16
194	 19	3493.8	492.4	 16
195	 19	45625.5	6341.6	 16
196	 19	2530.0	347.4	 16
197	 19	2673.8	510.1	 16
198	 19	22813.5	3629.2	 16
199	 19	9452.8	1578.0	 16
200	 19	10675.8	1648.3	 16
201	 19	25815.5	5326.3	 16
202	 19	8524.5	1162.0	 16
203	 19	3549.3	344.7	 16
204	 19	3796.8	339.7	 16
205	 19	3809.0	597.9	 16
206	 19	1644.8	322.3	 16
207	 19	2110.5	269.9	 16
208	 19	14714.3	3059.5	 16
209	 19	2180.3	168.1	 16
210	 19	1497.5	210.2	 16
211	 19	2846.5	577.8	 16
212	 19	974.0	135.5	 16
213	 19	3119.5	580.1	 16
214	 19	2306.5	481.9	 16
215	 19	46140.0	11661.8	 16
216	 19	2075.0	360.1	 16
217	 19	20714.3	5140.1	 16
218	 19	5808.3	1189.2	 16
219	 19	2143.8	352.2	 16
220	 19	1749.3	375.0	 16
221	 19	2359.3	320.9	 16
222	 19	7451.8	1817.7	 16
223	 19	1024.5	104.7	 16
224	 19	2795.0	792.9	 16
225	 19	1087.5	157.1	 16
226	 19	1752.5	407.3	 16
227	 19	4238.3	938.3	 16
228	 19	1952.5	234.5	 16
229	 19	4178.8	491.3	 16
230	 19	18886.3	5871.7	 16
231	 19	28045.8	9933.4	 16
232	 19	1366.8	205.7	 16
233	 19	1544.8	249.8	 16
234	 19	1679.5	732.6	 16
235	 19	3409.5	230.1	 16
236	 19	11950.8	4377.3	 16
237	 19	2249.3	961.5	 16
238	 19	6080.0	1586.6	 16
239	 19	2012.8	204.3	 16
240	 19	4867.8	580.4	 16
241	 19	4492.0	1409.3	 16
242	 19	1687.5	505.8	 16
243	 19	9850.0	2357.2	 16
244	 19	4472.8	583.3	 12
245	 19	4614.5	666.5	 16
246	 19	3718.5	471.6	 16
247	 19	6718.3	1246.2	 16
248	 19	35944.8	4198.1	 16
249	 19	1462.0	205.8	 16
250	 19	1061.0	115.5	 16
251	 19	4619.5	712.2	 16
252	 19	2142.3	358.3	 16
253	 19	1486.8	235.8	 16
254	 19	1333.3	265.1	 16
255	 19	1218.5	128.4	 16
256	 19	1864.3	398.1	 16
257	 19	3336.0	511.1	 16
258	 19	1512.5	200.2	 16
259	 19	3072.0	318.1	 16
260	 19	5333.5	283.9	 16
261	 19	9296.3	960.0	 16
262	 19	3616.3	387.6	 16
263	 19	1379.5	155.4	 16
264	 19	14646.3	3102.8	 16
265	 19	2277.3	244.5	 16
266	 19	4715.0	831.6	 16
267	 19	2814.8	312.5	 16
268	 19	2368.0	306.6	 16
269	 19	3005.3	377.4	 16
270	 19	7348.5	568.2	 16
271	 19	4241.8	1685.5	 16
272	 19	15115.3	2133.6	 16
273	 19	1465.5	135.4	 16
274	 19	13249.8	2746.7	 16
275	 19	3728.5	435.7	 16
276	 19	3276.8	718.2	 16
277	 19	1185.8	155.1	 16
278	 19	5772.5	1149.3	 16
279	 19	2923.0	387.3	 16
280	 19	3177.5	567.6	 16
281	 19	1027.3	138.2	 16
282	 19	1135.8	168.1	 16
283	 19	1339.5	225.1	 16
284	 19	1226.5	166.8	 16
285	 19	2474.8	372.1	 16
286	 19	1610.8	207.5	 16
287	 19	5597.8	1018.1	 16
288	 19	2277.5	345.8	 16
289	 19	2515.0	208.1	 16
290	 19	5961.8	753.8	 16
291	 19	6443.5	1149.3	 16
292	 19	1725.3	214.7	 16
293	 19	2957.3	412.8	 16
294	 19	3440.5	513.8	 16
295	 19	5416.8	420.5	 16
296	 19	4689.8	1080.8	 16
297	 19	1138.0	146.2	 16
298	 19	1524.0	171.5	 16
299	 19	3260.3	659.9	 16
300	 19	1459.0	184.6	 16
301	 19	2065.5	286.8	 16
302	 19	4446.0	585.6	 16
303	 19	4514.0	448.4	 16
304	 19	7106.0	890.7	 16
305	 19	1972.8	294.1	 16
306	 19	4501.3	484.5	 16
307	 19	1131.5	212.3	 16
308	 19	3084.8	420.2	 16
309	 19	2015.5	349.6	 16
310	 19	8382.8	1852.1	 16
311	 19	1946.3	250.1	 16
312	 19	25945.3	5676.4	 16
313	 19	1706.0	237.9	 16
314	 19	2817.3	333.9	 16
315	 19	6594.3	1325.1	 16
316	 19	1610.3	265.4	 16
317	 19	15261.8	1860.3	 16
318	 19	5334.3	797.7	 16
319	 19	2028.0	256.5	 16
320	 19	7674.3	1199.6	 16
321	 19	11319.8	2463.5	 16
322	 19	1652.8	291.2	 16
323	 19	2181.3	301.3	 16
324	 19	2541.3	408.9	 16
325	 19	2449.5	420.5	 16
326	 19	10887.3	2657.6	 16
327	 19	2021.0	406.2	 16
328	 19	1536.3	246.7	 16
329	 19	2109.3	511.9	 16
330	 19	1570.5	180.7	 16
331	 19	2191.5	418.8	 16
332	 19	1294.8	205.6	 16
333	 19	1353.0	131.9	 16
334	 19	5911.5	2875.8	 16
335	 19	17400.0	3612.0	 16
336	 19	1125.8	203.8	 16
337	 19	1400.0	239.1	 16
338	 19	4745.3	729.3	 16
339	 19	1692.0	195.7	 16
340	 19	1925.8	340.3	 16
341	 19	1050.3	124.1	 16
342	 19	1479.0	264.6	 16
343	 19	4032.8	1238.6	 16
344	 19	1370.8	226.3	 16
345	 19	1367.8	195.6	 16
346	 19	1281.8	172.6	 12
347	 19	1267.5	163.4	 16
348	 19	2588.3	235.9	 16
349	 19	4852.0	581.9	 16
350	 19	1917.8	286.1	 16
351	 19	8945.3	901.0	 16
352	 19	1768.5	218.5	 16
353	 19	5815.0	636.3	 16
354	 19	1921.8	341.6	 16
355	 19	3131.5	310.0	 16
356	 19	3238.0	247.1	 16
357	 19	9671.0	802.3	 16
358	 19	46140.0	19.9	 16
359	 19	5953.3	691.1	 16
360	 19	1296.3	148.9	 16
361	 19	8294.5	713.7	 16
362	 19	1677.3	211.4	 16
363	 19	3047.0	475.4	 16
364	 19	3790.3	483.1	 16
365	 19	2046.3	353.8	 16
366	 19	2240.3	292.6	 16
367	 19	2788.0	402.2	 16
368	 19	1244.3	195.2	 16
369	 19	5533.5	660.6	 16
370	 19	1545.5	317.0	 16
371	 19	2234.3	295.5	 16
372	 19	2929.5	444.9	 16
373	 19	13504.8	2792.3	 16
374	 19	1985.3	306.9	 16
375	 19	1825.0	280.8	 16
376	 19	6009.8	811.0	 16
377	 19	4054.8	650.2	 16
378	 19	2649.0	474.0	 16
379	 19	2265.0	426.4	 16
380	 19	46140.0	9409.8	 16
381	 19	13169.5	3507.3	 16
382	 19	1836.8	210.4	 16
383	 19	5323.5	1298.9	 16
384	 19	1500.0	203.3	 16
385	 19	2991.5	542.1	 16
386	 19	1568.3	200.5	 16
387	 19	7291.5	1433.7	 16
388	 19	3375.0	643.2	 16
389	 19	1926.0	182.7	 16
390	 19	3072.8	298.8	 16
391	 19	38818.0	10942.8	 16
392	 19	3264.3	552.3	 16
393	 19	10043.0	3022.9	 16
394	 19	1633.0	232.8	 16
395	 19	4061.0	400.9	 16
396	 19	3451.3	803.0	 16
397	 19	1220.0	205.9	 16
398	 19	1564.0	268.4	 16
399	 19	11636.3	1605.9	 16
400	 19	24946.3	8298.8	 16
401	 19	1440.0	319.4	 16
402	 19	10652.8	3336.9	 16
403	 19	4420.8	992.5	 16
404	 19	3786.8	951.4	 16
405	 19	2824.5	707.9	 16
406	 19	1920.0	361.8	 16
407	 19	3405.8	623.0	 16
408	 19	13770.0	1697.0	 16
409	 19	46140.0	11624.6	 16
410	 19	1244.0	131.5	 16
411	 19	2553.8	1288.9	 16
412	 19	4392.0	710.7	 16
413	 19	2441.8	312.8	 16
414	 19	5122.8	1016.0	 16
415	 19	1584.3	313.1	 16
416	 19	3186.5	413.2	 16
417	 19	1569.8	166.3	 16
418	 19	6185.0	1736.6	 16
419	 19	1949.0	350.0	 16
420	 19	7887.0	1519.1	 16
421	 19	1549.3	247.4	 16
422	 19	10456.8	2993.8	 16
423	 19	4920.5	620.2	 16
424	 19	11554.8	2098.9	 16
425	 19	12686.0	3084.2	 16
426	 19	2000.3	210.1	 16
427	 19	2361.3	280.3	 16
428	 19	7064.3	424.7	 16
429	 19	5104.5	468.3	 16
430	 19	1456.3	225.9	 16
431	 19	3111.3	356.0	 16
432	 19	4507.0	485.2	 16
433	 19	2831.3	335.2	 16
434	 19	1800.0	261.1	 16
435	 19	1201.5	164.2	 16
436	 19	6633.8	1076.7	 16
437	 19	2816.0	467.7	 16
438	 19	1317.0	199.0	 16
439	 19	1186.3	168.9	 16
440	 19	3037.0	318.4	 16
441	 19	5798.5	710.9	 16
442	 19	2350.8	191.8	 16
443	 19	2961.5	355.1	 16
444	 19	8549.5	862.9	 16
445	 19	3193.8	289.1	 16
446	 19	4074.5	432.8	 16
447	 19	1780.8	252.3	 16
448	 19	2617.3	400.0	 12
449	 19	2880.0	394.2	 16
450	 19	3459.5	473.5	 16
451	 19	6846.3	606.8	 16
452	 19	1637.0	169.4	 16
453	 19	1467.5	201.0	 16
454	 19	1432.3	205.6	 16
455	 19	1240.5	148.4	 16
456	 19	2960.0	381.7	 16
457	 19	1822.8	166.2	 16
458	 19	4659.3	817.4	 16
459	 19	3846.3	579.8	 16
460	 19	1413.0	232.5	 16
461	 19	1093.0	166.1	 16
462	 19	2014.5	247.1	 16
463	 19	2168.3	315.7	 16
464	 19	1077.3	179.7	 16
465	 19	1438.0	1348.0	 16
466	 19	1150.0	231.7	 16
467	 19	1143.3	196.4	 16
468	 19	15407.8	2162.9	 16
469	 19	2616.5	301.0	 16
470	 19	11642.8	1385.3	 16
471	 19	4926.3	396.0	 16
472	 19	2201.5	248.1	 16
473	 19	4465.8	748.5	 16
474	 19	1356.8	197.2	 16
475	 19	9091.3	903.6	 16
476	 19	46110.3	3508.4	 16
477	 19	1490.0	207.9	 16
478	 19	2956.5	279.8	 16
479	 19	4589.0	585.0	 16
480	 19	3515.5	369.6	 16
481	 19	1589.3	220.7	 16
482	 19	3002.5	331.9	 16
483	 19	1314.3	192.2	 16
484	 19	2257.3	218.8	 16
485	 19	20269.5	1632.0	 16
486	 19	12718.8	880.3	 16
487	 19	8538.5	511.0	 16
488	 19	23041.5	1108.2	 16
489	 19	11455.8	747.5	 16
490	 19	10193.8	1131.1	 16
491	 19	4430.8	521.2	 16
492	 19	2638.3	301.2	 16
493	 19	10334.3	745.0	 16
494	 19	9905.8	1035.8	 16
495	 19	3823.3	345.5	 16
496	 19	36141.3	3655.7	 16
497	 19	1538.8	153.9	 16
498	 19	12427.5	971.7	 16
499	 19	1398.8	231.2	 16
500	 19	1229.8	160.4	 16
501	 19	1758.0	239.4	 16
502	 19	1870.0	259.1	 16
503	 19	10323.0	855.3	 16
504	 19	2248.0	250.4	 16
505	 19	1483.3	230.0	 16
506	 19	2567.0	370.1	 16
507	 19	14674.3	1653.6	 16
508	 19	2232.0	246.7	 16
509	 19	20150.3	2875.4	 16
510	 19	2633.8	309.9	 16
511	 19	4356.5	542.5	 16
512	 19	1718.3	226.8	 16
513	 19	1468.0	299.4	 16
514	 19	6340.8	965.5	 16
515	 19	3924.5	736.3	 16
516	 19	3292.5	520.8	 16
517	 19	7787.0	1680.4	 16
518	 19	919.8	184.8	 16
519	 19	1194.8	133.4	 16
520	 19	1083.0	133.1	 16
521	 19	1380.3	243.7	 16
522	 19	1292.0	309.6	 16
523	 19	17129.8	3546.4	 16
524	 19	2303.0	240.1	 16
525	 19	4870.0	1050.0	 16
526	 19	5122.5	886.3	 16
527	 19	3322.3	234.6	 16
528	 19	3248.0	331.9	 16
529	 19	7930.5	947.4	 16
530	 19	2940.0	396.0	 16
531	 19	16140.0	2914.1	 16
532	 19	3049.5	383.3	 16
533	 19	4264.5	569.6	 16
534	 19	26245.3	5458.5	 16
535	 19	3430.5	553.1	 16
536	 19	1062.8	176.7	 16
537	 19	3600.0	534.8	 16
538	 19	9300.0	2089.5	 16
539	 19	2971.0	327.8	 16
540	 19	16688.3	3049.3	 16
541	 19	13911.5	3665.3	 16
542	 19	2638.3	322.1	 16
543	 19	2969.3	688.8	 16
544	 19	2100.8	259.3	 16
545	 19	3708.3	876.3	 16
546	 19	1777.5	293.9	 16
547	 19	1565.5	187.2	 16
548	 19	3132.5	697.9	 16
549	 19	15036.0	3606.4	 16
550	 19	1923.3	180.7	 12
551	 19	4081.0	543.6	 16
552	 19	1233.8	164.7	 16
553	 19	3672.3	279.9	 16
554	 19	1690.0	184.7	 16
555	 19	1247.5	142.5	 16
556	 19	2541.5	325.1	 16
557	 19	12511.8	1300.4	 16
558	 19	2816.5	356.0	 16
559	 19	27443.0	1513.4	 16
560	 19	6493.8	515.2	 16
561	 19	1120.0	233.3	 16
562	 19	1708.3	222.2	 16
563	 19	6285.5	729.2	 16
564	 19	1962.3	234.6	 16
565	 19	1198.3	233.8	 16
566	 19	1458.8	140.8	 16
567	 19	3308.0	335.2	 16
568	 19	19751.8	779.5	 16
569	 19	2205.3	278.4	 16
570	 19	1036.5	127.7	 16
571	 19	2896.5	465.6	 16
572	 19	2983.3	318.5	 16
573	 19	4223.8	396.2	 16
574	 19	5522.5	503.3	 16
575	 19	2557.3	225.3	 16
576	 19	3568.5	329.3	 16
577	 19	4420.5	424.1	 16
578	 19	2460.5	253.0	 16
579	 19	7474.0	755.5	 16
580	 19	13613.5	1162.0	 16
581	 19	16106.5	1545.8	 16
582	 19	2320.8	276.1	 16
583	 19	2037.3	288.7	 16
584	 19	3616.8	369.0	 16
585	 19	2729.0	222.2	 16
586	 19	7707.3	788.4	 16
587	 19	46140.0	1028.0	 16
588	 19	2857.3	332.9	 16
589	 19	2046.3	156.1	 16
590	 19	4853.0	456.9	 16
591	 19	7537.3	647.2	 16
592	 19	2091.0	386.3	 16
593	 19	6018.5	612.8	 16
594	 19	1325.3	213.2	 16
595	 19	1448.5	247.4	 16
596	 19	10845.3	1109.1	 16
597	 19	39421.3	2364.8	 16
598	 19	1574.8	300.6	 16
599	 19	2770.0	280.2	 16
600	 19	2490.0	353.6	 16
601	 19	1835.3	171.9	 16
602	 19	9231.8	861.3	 16
603	 19	2282.5	235.4	 16
604	 19	2243.5	254.8	 16
605	 19	4604.0	686.7	 16
606	 19	3442.5	430.4	 16
607	 19	22702.8	2391.9	 16
608	 19	9505.0	589.2	 16
609	 19	2339.3	253.1	 16
610	 19	5126.5	639.8	 16
611	 19	1466.8	196.9	 16
612	 19	1354.0	176.2	 16
613	 19	3379.5	487.3	 16
614	 19	11955.5	1617.8	 16
615	 19	45807.8	3779.2	 16
616	 19	9646.3	843.1	 16
617	 19	35797.5	3917.1	 16
618	 19	11160.5	1522.6	 16
619	 19	1704.5	243.4	 16
620	 19	1237.0	111.0	 16
621	 19	1821.0	296.7	 16
622	 19	8178.5	1461.3	 16
623	 19	2531.3	301.6	 16
624	 19	8562.0	831.4	 16
625	 19	3328.8	355.7	 16
626	 19	5611.3	427.7	 16
627	 19	1131.8	177.7	 16
628	 19	1243.8	109.6	 16
629	 19	3432.8	252.5	 16
630	 19	1921.3	258.5	 16
631	 19	2303.3	287.0	 16
632	 19	2541.5	261.2	 16
633	 19	3040.5	300.8	 16
634	 19	3162.8	290.8	 16
635	 19	3270.5	354.4	 16
636	 19	4156.3	414.6	 16
637	 19	2288.0	271.4	 16
638	 19	1690.3	212.0	 16
639	 19	2885.3	415.0	 16
640	 19	6342.5	875.7	 16
641	 19	29157.3	2102.7	 16
642	 19	12477.8	608.6	 16
643	 19	11784.8	1002.4	 16
644	 19	3375.0	432.7	 16
645	 19	4107.5	594.3	 16
646	 19	2609.3	354.7	 16
647	 19	8573.0	639.6	 16
648	 19	4788.5	339.2	 16
649	 19	5108.3	485.4	 16
650	 19	4085.8	504.7	 16
651	 19	4051.0	416.0	 16
652	 19	2022.8	173.4	 12
653	 19	1890.3	267.7	 16
654	 19	2776.8	468.5	 16
655	 19	2812.0	330.8	 16
656	 19	1848.8	225.4	 16
657	 19	2610.3	285.9	 16
658	 19	2426.5	231.6	 16
659	 19	2517.8	353.1	 16
660	 19	5063.3	603.4	 16
661	 19	3269.5	416.7	 16
662	 19	1809.8	244.9	 16
663	 19	1063.3	204.3	 16
664	 19	907.5	121.2	 16
665	 19	1095.0	174.1	 16
666	 19	10277.0	879.0	 16
667	 19	2850.5	386.8	 16
668	 19	1128.3	168.0	 16
669	 19	1801.0	258.9	 16
670	 19	2295.3	300.5	 16
671	 19	4041.5	341.3	 16
672	 19	1377.3	164.8	 16
673	 19	1222.5	220.6	 16
674	 19	2246.3	274.5	 16
675	 19	1480.0	175.8	 16
676	 19	9349.0	995.8	 16
677	 19	4691.8	406.9	 16
678	 19	1165.8	215.7	 16
679	 19	956.0	155.3	 16
680	 19	1118.5	253.8	 16
681	 19	1332.3	169.4	 16
682	 19	1304.8	240.7	 16
683	 19	2175.5	364.9	 16
684	 19	4410.0	519.3	 16
685	 19	2922.3	362.4	 16
686	 19	1671.0	191.9	 16
687	 19	1696.8	287.4	 16
688	 19	4004.0	643.9	 16
689	 19	2205.8	350.1	 16
690	 19	4250.8	397.6	 16
691	 19	1204.5	163.9	 16
692	 19	9972.0	1077.4	 16
693	 19	9960.0	1127.7	 16
694	 19	4622.8	523.0	 16
695	 19	4440.8	496.3	 16
696	 19	3202.8	324.5	 16
697	 19	1928.0	265.3	 16
698	 19	1664.5	257.0	 16
699	 19	3602.8	419.2	 16
700	 19	4743.0	451.6	 16
701	 19	1527.5	142.5	 16
702	 19	1574.0	161.6	 16
703	 19	1585.8	231.5	 16
704	 19	16277.8	1232.1	 16
705	 19	1108.0	180.4	 16
706	 19	1164.8	132.8	 16
707	 19	4989.5	367.7	 16
708	 19	46140.0	0.0	 16
709	 19	4988.8	655.8	 16
710	 19	3365.8	330.8	 16
711	 19	2169.3	221.8	 16
  0	 20	46140.0	349.1	 16
  1	 20	2534.3	409.1	 16
  2	 20	2079.8	238.3	 16
  3	 20	3713.8	473.8	 16
  4	 20	9341.0	550.1	 16
  5	 20	1665.3	258.9	 16
  6	 20	1490.8	162.7	 16
  7	 20	1563.3	172.8	 16
  8	 20	1299.8	159.0	 16
  9	 20	1170.5	154.9	 16
 10	 20	1400.3	153.6	 16
 11	 20	1408.0	119.8	 16
 12	 20	1665.5	231.4	 16
 13	 20	3327.8	569.1	 16
 14	 20	5328.5	622.8	 16
 15	 20	6242.5	769.9	 16
 16	 20	2879.0	225.9	 16
 17	 20	4224.5	498.9	 16
 18	 20	6928.8	942.8	 16
 19	 20	3268.0	319.6	 16
 20	 20	2410.0	363.1	 16
 21	 20	2896.5	307.5	 16
 22	 20	2485.5	573.7	 16
 23	 20	1046.8	169.0	 16
 24	 20	4681.5	948.3	 16
 25	 20	4472.3	946.0	 16
 26	 20	1085.5	130.3	 16
 27	 20	3001.3	783.3	 16
 28	 20	1043.8	136.2	 16
 29	 20	1028.3	157.0	 16
 30	 20	1853.0	437.8	 16
 31	 20	5095.3	1386.9	 16
 32	 20	1576.3	178.2	 16
 33	 20	2543.0	293.8	 16
 34	 20	2915.3	1174.8	 16
 35	 20	14524.0	3598.4	 16
 36	 20	1702.5	304.0	 16
 37	 20	3171.3	545.0	 16
 38	 20	3438.3	316.9	 16
 39	 20	4649.0	453.4	 12
 40	 20	3923.8	359.0	 16
 41	 20	1110.8	182.1	 16
 42	 20	1324.0	253.0	 16
 43	 20	1163.8	173.9	 16
 44	 20	2999.0	322.7	 16
 45	 20	1371.3	121.6	 16
 46	 20	1278.3	237.6	 16
 47	 20	2911.3	364.1	 16
 48	 20	13078.3	1672.8	 16
 49	 20	3316.5	700.1	 16
 50	 20	1660.5	190.7	 16
 51	 20	3421.5	537.8	 16
 52	 20	2214.8	573.6	 16
 53	 20	9246.3	1131.6	 16
 54	 20	2286.3	455.1	 16
 55	 20	4823.3	376.4	 16
 56	 20	2221.0	262.1	 16
 57	 20	2456.8	297.3	 16
 58	 20	5230.0	633.2	 16
 59	 20	12096.5	1476.7	 16
 60	 20	11588.3	2914.7	 16
 61	 20	1283.5	195.0	 16
 62	 20	5022.3	521.0	 16
 63	 20	7050.5	612.5	 16
 64	 20	3026.8	289.5	 16
 65	 20	2902.3	426.6	 16
 66	 20	1329.5	187.1	 16
 67	 20	1390.8	175.3	 16
 68	 20	1932.5	324.4	 16
 69	 20	3238.0	989.9	 16
 70	 20	5895.8	528.1	 16
 71	 20	3570.5	272.5	 16
 72	 20	4372.8	1540.8	 16
 73	 20	9651.8	1650.6	 16
 74	 20	3850.3	739.7	 16
 75	 20	2003.0	280.4	 16
 76	 20	3317.0	354.4	 16
 77	 20	5938.5	898.4	 16
 78	 20	4166.3	759.2	 16
 79	 20	1390.8	207.1	 16
 80	 20	1308.5	210.5	 16
 81	 20	1159.5	133.1	 16
 82	 20	1175.0	168.7	 16
 83	 20	5004.0	845.3	 16
 84	 20	4146.8	376.5	 16
 85	 20	4070.0	913.9	 16
 86	 20	1430.3	186.2	 16
 87	 20	6459.5	1463.4	 16
 88	 20	2264.8	393.2	 16
 89	 20	2370.0	347.9	 16
 90	 20	2899.3	520.1	 16
 91	 20	2389.3	263.8	 16
 92	 20	1361.0	245.8	 16
 93	 20	1522.5	239.4	 16
 94	 20	1998.8	317.2	 16
 95	 20	2474.8	314.9	 16
 96	 20	7389.3	1230.8	 16
 97	 20	1900.8	275.1	 16
 98	 20	4475.5	512.9	 16
 99	 20	2928.8	268.1	 16
100	 20	2631.3	241.4	 16
101	 20	3001.8	807.9	 16
102	 20	23104.0	1349.6	 16
103	 20	9260.3	770.7	 16
104	 20	6743.3	1276.0	 16
105	 20	2802.8	315.8	 16
106	 20	1771.8	182.4	 16
107	 20	1706.3	251.2	 16
108	 20	1202.8	139.2	 16
109	 20	2551.5	325.8	 16
110	 20	1808.0	301.5	 16
111	 20	2407.5	397.7	 16
112	 20	1999.3	263.4	 16
113	 20	1491.5	255.0	 16
114	 20	2357.3	227.3	 16
115	 20	2487.0	345.7	 16
116	 20	1921.8	355.3	 16
117	 20	1212.8	164.3	 16
118	 20	1326.3	262.7	 16
119	 20	1064.8	113.9	 16
120	 20	1198.3	339.5	 16
121	 20	1095.3	159.3	 16
122	 20	1348.0	237.2	 16
123	 20	2677.3	446.4	 16
124	 20	1485.0	191.6	 16
125	 20	2440.5	880.3	 16
126	 20	29816.5	6144.8	 16
127	 20	14037.8	1206.4	 16
128	 20	6661.5	1672.8	 16
129	 20	1811.0	180.6	 16
130	 20	1570.0	254.3	 16
131	 20	10136.8	1996.4	 16
132	 20	3096.3	551.1	 16
133	 20	1262.3	196.9	 16
134	 20	1438.0	214.4	 16
135	 20	1093.5	139.7	 16
136	 20	1434.5	184.9	 16
137	 20	2123.8	323.6	 16
138	 20	2729.5	261.3	 16
139	 20	4589.8	612.7	 16
140	 20	3984.5	532.8	 16
141	 20	5301.3	581.5	 12
142	 20	1133.3	196.3	 16
143	 20	2333.3	265.0	 16
144	 20	1149.8	153.1	 16
145	 20	2603.0	273.2	 16
146	 20	1179.0	187.6	 16
147	 20	1377.5	212.4	 16
148	 20	1443.0	194.6	 16
149	 20	2358.5	214.5	 16
150	 20	3878.8	294.2	 16
151	 20	9263.8	1065.6	 16
152	 20	2241.0	265.4	 16
153	 20	3219.5	445.0	 16
154	 20	3026.5	388.7	 16
155	 20	2693.0	206.9	 16
156	 20	3305.0	388.3	 16
157	 20	3800.5	397.3	 16
158	 20	2152.0	294.1	 16
159	 20	2147.0	183.6	 16
160	 20	10590.3	914.9	 16
161	 20	2018.5	229.6	 16
162	 20	8749.3	822.4	 16
163	 20	25542.5	1847.9	 16
164	 20	2534.3	283.6	 16
165	 20	1461.8	179.4	 16
166	 20	2404.0	289.9	 16
167	 20	1463.8	261.9	 16
168	 20	4573.5	583.6	 16
169	 20	1251.3	139.8	 16
170	 20	2707.0	345.5	 16
171	 20	14467.0	764.8	 16
172	 20	2720.0	323.2	 16
173	 20	8520.8	979.5	 16
174	 20	2317.3	297.1	 16
175	 20	1419.0	142.0	 16
176	 20	1735.8	177.5	 16
177	 20	1257.5	172.1	 16
178	 20	5061.8	592.5	 16
179	 20	4641.5	373.7	 16
180	 20	4627.8	390.7	 16
181	 20	1948.8	323.5	 16
182	 20	1459.3	106.2	 16
183	 20	7196.5	978.1	 16
184	 20	2096.0	274.7	 16
185	 20	1259.8	221.8	 16
186	 20	1844.0	275.1	 16
187	 20	5133.5	703.3	 16
188	 20	1370.0	140.6	 16
189	 20	1040.5	181.5	 16
190	 20	1203.8	182.4	 16
191	 20	1615.8	225.4	 16
192	 20	2842.3	531.1	 16
193	 20	2905.3	366.5	 16
194	 20	2684.3	316.0	 16
195	 20	10172.8	1993.0	 16
196	 20	1271.5	175.8	 16
197	 20	4113.5	786.5	 16
198	 20	10779.3	1429.9	 16
199	 20	4707.5	614.8	 16
200	 20	3763.3	582.1	 16
201	 20	12731.5	2384.7	 16
202	 20	9722.5	967.5	 16
203	 20	2358.8	269.2	 16
204	 20	1670.5	281.1	 16
205	 20	2195.3	288.1	 16
206	 20	2020.3	204.7	 16
207	 20	1635.0	229.0	 16
208	 20	4690.5	1015.7	 16
209	 20	1395.5	155.4	 16
210	 20	1050.5	243.7	 16
211	 20	1483.5	316.0	 16
212	 20	1188.3	197.9	 16
213	 20	1397.8	112.9	 16
214	 20	1293.8	156.4	 16
215	 20	3980.0	626.0	 16
216	 20	1306.5	153.0	 16
217	 20	1879.3	284.8	 16
218	 20	1309.0	152.6	 16
219	 20	2234.0	200.7	 16
220	 20	1771.8	472.1	 16
221	 20	2847.5	270.4	 16
222	 20	1433.0	222.3	 16
223	 20	966.5	118.9	 16
224	 20	1597.8	278.9	 16
225	 20	980.5	136.0	 16
226	 20	1402.8	413.3	 16
227	 20	6390.8	1679.2	 16
228	 20	2512.8	337.9	 16
229	 20	2654.3	318.6	 16
230	 20	3155.5	707.7	 16
231	 20	2013.3	464.3	 16
232	 20	1394.8	152.8	 16
233	 20	1419.5	178.5	 16
234	 20	1839.5	607.7	 16
235	 20	2917.3	480.3	 16
236	 20	1084.8	118.2	 16
237	 20	3049.3	2419.9	 16
238	 20	13252.3	4259.3	 16
239	 20	1467.5	267.3	 16
240	 20	1665.8	244.3	 16
241	 20	1775.3	230.0	 16
242	 20	1284.3	168.6	 16
243	 20	3394.5	405.1	 12
244	 20	4443.0	435.9	 16
245	 20	1665.8	226.8	 16
246	 20	2411.5	241.9	 16
247	 20	1211.5	192.6	 16
248	 20	10682.8	1420.9	 16
249	 20	1572.8	288.6	 16
250	 20	1005.3	166.6	 16
251	 20	2437.5	312.7	 16
252	 20	1508.8	256.4	 16
253	 20	1154.8	127.6	 16
254	 20	1392.0	293.1	 16
255	 20	1178.8	200.5	 16
256	 20	1561.5	277.7	 16
257	 20	1437.8	205.2	 16
258	 20	1023.5	140.1	 16
259	 20	2267.3	238.3	 16
260	 20	4001.8	288.0	 16
261	 20	7031.8	789.3	 16
262	 20	3807.3	480.7	 16
263	 20	1019.0	134.2	 16
264	 20	2060.5	308.7	 16
265	 20	2585.3	232.9	 16
266	 20	2311.5	412.3	 16
267	 20	2469.5	349.3	 16
268	 20	2177.5	236.1	 16
269	 20	1980.3	295.3	 16
270	 20	4533.0	590.2	 16
271	 20	3713.8	1412.9	 16
272	 20	10329.8	1513.8	 16
273	 20	1239.8	219.4	 16
274	 20	3717.8	683.4	 16
275	 20	2858.8	361.4	 16
276	 20	3153.3	562.7	 16
277	 20	1030.5	163.9	 16
278	 20	1211.3	156.8	 16
279	 20	2076.8	220.2	 16
280	 20	2119.0	208.5	 16
281	 20	1151.0	186.1	 16
282	 20	1048.0	187.1	 16
283	 20	1437.8	247.7	 16
284	 20	978.3	227.7	 16
285	 20	1589.8	182.9	 16
286	 20	1330.5	211.5	 16
287	 20	2829.0	365.3	 16
288	 20	1450.5	142.7	 16
289	 20	1721.8	296.4	 16
290	 20	3737.3	495.4	 16
291	 20	2301.3	263.8	 16
292	 20	1136.0	125.7	 16
293	 20	1689.8	353.7	 16
294	 20	2569.8	357.6	 16
295	 20	2185.3	215.7	 16
296	 20	1947.8	344.9	 16
297	 20	1159.5	138.2	 16
298	 20	1815.8	261.4	 16
299	 20	2087.0	385.4	 16
300	 20	1269.0	132.3	 16
301	 20	1235.8	147.2	 16
302	 20	1770.5	311.4	 16
303	 20	3988.8	333.5	 16
304	 20	3183.8	438.5	 16
305	 20	2322.8	331.4	 16
306	 20	2584.8	193.1	 16
307	 20	1310.0	225.5	 16
308	 20	1617.0	259.0	 16
309	 20	1356.0	178.0	 16
310	 20	1505.5	216.0	 16
311	 20	1061.5	199.2	 16
312	 20	5045.5	1031.9	 16
313	 20	983.5	147.6	 16
314	 20	1669.0	266.6	 16
315	 20	1549.3	186.8	 16
316	 20	1161.8	160.8	 16
317	 20	3046.8	378.3	 16
318	 20	2093.5	297.3	 16
319	 20	1880.0	312.2	 16
320	 20	4442.3	785.8	 16
321	 20	11949.3	2544.3	 16
322	 20	3937.3	513.4	 16
323	 20	2818.0	357.3	 16
324	 20	2347.8	338.3	 16
325	 20	1218.5	179.7	 16
326	 20	3426.8	451.9	 16
327	 20	1626.0	218.2	 16
328	 20	1164.3	151.1	 16
329	 20	1131.0	215.2	 16
330	 20	1186.5	149.1	 16
331	 20	1704.8	214.0	 16
332	 20	1129.8	192.3	 16
333	 20	1192.3	263.3	 16
334	 20	6880.3	2817.0	 16
335	 20	26199.8	5731.6	 16
336	 20	1160.5	180.6	 16
337	 20	1443.8	266.8	 16
338	 20	3094.5	446.4	 16
339	 20	2316.3	178.0	 16
340	 20	2272.5	398.0	 16
341	 20	1147.5	231.7	 16
342	 20	1032.5	159.5	 16
343	 20	1657.5	239.6	 16
344	 20	1310.8	144.5	 16
345	 20	1269.3	227.3	 12
346	 20	1342.3	237.2	 16
347	 20	1301.5	220.6	 16
348	 20	5013.3	479.9	 16
349	 20	1468.0	200.5	 16
350	 20	1584.8	206.4	 16
351	 20	3086.8	317.4	 16
352	 20	1313.5	177.7	 16
353	 20	2379.8	269.7	 16
354	 20	1642.0	268.6	 16
355	 20	2327.0	433.2	 16
356	 20	3147.3	257.5	 16
357	 20	4504.0	643.6	 16
358	 20	19161.8	2324.2	 16
359	 20	7093.8	522.2	 16
360	 20	1352.5	159.5	 16
361	 20	1979.3	201.7	 16
362	 20	1084.0	194.8	 16
363	 20	1424.5	194.9	 16
364	 20	2105.8	254.3	 16
365	 20	3116.3	376.0	 16
366	 20	18496.0	1078.8	 16
367	 20	3202.0	416.5	 16
368	 20	1198.8	285.4	 16
369	 20	8352.5	557.0	 16
370	 20	1635.5	228.2	 16
371	 20	2634.0	277.8	 16
372	 20	1289.3	125.1	 16
373	 20	1959.0	399.0	 16
374	 20	1236.3	181.8	 16
375	 20	1208.5	165.9	 16
376	 20	1852.0	189.9	 16
377	 20	2321.8	379.2	 16
378	 20	1253.3	196.5	 16
379	 20	1345.5	159.3	 16
380	 20	6623.5	1791.5	 16
381	 20	2949.3	674.1	 16
382	 20	1101.3	195.7	 16
383	 20	3335.8	670.4	 16
384	 20	1383.8	274.9	 16
385	 20	1796.0	307.0	 16
386	 20	1272.3	146.2	 16
387	 20	3391.0	695.5	 16
388	 20	1714.8	247.1	 16
389	 20	1455.3	273.2	 16
390	 20	1218.8	158.4	 16
391	 20	6454.0	1006.7	 16
392	 20	3497.8	700.6	 16
393	 20	1427.3	197.1	 16
394	 20	1806.3	418.3	 16
395	 20	8226.0	1146.0	 16
396	 20	1513.3	296.7	 16
397	 20	1100.8	149.2	 16
398	 20	1601.3	515.4	 16
399	 20	8192.8	602.5	 16
400	 20	4239.8	1235.2	 16
401	 20	1325.8	252.2	 16
402	 20	1443.3	135.6	 16
403	 20	1535.3	297.0	 16
404	 20	1174.3	216.6	 16
405	 20	1141.0	117.3	 16
406	 20	1039.5	188.5	 16
407	 20	2242.3	436.8	 16
408	 20	5462.3	667.3	 16
409	 20	26066.5	7842.4	 16
410	 20	1644.5	212.4	 16
411	 20	4187.0	2652.3	 16
412	 20	10547.5	1176.4	 16
413	 20	2783.3	496.6	 16
414	 20	5206.8	884.6	 16
415	 20	2027.3	311.3	 16
416	 20	2954.5	283.1	 16
417	 20	2105.3	359.5	 16
418	 20	1526.5	156.1	 16
419	 20	1347.0	483.5	 16
420	 20	9157.5	1511.6	 16
421	 20	1332.0	226.0	 16
422	 20	1691.5	161.2	 16
423	 20	4155.3	381.4	 16
424	 20	6998.8	1337.8	 16
425	 20	2114.3	160.5	 16
426	 20	1871.0	322.1	 16
427	 20	3143.0	559.8	 16
428	 20	4115.5	373.6	 16
429	 20	3581.3	441.0	 16
430	 20	1331.3	203.8	 16
431	 20	3974.5	472.2	 16
432	 20	3715.5	682.1	 16
433	 20	2649.5	294.0	 16
434	 20	1464.3	193.7	 16
435	 20	1029.5	191.8	 16
436	 20	2374.5	263.0	 16
437	 20	1410.0	146.6	 16
438	 20	1183.8	315.8	 16
439	 20	1193.8	104.0	 16
440	 20	1562.8	221.3	 16
441	 20	2917.3	383.0	 16
442	 20	3964.0	477.5	 16
443	 20	1910.5	362.1	 16
444	 20	6928.8	992.7	 16
445	 20	3183.8	353.4	 16
446	 20	3740.3	427.1	 16
447	 20	1562.3	200.0	 12
448	 20	1869.0	252.9	 16
449	 20	2493.0	316.0	 16
450	 20	2667.5	295.6	 16
451	 20	2076.8	143.1	 16
452	 20	2091.3	401.5	 16
453	 20	1353.8	218.9	 16
454	 20	1151.0	136.9	 16
455	 20	1289.3	203.9	 16
456	 20	2253.3	300.7	 16
457	 20	1600.8	162.8	 16
458	 20	1479.3	199.2	 16
459	 20	1672.0	226.2	 16
460	 20	1189.0	178.0	 16
461	 20	998.5	137.1	 16
462	 20	1574.5	236.9	 16
463	 20	2562.0	246.3	 16
464	 20	1453.8	173.7	 16
465	 20	1201.5	147.8	 16
466	 20	987.0	265.9	 16
467	 20	1059.3	156.6	 16
468	 20	5211.8	645.9	 16
469	 20	2135.5	290.5	 16
470	 20	5511.5	682.7	 16
471	 20	10780.0	595.7	 16
472	 20	1432.5	215.6	 16
473	 20	2228.5	296.5	 16
474	 20	1264.3	230.8	 16
475	 20	3186.8	439.1	 16
476	 20	6531.5	715.2	 16
477	 20	1240.3	201.0	 16
478	 20	1490.3	207.6	 16
479	 20	1211.3	142.9	 16
480	 20	5567.0	439.9	 16
481	 20	1361.0	210.3	 16
482	 20	1327.8	155.2	 16
483	 20	1037.5	169.1	 16
484	 20	1636.0	185.1	 16
485	 20	18319.3	1569.2	 16
486	 20	9925.5	405.4	 16
487	 20	14359.8	674.9	 16
488	 20	21297.8	1652.5	 16
489	 20	6493.3	434.6	 16
490	 20	1690.0	183.4	 16
491	 20	6796.8	488.5	 16
492	 20	1625.3	196.2	 16
493	 20	4250.0	262.2	 16
494	 20	4412.0	456.7	 16
495	 20	1571.5	225.6	 16
496	 20	4851.0	507.0	 16
497	 20	1474.3	239.4	 16
498	 20	3089.0	356.1	 16
499	 20	1384.3	176.2	 16
500	 20	1275.5	206.1	 16
501	 20	1555.3	199.6	 16
502	 20	1692.8	203.1	 16
503	 20	2191.8	274.6	 16
504	 20	3842.5	357.7	 16
505	 20	1771.3	226.6	 16
506	 20	1753.0	276.8	 16
507	 20	4992.8	624.0	 16
508	 20	1921.0	193.6	 16
509	 20	5224.3	638.1	 16
510	 20	1373.5	180.6	 16
511	 20	4309.3	442.9	 16
512	 20	1194.0	203.0	 16
513	 20	1207.5	153.6	 16
514	 20	1281.3	196.8	 16
515	 20	1113.3	157.0	 16
516	 20	2396.0	420.3	 16
517	 20	1640.8	235.2	 16
518	 20	782.3	112.8	 16
519	 20	1277.8	188.7	 16
520	 20	1011.8	173.6	 16
521	 20	948.3	170.2	 16
522	 20	976.5	125.6	 16
523	 20	4130.0	840.4	 16
524	 20	1110.3	195.5	 16
525	 20	1728.3	279.2	 16
526	 20	1871.3	261.4	 16
527	 20	2264.3	359.4	 16
528	 20	4475.8	296.8	 16
529	 20	11754.3	1107.1	 16
530	 20	3243.5	510.1	 16
531	 20	6458.0	965.5	 16
532	 20	2333.3	351.2	 16
533	 20	1657.0	275.1	 16
534	 20	2800.8	564.7	 16
535	 20	1496.5	182.8	 16
536	 20	1657.8	262.7	 16
537	 20	3083.3	448.1	 16
538	 20	1763.3	362.6	 16
539	 20	1545.0	301.5	 16
540	 20	3791.8	477.1	 16
541	 20	3582.5	725.2	 16
542	 20	2027.3	421.6	 16
543	 20	1332.8	215.4	 16
544	 20	1538.3	246.6	 16
545	 20	1294.8	186.9	 16
546	 20	1563.5	284.4	 16
547	 20	1565.3	259.8	 16
548	 20	1488.3	237.4	 16
549	 20	4400.3	564.8	 12
550	 20	1506.0	189.1	 16
551	 20	1817.3	290.4	 16
552	 20	1119.5	118.2	 16
553	 20	2413.3	300.4	 16
554	 20	1418.8	145.0	 16
555	 20	1270.5	189.9	 16
556	 20	1770.8	146.4	 16
557	 20	2430.5	398.0	 16
558	 20	1191.0	161.6	 16
559	 20	5291.0	381.3	 16
560	 20	2879.8	195.6	 16
561	 20	1546.0	340.3	 16
562	 20	2076.3	205.1	 16
563	 20	1610.8	222.7	 16
564	 20	2002.0	263.2	 16
565	 20	923.3	103.1	 16
566	 20	1775.3	260.6	 16
567	 20	1580.8	256.6	 16
568	 20	16877.0	738.9	 16
569	 20	1740.3	273.3	 16
570	 20	972.3	149.7	 16
571	 20	3929.0	286.1	 16
572	 20	1850.5	182.4	 16
573	 20	1912.3	171.0	 16
574	 20	3474.0	321.8	 16
575	 20	2511.5	241.6	 16
576	 20	3201.8	265.3	 16
577	 20	1863.3	186.7	 16
578	 20	2125.0	357.7	 16
579	 20	3381.0	283.7	 16
580	 20	12503.0	848.2	 16
581	 20	19487.5	1000.9	 16
582	 20	2142.5	261.7	 16
583	 20	1556.5	201.8	 16
584	 20	1989.5	191.6	 16
585	 20	1723.0	247.2	 16
586	 20	7974.8	540.9	 16
587	 20	6913.8	518.4	 16
588	 20	1189.8	169.5	 16
589	 20	1008.3	131.9	 16
590	 20	9913.3	853.0	 16
591	 20	2669.5	179.8	 16
592	 20	2340.3	256.0	 16
593	 20	1988.3	279.9	 16
594	 20	1201.3	147.2	 16
595	 20	2344.8	321.8	 16
596	 20	1421.5	186.9	 16
597	 20	5800.3	742.2	 16
598	 20	1358.8	237.0	 16
599	 20	2592.8	286.1	 16
600	 20	8030.8	570.6	 16
601	 20	4309.5	429.8	 16
602	 20	12233.3	1231.7	 16
603	 20	3762.8	393.6	 16
604	 20	1534.5	329.0	 16
605	 20	2085.5	262.3	 16
606	 20	3375.5	364.3	 16
607	 20	18690.3	1875.5	 16
608	 20	11967.0	749.6	 16
609	 20	2778.0	238.9	 16
610	 20	2685.3	382.8	 16
611	 20	1348.8	266.9	 16
612	 20	1265.3	193.7	 16
613	 20	1265.5	168.3	 16
614	 20	1525.3	138.6	 16
615	 20	11612.3	1060.8	 16
616	 20	6322.8	392.6	 16
617	 20	4203.0	447.9	 16
618	 20	4601.8	695.2	 16
619	 20	1875.8	202.2	 16
620	 20	1406.5	195.6	 16
621	 20	1231.8	168.2	 16
622	 20	1870.5	329.1	 16
623	 20	1465.5	219.1	 16
624	 20	1480.0	218.7	 16
625	 20	2219.5	322.2	 16
626	 20	1790.3	173.8	 16
627	 20	1191.5	203.0	 16
628	 20	1188.0	204.5	 16
629	 20	2760.8	386.7	 16
630	 20	1372.0	147.1	 16
631	 20	4380.0	470.8	 16
632	 20	3954.5	419.5	 16
633	 20	2301.3	251.1	 16
634	 20	2342.5	362.9	 16
635	 20	2719.0	391.1	 16
636	 20	5751.8	528.0	 16
637	 20	1612.8	250.7	 16
638	 20	1747.0	194.3	 16
639	 20	2640.5	290.6	 16
640	 20	3981.0	562.5	 16
641	 20	42197.5	885.6	 16
642	 20	13169.5	967.0	 16
643	 20	12488.0	505.6	 16
644	 20	6529.8	436.1	 16
645	 20	3668.3	428.3	 16
646	 20	4014.3	331.8	 16
647	 20	5286.5	670.7	 16
648	 20	9170.0	1010.9	 16
649	 20	6485.0	644.1	 16
650	 20	2629.5	350.9	 16
651	 20	6955.8	428.4	 16
652	 20	3176.3	249.2	 12
653	 20	1720.3	268.6	 16
654	 20	1616.8	245.9	 16
655	 20	1692.5	294.0	 16
656	 20	1643.8	230.6	 16
657	 20	1908.3	248.1	 16
658	 20	1619.5	242.0	 16
659	 20	1573.8	127.4	 16
660	 20	1390.3	249.9	 16
661	 20	1763.8	224.7	 16
662	 20	1158.5	229.9	 16
663	 20	944.0	166.8	 16
664	 20	887.8	123.3	 16
665	 20	1147.0	235.9	 16
666	 20	5077.0	591.2	 16
667	 20	2103.8	262.9	 16
668	 20	1096.3	125.3	 16
669	 20	1611.3	244.2	 16
670	 20	1366.5	131.3	 16
671	 20	8502.3	586.0	 16
672	 20	2033.5	277.1	 16
673	 20	1006.8	182.7	 16
674	 20	1154.8	208.2	 16
675	 20	1138.8	129.6	 16
676	 20	2562.5	283.9	 16
677	 20	1901.8	238.7	 16
678	 20	1610.5	244.1	 16
679	 20	1042.0	175.0	 16
680	 20	1133.5	222.6	 16
681	 20	1153.8	155.9	 16
682	 20	1171.0	200.3	 16
683	 20	1544.5	115.3	 16
684	 20	1500.3	201.4	 16
685	 20	1387.8	190.2	 16
686	 20	1918.3	360.7	 16
687	 20	1335.0	255.7	 16
688	 20	1110.5	146.3	 16
689	 20	3550.5	360.6	 16
690	 20	2114.5	257.4	 16
691	 20	1385.5	135.7	 16
692	 20	9041.8	661.9	 16
693	 20	8470.3	536.4	 16
694	 20	3409.0	254.2	 16
695	 20	2834.5	286.6	 16
696	 20	2505.8	177.0	 16
697	 20	1004.5	181.7	 16
698	 20	1163.3	140.1	 16
699	 20	2334.0	312.9	 16
700	 20	3011.0	269.1	 16
701	 20	1266.5	151.1	 16
702	 20	1495.0	215.8	 16
703	 20	3523.8	373.6	 16
704	 20	9559.0	782.6	 16
705	 20	1197.8	168.3	 16
706	 20	1341.5	141.3	 16
707	 20	3397.3	360.4	 16
708	 20	20358.5	2309.9	 16
709	 20	2882.0	263.4	 16
710	 20	2140.5	303.1	 16
711	 20	46140.0	0.0	 16
  0	 21	2262.3	200.9	 16
  1	 21	9206.8	972.9	 16
  2	 21	9413.3	871.3	 16
  3	 21	1607.3	203.3	 16
  4	 21	2293.0	323.5	 16
  5	 21	1819.0	247.6	 16
  6	 21	2719.0	347.9	 16
  7	 21	9535.5	1465.6	 16
  8	 21	9775.0	2027.2	 16
  9	 21	1772.3	231.2	 16
 10	 21	3570.5	589.6	 16
 11	 21	1655.8	281.0	 16
 12	 21	3597.3	310.6	 16
 13	 21	1565.5	307.3	 16
 14	 21	2396.8	432.7	 16
 15	 21	46140.0	9261.6	 16
 16	 21	1920.8	182.0	 16
 17	 21	1562.0	128.5	 16
 18	 21	2159.8	212.5	 16
 19	 21	4731.5	1124.3	 16
 20	 21	3227.5	578.2	 16
 21	 21	2209.8	420.9	 16
 22	 21	3948.8	708.0	 16
 23	 21	1124.3	162.9	 16
 24	 21	3355.5	522.8	 16
 25	 21	25632.3	7810.7	 16
 26	 21	1096.8	174.3	 16
 27	 21	2190.5	451.6	 16
 28	 21	1886.5	370.0	 16
 29	 21	1797.0	247.9	 16
 30	 21	12990.0	972.9	 16
 31	 21	14607.0	4045.2	 16
 32	 21	1562.5	226.3	 16
 33	 21	10316.0	3160.1	 16
 34	 21	8016.3	2371.9	 16
 35	 21	1251.8	215.2	 16
 36	 21	1274.5	324.2	 16
 37	 21	1276.3	226.7	 16
 38	 21	5150.3	452.7	 12
 39	 21	6453.0	597.0	 16
 40	 21	8975.0	466.2	 16
 41	 21	10082.8	940.5	 16
 42	 21	1574.5	326.0	 16
 43	 21	1816.5	303.1	 16
 44	 21	1510.5	202.4	 16
 45	 21	1059.3	120.0	 16
 46	 21	2184.3	176.3	 16
 47	 21	3361.5	525.0	 16
 48	 21	3345.0	589.7	 16
 49	 21	1593.5	297.0	 16
 50	 21	1152.3	260.8	 16
 51	 21	4731.5	375.5	 16
 52	 21	4658.8	750.2	 16
 53	 21	1598.0	200.0	 16
 54	 21	3435.0	660.1	 16
 55	 21	7778.5	1788.5	 16
 56	 21	11943.8	1623.0	 16
 57	 21	9770.3	1402.6	 16
 58	 21	30488.5	6641.1	 16
 59	 21	12399.8	2764.5	 16
 60	 21	1764.0	303.1	 16
 61	 21	2863.5	451.9	 16
 62	 21	3677.0	490.4	 16
 63	 21	6383.0	1316.7	 16
 64	 21	1284.8	165.3	 16
 65	 21	1379.0	205.3	 16
 66	 21	5454.8	1412.5	 16
 67	 21	1644.8	432.7	 16
 68	 21	33319.5	9666.0	 16
 69	 21	12340.3	2497.1	 16
 70	 21	46060.8	14410.9	 16
 71	 21	1819.5	260.9	 16
 72	 21	3343.5	1101.8	 16
 73	 21	46140.0	5160.4	 16
 74	 21	13501.0	3425.2	 16
 75	 21	2780.5	504.0	 16
 76	 21	1524.3	208.9	 16
 77	 21	3043.8	356.0	 16
 78	 21	9294.8	2411.3	 16
 79	 21	2284.5	448.3	 16
 80	 21	3363.3	516.7	 16
 81	 21	2557.5	927.9	 16
 82	 21	2855.8	252.6	 16
 83	 21	10110.5	1000.9	 16
 84	 21	3723.8	535.0	 16
 85	 21	2474.8	345.6	 16
 86	 21	3868.0	465.3	 16
 87	 21	4819.3	589.8	 16
 88	 21	9186.5	2367.8	 16
 89	 21	5861.5	1141.0	 16
 90	 21	4051.3	989.7	 16
 91	 21	5757.8	2281.1	 16
 92	 21	5235.8	468.5	 16
 93	 21	7016.3	1170.9	 16
 94	 21	8446.8	607.7	 16
 95	 21	7195.0	1682.5	 16
 96	 21	2745.8	392.2	 16
 97	 21	2824.5	381.3	 16
 98	 21	1659.8	269.3	 16
 99	 21	981.8	152.6	 16
100	 21	2091.3	274.1	 16
101	 21	11407.0	2821.6	 16
102	 21	1807.5	413.8	 16
103	 21	1176.0	195.0	 16
104	 21	2690.0	275.9	 16
105	 21	3097.8	1187.6	 16
106	 21	2648.5	394.6	 16
107	 21	9513.5	2513.9	 16
108	 21	1540.5	188.5	 16
109	 21	4400.0	816.3	 16
110	 21	3235.5	569.3	 16
111	 21	2707.3	375.9	 16
112	 21	46069.8	13850.9	 16
113	 21	2568.0	409.3	 16
114	 21	1219.3	203.3	 16
115	 21	1079.3	167.2	 16
116	 21	1603.8	256.4	 16
117	 21	4107.0	1123.9	 16
118	 21	1429.8	301.4	 16
119	 21	1454.5	292.0	 16
120	 21	2574.8	343.6	 16
121	 21	2549.0	995.8	 16
122	 21	45621.3	14225.0	 16
123	 21	2875.8	624.8	 16
124	 21	4079.3	1073.5	 16
125	 21	4979.8	1303.1	 16
126	 21	7331.8	2137.2	 16
127	 21	1591.5	176.1	 16
128	 21	1425.5	282.0	 16
129	 21	4528.3	495.5	 16
130	 21	2155.0	387.7	 16
131	 21	1831.0	318.0	 16
132	 21	4525.8	466.5	 16
133	 21	10469.0	1694.6	 16
134	 21	2856.8	452.9	 16
135	 21	11739.8	3248.6	 16
136	 21	6143.8	602.3	 16
137	 21	6564.5	865.8	 16
138	 21	2887.3	238.6	 16
139	 21	9499.8	2216.2	 16
140	 21	3506.3	438.2	 12
141	 21	2270.5	202.7	 16
142	 21	4169.0	469.0	 16
143	 21	2045.5	354.4	 16
144	 21	4644.8	417.3	 16
145	 21	2286.5	263.5	 16
146	 21	1486.5	263.5	 16
147	 21	3111.5	331.0	 16
148	 21	1996.5	174.3	 16
149	 21	4487.0	509.7	 16
150	 21	2729.8	426.3	 16
151	 21	3746.0	458.3	 16
152	 21	13139.3	2666.1	 16
153	 21	2911.0	254.7	 16
154	 21	2640.8	335.3	 16
155	 21	3703.8	513.1	 16
156	 21	3974.5	367.2	 16
157	 21	14830.0	1028.7	 16
158	 21	4329.5	537.6	 16
159	 21	1778.8	254.5	 16
160	 21	14662.8	1391.0	 16
161	 21	4521.0	390.0	 16
162	 21	4708.0	611.9	 16
163	 21	1861.3	175.7	 16
164	 21	7822.8	1113.3	 16
165	 21	1143.5	166.2	 16
166	 21	36129.3	4697.0	 16
167	 21	6244.3	601.5	 16
168	 21	10822.3	1256.5	 16
169	 21	10619.0	1376.4	 16
170	 21	2393.3	349.5	 16
171	 21	6776.0	600.1	 16
172	 21	5504.3	679.5	 16
173	 21	3333.0	276.9	 16
174	 21	2740.8	175.8	 16
175	 21	1856.3	230.8	 16
176	 21	2936.3	385.3	 16
177	 21	2029.0	248.7	 16
178	 21	1594.3	189.5	 16
179	 21	21451.3	2189.9	 16
180	 21	4447.3	456.7	 16
181	 21	1531.3	210.5	 16
182	 21	6733.5	849.7	 16
183	 21	1141.0	254.4	 16
184	 21	1687.3	193.6	 16
185	 21	7668.8	883.1	 16
186	 21	1241.3	199.3	 16
187	 21	1586.5	255.8	 16
188	 21	1731.5	217.5	 16
189	 21	10220.3	1089.7	 16
190	 21	1716.0	292.1	 16
191	 21	12961.5	1121.6	 16
192	 21	3644.3	456.8	 16
193	 21	3168.5	447.7	 16
194	 21	3612.3	578.7	 16
195	 21	1109.3	146.8	 16
196	 21	4635.3	627.4	 16
197	 21	1697.3	305.4	 16
198	 21	2196.3	266.4	 16
199	 21	14507.0	2336.8	 16
200	 21	3877.8	765.7	 16
201	 21	5041.5	1224.3	 16
202	 21	1211.8	200.5	 16
203	 21	6449.0	1505.0	 16
204	 21	1065.5	203.3	 16
205	 21	3224.0	338.1	 16
206	 21	2734.3	242.9	 16
207	 21	1980.3	317.5	 16
208	 21	6157.8	730.2	 16
209	 21	1845.5	181.1	 16
210	 21	4549.3	934.8	 16
211	 21	1302.8	209.9	 16
212	 21	1422.8	137.0	 16
213	 21	1848.8	242.7	 16
214	 21	1416.5	214.0	 16
215	 21	8428.3	2291.4	 16
216	 21	3375.5	417.2	 16
217	 21	2034.3	359.5	 16
218	 21	9123.5	2428.7	 16
219	 21	5674.3	826.6	 16
220	 21	4975.8	766.8	 16
221	 21	3316.5	276.5	 16
222	 21	1433.3	296.6	 16
223	 21	1547.8	343.8	 16
224	 21	10654.8	3332.1	 16
225	 21	1263.5	256.7	 16
226	 21	1092.0	144.6	 16
227	 21	2887.0	497.9	 16
228	 21	2722.5	325.6	 16
229	 21	11065.5	970.5	 16
230	 21	15268.8	4657.1	 16
231	 21	11806.8	1590.2	 16
232	 21	9778.8	3190.1	 16
233	 21	1533.8	284.4	 16
234	 21	2959.3	554.0	 16
235	 21	3333.0	895.6	 16
236	 21	1108.3	170.4	 16
237	 21	1327.8	246.3	 16
238	 21	1381.3	280.8	 16
239	 21	2179.0	425.4	 16
240	 21	1656.3	180.1	 16
241	 21	2992.8	399.7	 16
242	 21	2017.0	588.1	 16
243	 21	9448.5	1467.4	 12
244	 21	3364.8	404.1	 16
245	 21	3543.0	425.5	 16
246	 21	6271.8	807.5	 16
247	 21	3048.0	325.4	 16
248	 21	2916.3	314.6	 16
249	 21	4977.3	446.3	 16
250	 21	5168.5	511.2	 16
251	 21	1051.8	147.9	 16
252	 21	1475.0	249.3	 16
253	 21	1097.8	144.1	 16
254	 21	1098.5	148.7	 16
255	 21	3477.0	423.2	 16
256	 21	2267.8	242.0	 16
257	 21	3287.5	678.6	 16
258	 21	4127.8	451.2	 16
259	 21	2011.0	304.9	 16
260	 21	1552.0	278.7	 16
261	 21	5756.8	708.7	 16
262	 21	11225.5	1049.2	 16
263	 21	46140.0	2949.9	 16
264	 21	1266.5	361.3	 16
265	 21	2345.5	1130.7	 16
266	 21	3251.3	312.6	 16
267	 21	2404.5	298.5	 16
268	 21	1944.8	195.6	 16
269	 21	5781.3	515.4	 16
270	 21	15104.8	3654.7	 16
271	 21	1959.3	304.7	 16
272	 21	1428.0	323.6	 16
273	 21	1162.3	116.1	 16
274	 21	3303.8	433.3	 16
275	 21	15347.3	3635.9	 16
276	 21	5526.8	905.2	 16
277	 21	1660.5	266.7	 16
278	 21	5621.8	1228.4	 16
279	 21	6026.5	1209.9	 16
280	 21	1754.0	289.7	 16
281	 21	3852.3	699.2	 16
282	 21	1447.0	287.2	 16
283	 21	6945.5	1548.3	 16
284	 21	983.0	273.6	 16
285	 21	1240.3	176.4	 16
286	 21	1485.8	278.4	 16
287	 21	3617.8	328.0	 16
288	 21	4632.3	454.4	 16
289	 21	3210.8	285.6	 16
290	 21	2400.8	446.8	 16
291	 21	2786.5	366.8	 16
292	 21	1518.0	255.1	 16
293	 21	9721.0	1404.0	 16
294	 21	8156.5	1106.1	 16
295	 21	1576.0	201.4	 16
296	 21	1723.3	238.4	 16
297	 21	1224.0	187.6	 16
298	 21	1392.8	311.9	 16
299	 21	3399.3	415.5	 16
300	 21	2451.3	325.1	 16
301	 21	4068.5	476.5	 16
302	 21	8459.0	715.9	 16
303	 21	15602.5	1692.2	 16
304	 21	11854.3	1714.9	 16
305	 21	45759.8	9370.0	 16
306	 21	10354.0	1922.2	 16
307	 21	3891.5	747.7	 16
308	 21	1083.5	154.1	 16
309	 21	2783.3	240.2	 16
310	 21	3341.8	1198.8	 16
311	 21	2342.5	348.5	 16
312	 21	1664.0	261.1	 16
313	 21	24484.3	5311.8	 16
314	 21	1390.8	208.5	 16
315	 21	1097.0	163.2	 16
316	 21	3281.0	416.8	 16
317	 21	8994.5	1855.9	 16
318	 21	3610.0	481.0	 16
319	 21	2346.8	880.8	 16
320	 21	4499.8	490.9	 16
321	 21	13282.5	1461.6	 16
322	 21	46140.0	7604.1	 16
323	 21	5396.8	1209.4	 16
324	 21	1545.0	179.8	 16
325	 21	2004.5	305.0	 16
326	 21	5370.8	1297.9	 16
327	 21	10675.5	2830.4	 16
328	 21	1435.3	246.6	 16
329	 21	5354.5	1312.1	 16
330	 21	1159.8	167.2	 16
331	 21	3516.0	308.8	 16
332	 21	8105.3	1732.5	 16
333	 21	3021.5	339.7	 16
334	 21	4139.0	832.1	 16
335	 21	5769.5	967.0	 16
336	 21	1459.5	183.2	 16
337	 21	3705.3	686.4	 16
338	 21	12150.3	3118.5	 16
339	 21	1849.3	289.2	 16
340	 21	4827.8	706.8	 16
341	 21	14643.8	4466.2	 16
342	 21	1783.5	319.4	 16
343	 21	1728.3	260.7	 16
344	 21	5983.3	1466.7	 16
345	 21	1591.0	211.7	 12
346	 21	2367.8	296.0	 16
347	 21	2253.8	331.3	 16
348	 21	46140.0	171.9	 16
349	 21	46140.0	1112.7	 16
350	 21	4659.5	824.3	 16
351	 21	4022.3	448.4	 16
352	 21	3993.5	505.3	 16
353	 21	3519.0	415.0	 16
354	 21	2277.5	220.7	 16
355	 21	46140.0	173.1	 16
356	 21	4418.5	482.0	 16
357	 21	16770.0	1688.8	 16
358	 21	4976.8	416.3	 16
359	 21	4947.3	326.0	 16
360	 21	8253.5	378.3	 16
361	 21	21720.5	3616.7	 16
362	 21	1813.5	343.0	 16
363	 21	3463.8	628.2	 16
364	 21	1400.3	160.3	 16
365	 21	4505.8	552.5	 16
366	 21	1786.0	224.8	 16
367	 21	10265.5	1095.7	 16
368	 21	3052.3	303.2	 16
369	 21	12580.5	2488.8	 16
370	 21	4966.0	567.5	 16
371	 21	5977.0	666.6	 16
372	 21	3952.8	456.6	 16
373	 21	1466.8	208.2	 16
374	 21	3215.0	387.4	 16
375	 21	9181.5	1785.5	 16
376	 21	2106.8	234.3	 16
377	 21	3018.3	180.2	 16
378	 21	2311.8	290.7	 16
379	 21	1470.8	170.4	 16
380	 21	1601.8	290.7	 16
381	 21	1206.3	287.9	 16
382	 21	1264.0	226.2	 16
383	 21	2146.0	326.8	 16
384	 21	1456.3	217.6	 16
385	 21	2096.8	292.4	 16
386	 21	1381.0	298.4	 16
387	 21	2457.5	396.0	 16
388	 21	2219.3	284.7	 16
389	 21	3220.5	494.4	 16
390	 21	1334.5	247.6	 16
391	 21	1382.5	263.5	 16
392	 21	18400.3	1548.3	 16
393	 21	16426.0	5231.9	 16
394	 21	1114.8	123.3	 16
395	 21	2131.8	237.4	 16
396	 21	11269.5	2886.9	 16
397	 21	46140.0	4148.9	 16
398	 21	4747.5	613.7	 16
399	 21	3362.0	563.4	 16
400	 21	4037.5	962.7	 16
401	 21	1607.5	218.0	 16
402	 21	2455.5	537.9	 16
403	 21	3027.8	476.0	 16
404	 21	2324.5	445.2	 16
405	 21	1287.5	209.1	 16
406	 21	6804.5	1498.2	 16
407	 21	6608.3	1440.9	 16
408	 21	2470.8	515.0	 16
409	 21	1156.5	192.4	 16
410	 21	1565.5	272.9	 16
411	 21	1658.5	257.4	 16
412	 21	2825.5	355.6	 16
413	 21	2210.8	317.3	 16
414	 21	17377.3	5995.6	 16
415	 21	2736.5	367.4	 16
416	 21	3208.3	326.1	 16
417	 21	2389.3	333.7	 16
418	 21	2815.5	423.6	 16
419	 21	2623.0	439.2	 16
420	 21	1413.5	237.3	 16
421	 21	2795.5	329.0	 16
422	 21	5977.8	811.3	 16
423	 21	3149.5	361.5	 16
424	 21	30763.5	6407.0	 16
425	 21	3499.8	433.0	 16
426	 21	3914.8	451.1	 16
427	 21	3134.8	243.7	 16
428	 21	3587.3	426.4	 16
429	 21	2819.0	170.6	 16
430	 21	6976.5	1609.5	 16
431	 21	2754.5	368.5	 16
432	 21	5146.5	576.3	 16
433	 21	6366.8	297.2	 16
434	 21	6023.5	528.4	 16
435	 21	6315.8	456.7	 16
436	 21	1761.8	290.9	 16
437	 21	2152.3	349.9	 16
438	 21	17644.8	4505.0	 16
439	 21	1736.0	204.9	 16
440	 21	3546.0	567.7	 16
441	 21	3487.0	360.6	 16
442	 21	2398.3	311.3	 16
443	 21	1600.5	185.7	 16
444	 21	2811.3	368.3	 16
445	 21	1253.0	163.3	 16
446	 21	2733.5	281.3	 16
447	 21	3221.0	262.5	 12
448	 21	6339.5	551.5	 16
449	 21	46140.0	0.0	 16
450	 21	6132.0	506.9	 16
451	 21	3349.8	342.2	 16
452	 21	2525.5	225.4	 16
453	 21	1407.8	145.2	 16
454	 21	1932.3	247.9	 16
455	 21	1993.5	346.5	 16
456	 21	3810.0	331.0	 16
457	 21	4108.3	436.5	 16
458	 21	5820.5	555.9	 16
459	 21	3048.8	322.2	 16
460	 21	11775.0	1533.0	 16
461	 21	7281.8	839.7	 16
462	 21	6518.8	424.7	 16
463	 21	8265.8	1335.8	 16
464	 21	1168.8	146.9	 16
465	 21	6621.5	1101.6	 16
466	 21	1427.3	163.4	 16
467	 21	1325.0	204.0	 16
468	 21	3309.0	357.5	 16
469	 21	2597.0	517.3	 16
470	 21	2506.5	290.5	 16
471	 21	1829.5	292.0	 16
472	 21	43744.0	4660.5	 16
473	 21	3907.8	417.7	 16
474	 21	1558.0	179.0	 16
475	 21	1715.5	290.9	 16
476	 21	15711.8	1334.1	 16
477	 21	22198.5	1677.9	 16
478	 21	35042.3	2833.3	 16
479	 21	3078.3	356.3	 16
480	 21	1496.0	329.4	 16
481	 21	1426.0	209.0	 16
482	 21	2052.5	186.6	 16
483	 21	1403.5	140.6	 16
484	 21	1129.5	173.2	 16
485	 21	1808.3	155.2	 16
486	 21	2793.5	418.0	 16
487	 21	8581.0	828.9	 16
488	 21	2288.3	262.7	 16
489	 21	1969.5	194.0	 16
490	 21	19210.3	1625.6	 16
491	 21	3655.8	272.1	 16
492	 21	11327.8	1163.8	 16
493	 21	2355.8	247.5	 16
494	 21	3517.3	299.5	 16
495	 21	1715.3	217.5	 16
496	 21	2432.0	270.2	 16
497	 21	1390.5	178.1	 16
498	 21	2041.8	200.5	 16
499	 21	3393.8	443.1	 16
500	 21	2635.0	305.3	 16
501	 21	5590.5	601.3	 16
502	 21	3468.3	492.1	 16
503	 21	2881.0	285.0	 16
504	 21	2136.8	268.8	 16
505	 21	22917.8	2854.1	 16
506	 21	1402.0	144.1	 16
507	 21	11458.8	1881.4	 16
508	 21	3852.5	527.8	 16
509	 21	1864.3	169.2	 16
510	 21	1835.5	223.8	 16
511	 21	38844.0	3565.6	 16
512	 21	2366.8	281.5	 16
513	 21	1817.0	297.9	 16
514	 21	1769.5	179.9	 16
515	 21	2317.3	299.0	 16
516	 21	9509.8	1511.0	 16
517	 21	5116.0	2807.3	 16
518	 21	3802.5	517.2	 16
519	 21	1245.0	195.4	 16
520	 21	5836.8	805.8	 16
521	 21	11146.8	930.5	 16
522	 21	11606.3	1928.2	 16
523	 21	4202.5	740.4	 16
524	 21	1036.0	126.7	 16
525	 21	1603.0	207.8	 16
526	 21	1172.8	165.8	 16
527	 21	7123.8	766.2	 16
528	 21	8308.3	840.3	 16
529	 21	7406.0	1318.6	 16
530	 21	6125.5	904.7	 16
531	 21	1729.0	215.9	 16
532	 21	45182.0	10234.1	 16
533	 21	1328.3	150.2	 16
534	 21	1993.8	284.0	 16
535	 21	3756.5	659.8	 16
536	 21	1991.5	281.3	 16
537	 21	3648.8	680.3	 16
538	 21	1334.8	223.9	 16
539	 21	8251.8	1938.0	 16
540	 21	1138.3	153.6	 16
541	 21	3042.3	529.4	 16
542	 21	2842.8	530.1	 16
543	 21	3724.3	417.2	 16
544	 21	2135.8	261.4	 16
545	 21	25859.3	1894.1	 16
546	 21	24118.8	6337.1	 16
547	 21	1918.5	262.1	 16
548	 21	4096.0	543.2	 16
549	 21	46140.0	156.2	 12
550	 21	4568.3	446.1	 16
551	 21	12302.8	1573.1	 16
552	 21	4257.8	381.0	 16
553	 21	1559.0	231.8	 16
554	 21	1258.0	205.2	 16
555	 21	859.8	140.2	 16
556	 21	1079.8	203.7	 16
557	 21	1046.5	170.5	 16
558	 21	19959.5	2743.6	 16
559	 21	1655.8	301.6	 16
560	 21	2169.8	236.5	 16
561	 21	1290.8	155.9	 16
562	 21	12361.8	742.2	 16
563	 21	6934.0	737.6	 16
564	 21	6560.8	497.7	 16
565	 21	1249.3	221.0	 16
566	 21	10774.0	1138.8	 16
567	 21	1208.0	138.9	 16
568	 21	9061.5	963.7	 16
569	 21	3273.5	508.9	 16
570	 21	1145.3	120.5	 16
571	 21	1850.8	205.7	 16
572	 21	1607.8	233.9	 16
573	 21	1936.0	225.9	 16
574	 21	6186.8	822.4	 16
575	 21	3090.5	392.7	 16
576	 21	3507.5	318.4	 16
577	 21	5206.3	414.1	 16
578	 21	2504.0	241.0	 16
579	 21	4793.5	500.3	 16
580	 21	3268.0	306.9	 16
581	 21	1438.5	175.8	 16
582	 21	1374.3	135.6	 16
583	 21	17763.3	2089.0	 16
584	 21	5364.0	719.1	 16
585	 21	3386.5	496.9	 16
586	 21	3177.5	407.1	 16
587	 21	1322.0	194.0	 16
588	 21	1537.0	255.8	 16
589	 21	2037.5	279.5	 16
590	 21	3746.5	240.5	 16
591	 21	12485.0	598.7	 16
592	 21	7562.0	579.1	 16
593	 21	4040.5	480.0	 16
594	 21	1911.3	180.3	 16
595	 21	2309.8	223.9	 16
596	 21	2155.8	179.9	 16
597	 21	1403.5	180.0	 16
598	 21	2810.5	358.2	 16
599	 21	4804.0	560.6	 16
600	 21	1797.8	257.2	 16
601	 21	1583.8	123.3	 16
602	 21	3484.5	305.6	 16
603	 21	2826.5	303.0	 16
604	 21	2094.8	239.2	 16
605	 21	2486.8	366.4	 16
606	 21	2822.5	235.9	 16
607	 21	2511.3	217.4	 16
608	 21	3071.8	371.0	 16
609	 21	6830.3	637.0	 16
610	 21	3395.8	372.7	 16
611	 21	4968.5	636.0	 16
612	 21	5066.5	469.1	 16
613	 21	7748.5	681.0	 16
614	 21	3742.3	371.5	 16
615	 21	4114.8	479.9	 16
616	 21	6227.3	723.9	 16
617	 21	2937.8	384.9	 16
618	 21	1833.0	464.6	 16
619	 21	11039.0	742.5	 16
620	 21	2213.8	280.7	 16
621	 21	18582.8	2817.2	 16
622	 21	1805.3	182.1	 16
623	 21	5786.0	944.1	 16
624	 21	2621.0	378.5	 16
625	 21	1890.3	212.2	 16
626	 21	8844.0	1112.1	 16
627	 21	1311.3	141.6	 16
628	 21	2158.5	285.1	 16
629	 21	2730.5	401.0	 16
630	 21	2466.3	244.8	 16
631	 21	2180.5	239.2	 16
632	 21	9050.3	1194.0	 16
633	 21	2508.0	329.2	 16
634	 21	1255.0	144.8	 16
635	 21	7741.5	751.4	 16
636	 21	4035.8	215.0	 16
637	 21	2297.8	220.4	 16
638	 21	18183.0	2979.5	 16
639	 21	1498.8	207.8	 16
640	 21	1247.5	187.6	 16
641	 21	7168.8	855.0	 16
642	 21	2625.0	203.5	 16
643	 21	1663.0	212.8	 16
644	 21	1229.3	162.5	 16
645	 21	1193.8	155.3	 16
646	 21	2604.8	330.9	 16
647	 21	2046.0	226.7	 16
648	 21	5015.0	396.8	 16
649	 21	4767.0	798.4	 16
650	 21	2584.8	228.1	 16
651	 21	3930.8	491.0	 12
652	 21	4939.8	472.0	 16
653	 21	3559.0	395.6	 16
654	 21	2175.0	280.1	 16
655	 21	2606.8	352.2	 16
656	 21	16401.8	2038.2	 16
657	 21	28943.3	3650.9	 16
658	 21	2849.0	365.6	 16
659	 21	1848.0	277.3	 16
660	 21	6711.8	806.2	 16
661	 21	1470.0	144.0	 16
662	 21	16245.8	1364.6	 16
663	 21	2998.0	407.4	 16
664	 21	6999.5	627.9	 16
665	 21	1050.0	124.3	 16
666	 21	4197.5	588.9	 16
667	 21	1097.5	191.0	 16
668	 21	1573.0	209.2	 16
669	 21	1054.8	110.8	 16
670	 21	1199.3	211.0	 16
671	 21	1541.8	203.5	 16
672	 21	2848.0	409.4	 16
673	 21	7022.3	771.3	 16
674	 21	4880.0	555.4	 16
675	 21	2036.3	258.8	 16
676	 21	1774.5	233.5	 16
677	 21	2507.5	259.4	 16
678	 21	1539.5	237.0	 16
679	 21	6516.8	965.6	 16
680	 21	1073.0	154.9	 16
681	 21	17369.0	1731.0	 16
682	 21	3243.3	493.6	 16
683	 21	1053.3	164.9	 16
684	 21	1061.0	196.2	 16
685	 21	1055.8	91.8	 16
686	 21	1557.0	162.8	 16
687	 21	4071.8	315.3	 16
688	 21	1708.0	234.8	 16
689	 21	7357.3	378.2	 16
690	 21	24730.5	1106.0	 16
691	 21	3999.8	391.4	 16
692	 21	1817.8	218.6	 16
693	 21	6601.8	757.2	 16
694	 21	6454.8	429.4	 16
695	 21	2226.3	320.5	 16
696	 21	10758.0	1386.1	 16
697	 21	3260.5	429.1	 16
698	 21	8308.3	965.4	 16
699	 21	3811.5	470.2	 16
700	 21	12002.5	1330.3	 16
701	 21	2864.0	338.5	 16
702	 21	2127.5	250.6	 16
703	 21	2444.3	379.6	 16
704	 21	2484.8	268.1	 16
705	 21	2799.3	435.3	 16
706	 21	5785.8	586.9	 16
707	 21	5979.0	413.5	 16
708	 21	2417.3	303.8	 16
709	 21	4816.8	379.7	 16
710	 21	9143.3	646.4	 16
711	 21	2217.3	193.6	 16
  0	 22	46140.0	556.2	 16
  1	 22	8248.3	961.9	 16
  2	 22	1520.5	198.8	 16
  3	 22	1379.0	193.9	 16
  4	 22	3046.0	361.1	 16
  5	 22	1260.3	225.9	 16
  6	 22	1196.3	151.1	 16
  7	 22	3150.0	500.3	 16
  8	 22	5241.3	913.0	 16
  9	 22	2279.8	297.0	 16
 10	 22	3939.0	577.3	 16
 11	 22	2426.0	337.2	 16
 12	 22	1779.5	288.7	 16
 13	 22	889.5	110.8	 16
 14	 22	2307.5	245.1	 16
 15	 22	7073.0	1587.1	 16
 16	 22	1276.3	148.5	 16
 17	 22	2722.0	336.0	 16
 18	 22	2454.3	340.3	 16
 19	 22	1950.8	357.6	 16
 20	 22	1306.5	240.7	 16
 21	 22	2613.5	381.8	 16
 22	 22	2601.8	521.8	 16
 23	 22	1293.8	225.2	 16
 24	 22	1409.3	233.4	 16
 25	 22	4583.3	1217.3	 16
 26	 22	1057.0	162.6	 16
 27	 22	1345.8	165.6	 16
 28	 22	1123.0	189.4	 16
 29	 22	1428.5	231.6	 16
 30	 22	10094.0	1238.3	 16
 31	 22	6019.0	1593.6	 16
 32	 22	1339.3	198.7	 16
 33	 22	2311.5	409.1	 16
 34	 22	1897.0	401.5	 16
 35	 22	1183.5	169.9	 16
 36	 22	1346.0	206.5	 16
 37	 22	1175.8	179.2	 16
 38	 22	3113.3	445.5	 12
 39	 22	7889.5	557.2	 16
 40	 22	4929.5	563.5	 16
 41	 22	6858.3	884.5	 16
 42	 22	1244.3	154.9	 16
 43	 22	1211.0	140.2	 16
 44	 22	1112.8	259.8	 16
 45	 22	1149.5	145.6	 16
 46	 22	2021.3	341.0	 16
 47	 22	1393.3	194.9	 16
 48	 22	1712.3	257.3	 16
 49	 22	1279.0	192.4	 16
 50	 22	1268.3	173.6	 16
 51	 22	1822.8	190.5	 16
 52	 22	2176.5	356.7	 16
 53	 22	1272.5	192.3	 16
 54	 22	1521.8	225.2	 16
 55	 22	1681.0	285.4	 16
 56	 22	3354.8	373.3	 16
 57	 22	17318.0	3147.2	 16
 58	 22	3151.8	468.4	 16
 59	 22	4657.3	856.3	 16
 60	 22	1419.0	208.9	 16
 61	 22	1320.0	222.3	 16
 62	 22	1567.8	285.4	 16
 63	 22	3405.8	642.6	 16
 64	 22	1854.3	372.8	 16
 65	 22	1830.0	366.9	 16
 66	 22	2881.3	460.6	 16
 67	 22	1451.0	320.4	 16
 68	 22	17094.3	3885.7	 16
 69	 22	13890.3	1704.8	 16
 70	 22	37795.5	11203.1	 16
 71	 22	1261.0	175.2	 16
 72	 22	1819.3	250.3	 16
 73	 22	37671.0	11765.1	 16
 74	 22	2733.0	490.6	 16
 75	 22	1744.8	251.7	 16
 76	 22	1221.5	216.7	 16
 77	 22	1799.8	211.9	 16
 78	 22	4144.8	654.9	 16
 79	 22	1529.3	189.3	 16
 80	 22	3428.8	455.9	 16
 81	 22	5425.5	1350.9	 16
 82	 22	5475.5	781.1	 16
 83	 22	4728.8	687.4	 16
 84	 22	5760.5	556.8	 16
 85	 22	2416.0	233.3	 16
 86	 22	2437.5	438.5	 16
 87	 22	4530.8	572.3	 16
 88	 22	1427.5	195.8	 16
 89	 22	4622.0	877.1	 16
 90	 22	1535.0	215.8	 16
 91	 22	9174.5	3736.1	 16
 92	 22	9502.8	1095.7	 16
 93	 22	2144.8	361.6	 16
 94	 22	5152.8	396.1	 16
 95	 22	4599.8	775.7	 16
 96	 22	2131.3	266.3	 16
 97	 22	3000.5	407.8	 16
 98	 22	1706.8	340.2	 16
 99	 22	1181.0	155.8	 16
100	 22	1184.8	217.9	 16
101	 22	1572.3	255.2	 16
102	 22	1423.8	184.7	 16
103	 22	1308.3	238.0	 16
104	 22	2819.8	270.0	 16
105	 22	8353.8	1423.1	 16
106	 22	6136.8	1065.8	 16
107	 22	1181.5	184.8	 16
108	 22	1534.8	283.6	 16
109	 22	3564.5	384.1	 16
110	 22	1925.5	211.0	 16
111	 22	1874.5	122.5	 16
112	 22	7137.0	2429.2	 16
113	 22	1593.0	203.8	 16
114	 22	1363.3	176.4	 16
115	 22	1216.0	198.1	 16
116	 22	1459.8	279.6	 16
117	 22	1215.5	137.0	 16
118	 22	1376.5	276.3	 16
119	 22	1043.3	140.2	 16
120	 22	4791.8	1020.1	 16
121	 22	2638.0	299.9	 16
122	 22	3555.0	986.5	 16
123	 22	2016.8	343.9	 16
124	 22	1554.3	266.1	 16
125	 22	1836.5	274.4	 16
126	 22	3997.3	1075.3	 16
127	 22	1125.3	214.7	 16
128	 22	1983.5	484.1	 16
129	 22	11238.0	2377.2	 16
130	 22	1662.0	247.0	 16
131	 22	1308.3	223.0	 16
132	 22	2214.5	492.8	 16
133	 22	6484.8	938.7	 16
134	 22	1631.5	296.3	 16
135	 22	2848.8	451.7	 16
136	 22	2950.0	416.1	 16
137	 22	2933.0	430.6	 16
138	 22	2430.5	531.5	 16
139	 22	2727.3	479.4	 16
140	 22	2658.0	262.2	 12
141	 22	1378.0	305.7	 16
142	 22	1637.0	192.0	 16
143	 22	1783.0	180.7	 16
144	 22	8406.8	936.3	 16
145	 22	2608.3	303.4	 16
146	 22	1245.5	257.6	 16
147	 22	1400.8	214.3	 16
148	 22	1602.8	169.9	 16
149	 22	1623.3	155.9	 16
150	 22	2208.0	227.6	 16
151	 22	2063.8	308.0	 16
152	 22	10115.8	714.2	 16
153	 22	2968.8	351.9	 16
[truncated: 12,457,505 more chars]
